# Supplementary material for: Tet-mediated DNA methylation dynamics affect chromosome organization
Source: Nucleic Acids Res. 2024 Feb 1;52(7):3654–66. doi: 10.1093/nar/gkae054 (PMC11039979; doi:10.1093/nar/gkae054)
Supplement: gkae054_Supplemental_Files [file gkae054_supplemental_files.zip]

Archive with 6 entries (6 files):
- Supplemental_figures.pdf
- Supplementary Table 1.xlsx
- Supplementary Table 2.xlsx
- Supplementary Table 3.xlsx
- Supplementary Table 4.xlsx
- Supplementary Table 5.xlsx
