# Supplementary material for: Tet-mediated DNA methylation dynamics affect chromosome organization
Source: Nucleic Acids Res. 2024 Feb 1;52(7):3654–66. doi: 10.1093/nar/gkae054 (PMC11039979; doi:10.1093/nar/gkae054)
Supplement: gkae054_Supplemental_Files [file gkae054_supplemental_files.zip › Supplementary Table 1.xlsx]

## Sheet: E14_TETTKO_TAD_domain
chromosome	start	end
chr1	4350000	4800000
chr1	4800000	5100000
chr1	5100000	5900000
chr1	5900000	6200000
chr1	6200000	6950000
chr1	6950000	7350000
chr1	7350000	9100000
chr1	9100000	9550000
chr1	9550000	10150000
chr1	10150000	10750000
chr1	10750000	11150000
chr1	11150000	11600000
chr1	11600000	12850000
chr1	12850000	13750000
chr1	13750000	14950000
chr1	14950000	15600000
chr1	15600000	16050000
chr1	16050000	16500000
chr1	16500000	17150000
chr1	17150000	17700000
chr1	17700000	18300000
chr1	18300000	19050000
chr1	19050000	19850000
chr1	19850000	20550000
chr1	20550000	21400000
chr1	21400000	22550000
chr1	22550000	23150000
chr1	23150000	23700000
chr1	23700000	24300000
chr1	24300000	25950000
chr1	25950000	26900000
chr1	26900000	27900000
chr1	27900000	28450000
chr1	28450000	30750000
chr1	30750000	31350000
chr1	31350000	31900000
chr1	31900000	32750000
chr1	32750000	33650000
chr1	33650000	34550000
chr1	34550000	34950000
chr1	34950000	35750000
chr1	35750000	36350000
chr1	36350000	36800000
chr1	36800000	37300000
chr1	37300000	38200000
chr1	38200000	38850000
chr1	38850000	39600000
chr1	39600000	40100000
chr1	40100000	40900000
chr1	40900000	41200000
chr1	41200000	41850000
chr1	41850000	42900000
chr1	42900000	43800000
chr1	43800000	44250000
chr1	44250000	44800000
chr1	44800000	45400000
chr1	45400000	45850000
chr1	45850000	47300000
chr1	47300000	47850000
chr1	47850000	48450000
chr1	48450000	50950000
chr1	50950000	51400000
chr1	51400000	51700000
chr1	51700000	53100000
chr1	53100000	53450000
chr1	53450000	53750000
chr1	53750000	54450000
chr1	54450000	55950000
chr1	55950000	57050000
chr1	57050000	57450000
chr1	57450000	58450000
chr1	58450000	59300000
chr1	59300000	59750000
chr1	59750000	61050000
chr1	61050000	61900000
chr1	61900000	62400000
chr1	62400000	63200000
chr1	63200000	63650000
chr1	63650000	64550000
chr1	64550000	65300000
chr1	65300000	66100000
chr1	66100000	67200000
chr1	67200000	67550000
chr1	67550000	68150000
chr1	68150000	68450000
chr1	68450000	69200000
chr1	69200000	69800000
chr1	69800000	70250000
chr1	70250000	71600000
chr1	71600000	72250000
chr1	72250000	72900000
chr1	72900000	73900000
chr1	73900000	74550000
chr1	74550000	75600000
chr1	75600000	77100000
chr1	77100000	77550000
chr1	77550000	77950000
chr1	77950000	78500000
chr1	78500000	78750000
chr1	78750000	79700000
chr1	79700000	80150000
chr1	80150000	80550000
chr1	80550000	81300000
chr1	81300000	82500000
chr1	82500000	83150000
chr1	83150000	83750000
chr1	83750000	84100000
chr1	84100000	84700000
chr1	84700000	87950000
chr1	87950000	88325000
chr1	88325000	89050000
chr1	89050000	89700000
chr1	89700000	90200000
chr1	90200000	90650000
chr1	90650000	91200000
chr1	91200000	91550000
chr1	91550000	91900000
chr1	91900000	92500000
chr1	92500000	92800000
chr1	92800000	93400000
chr1	93400000	93800000
chr1	93800000	94950000
chr1	94950000	95700000
chr1	95700000	96000000
chr1	96000000	96950000
chr1	96950000	97800000
chr1	97800000	98700000
chr1	98700000	99600000
chr1	99600000	100100000
chr1	100100000	101650000
chr1	101650000	102450000
chr1	102450000	103900000
chr1	103900000	104350000
chr1	104350000	105000000
chr1	105000000	105700000
chr1	105700000	106850000
chr1	106850000	108300000
chr1	108300000	108800000
chr1	108800000	109500000
chr1	109500000	110750000
chr1	110750000	111950000
chr1	111950000	113150000
chr1	113150000	113550000
chr1	113550000	114350000
chr1	114350000	115100000
chr1	115100000	115700000
chr1	115700000	118450000
chr1	118450000	119450000
chr1	119450000	120200000
chr1	120200000	120650000
chr1	120650000	121000000
chr1	121000000	121400000
chr1	121400000	121850000
chr1	121850000	122500000
chr1	122500000	123500000
chr1	123500000	124250000
chr1	124250000	124800000
chr1	124800000	125250000
chr1	125250000	125950000
chr1	125950000	126600000
chr1	126600000	127250000
chr1	127250000	127500000
chr1	127500000	128350000
chr1	128350000	128900000
chr1	128900000	129400000
chr1	129400000	129700000
chr1	129700000	130150000
chr1	130150000	130750000
chr1	130750000	131250000
chr1	131250000	131700000
chr1	131700000	132400000
chr1	132400000	133200000
chr1	133200000	133550000
chr1	133550000	133850000
chr1	133850000	134400000
chr1	134400000	134900000
chr1	134900000	135550000
chr1	135550000	136000000
chr1	136000000	136250000
chr1	136250000	137000000
chr1	137000000	137325000
chr1	137325000	137700000
chr1	137700000	138400000
chr1	138400000	139100000
chr1	139100000	140000000
chr1	140000000	140700000
chr1	140700000	141250000
chr1	141250000	142050000
chr1	142050000	142600000
chr1	142600000	143800000
chr1	143800000	144650000
chr1	144650000	145500000
chr1	145500000	146250000
chr1	146250000	146650000
chr1	146650000	148400000
chr1	148400000	148750000
chr1	148750000	150850000
chr1	150850000	151650000
chr1	151650000	152250000
chr1	152250000	152850000
chr1	152850000	153250000
chr1	153250000	153600000
chr1	153600000	154250000
chr1	154250000	154600000
chr1	154600000	155300000
chr1	155300000	155650000
chr1	155650000	156050000
chr1	156050000	156600000
chr1	156600000	157100000
chr1	157100000	157400000
chr1	157400000	158450000
chr1	158450000	159050000
chr1	159050000	159450000
chr1	159450000	160600000
chr1	160600000	161150000
chr1	161150000	162150000
chr1	162150000	163150000
chr1	163150000	163650000
chr1	163650000	163900000
chr1	163900000	164700000
chr1	164700000	165000000
chr1	165000000	165850000
chr1	165850000	166250000
chr1	166250000	167100000
chr1	167100000	167700000
chr1	167700000	168350000
chr1	168350000	169150000
chr1	169150000	169600000
chr1	169600000	169850000
chr1	169850000	171450000
chr1	171450000	171850000
chr1	171850000	172800000
chr1	172800000	173475000
chr1	173475000	173950000
chr1	173950000	174300000
chr1	174300000	175350000
chr1	175350000	176050000
chr1	176050000	176500000
chr1	176500000	177850000
chr1	177850000	178150000
chr1	178150000	178650000
chr1	178650000	179700000
chr1	179700000	180450000
chr1	180450000	181400000
chr1	181400000	181750000
chr1	181750000	182150000
chr1	182150000	182750000
chr1	182750000	183750000
chr1	183750000	184050000
chr1	184050000	184450000
chr1	184450000	186100000
chr1	186100000	186650000
chr1	186650000	187350000
chr1	187350000	188550000
chr1	188550000	189200000
chr1	189200000	190800000
chr1	190800000	191450000
chr1	191450000	191850000
chr1	191850000	192750000
chr1	192750000	193150000
chr1	193150000	193400000
chr1	193400000	193650000
chr1	193650000	193950000
chr1	193950000	194550000
chr1	194550000	195000000
chr1	195000000	195550000
chr1	195550000	196050000
chr2	3750000	4800000
chr2	4800000	5850000
chr2	5850000	6400000
chr2	6400000	8600000
chr2	8600000	9950000
chr2	9950000	10300000
chr2	10300000	10450000
chr2	10450000	11200000
chr2	11200000	11900000
chr2	11900000	12400000
chr2	12400000	13200000
chr2	13200000	14250000
chr2	14250000	14650000
chr2	14650000	15000000
chr2	15000000	15750000
chr2	15750000	16300000
chr2	16300000	17300000
chr2	17300000	17750000
chr2	17750000	18150000
chr2	18150000	18600000
chr2	18600000	19300000
chr2	19300000	19850000
chr2	19850000	20300000
chr2	20300000	20700000
chr2	20700000	21200000
chr2	21200000	21850000
chr2	21850000	22750000
chr2	22750000	23050000
chr2	23050000	23450000
chr2	23450000	24150000
chr2	24150000	24650000
chr2	24650000	25450000
chr2	25450000	26150000
chr2	26150000	26450000
chr2	26450000	26800000
chr2	26800000	27350000
chr2	27350000	27650000
chr2	27650000	28450000
chr2	28450000	29050000
chr2	29050000	29600000
chr2	29600000	29900000
chr2	29900000	30250000
chr2	30250000	30800000
chr2	30800000	31300000
chr2	31300000	31550000
chr2	31550000	32450000
chr2	32450000	32800000
chr2	32800000	33550000
chr2	33550000	34500000
chr2	34500000	35050000
chr2	35050000	35400000
chr2	35400000	36150000
chr2	36150000	37200000
chr2	37200000	37650000
chr2	37650000	38250000
chr2	38250000	38850000
chr2	38850000	39250000
chr2	39250000	40000000
chr2	40000000	40600000
chr2	40600000	40950000
chr2	40950000	42550000
chr2	42550000	43500000
chr2	43500000	44250000
chr2	44250000	44800000
chr2	44800000	45200000
chr2	45200000	46300000
chr2	46300000	46750000
chr2	46750000	47300000
chr2	47300000	48750000
chr2	48750000	49200000
chr2	49200000	49600000
chr2	49600000	50150000
chr2	50150000	50700000
chr2	50700000	51300000
chr2	51300000	51800000
chr2	51800000	52600000
chr2	52600000	53100000
chr2	53100000	54000000
chr2	54000000	54900000
chr2	54900000	55900000
chr2	55900000	56900000
chr2	56900000	57250000
chr2	57250000	57800000
chr2	57800000	58300000
chr2	58300000	58550000
chr2	58550000	59300000
chr2	59300000	59700000
chr2	59700000	60300000
chr2	60300000	61350000
chr2	61350000	62500000
chr2	62500000	63300000
chr2	63300000	64300000
chr2	64300000	64800000
chr2	64800000	65200000
chr2	65200000	65600000
chr2	65600000	66250000
chr2	66250000	66650000
chr2	66650000	67350000
chr2	67350000	67900000
chr2	67900000	68350000
chr2	68350000	68600000
chr2	68600000	68950000
chr2	68950000	69350000
chr2	69350000	69750000
chr2	69750000	70500000
chr2	70500000	70950000
chr2	70950000	71400000
chr2	71400000	73300000
chr2	73300000	73800000
chr2	73800000	74500000
chr2	74500000	75000000
chr2	75000000	75450000
chr2	75450000	75950000
chr2	75950000	76500000
chr2	76500000	77200000
chr2	77200000	77850000
chr2	77850000	78750000
chr2	78750000	79200000
chr2	79200000	79650000
chr2	79650000	80150000
chr2	80150000	80550000
chr2	80550000	81450000
chr2	81450000	81900000
chr2	81900000	83450000
chr2	83450000	83750000
chr2	83750000	84300000
chr2	84300000	85550000
chr2	85550000	86350000
chr2	86350000	86500000
chr2	86500000	87250000
chr2	87250000	88200000
chr2	88200000	88750000
chr2	88750000	89400000
chr2	89400000	90650000
chr2	90650000	91800000
chr2	91800000	92300000
chr2	92300000	92700000
chr2	92700000	93300000
chr2	93300000	93650000
chr2	93650000	94250000
chr2	94250000	95100000
chr2	95100000	96400000
chr2	96400000	98000000
chr2	98000000	99200000
chr2	99200000	101000000
chr2	101000000	101500000
chr2	101500000	102400000
chr2	102400000	102900000
chr2	102900000	103250000
chr2	103250000	103850000
chr2	103850000	104700000
chr2	104700000	105100000
chr2	105100000	106150000
chr2	106150000	106800000
chr2	106800000	107750000
chr2	107750000	108450000
chr2	108450000	109700000
chr2	109700000	110450000
chr2	110450000	110900000
chr2	110900000	112050000
chr2	112050000	112350000
chr2	112350000	112600000
chr2	112600000	113150000
chr2	113150000	113700000
chr2	113700000	114000000
chr2	114000000	114650000
chr2	114650000	115350000
chr2	115350000	115950000
chr2	115950000	116700000
chr2	116700000	117300000
chr2	117300000	118000000
chr2	118000000	118850000
chr2	118850000	119450000
chr2	119450000	120950000
chr2	120950000	121850000
chr2	121850000	122600000
chr2	122600000	123050000
chr2	123050000	125100000
chr2	125100000	125450000
chr2	125450000	125700000
chr2	125700000	126350000
chr2	126350000	126900000
chr2	126900000	127650000
chr2	127650000	128450000
chr2	128450000	129300000
chr2	129300000	130100000
chr2	130100000	130450000
chr2	130450000	131350000
chr2	131350000	131650000
chr2	131650000	132100000
chr2	132100000	132750000
chr2	132750000	133950000
chr2	133950000	134350000
chr2	134350000	135200000
chr2	135200000	135800000
chr2	135800000	136400000
chr2	136400000	136700000
chr2	136700000	137800000
chr2	137800000	138400000
chr2	138400000	139150000
chr2	139150000	139550000
chr2	139550000	140000000
chr2	140000000	140350000
chr2	140350000	140950000
chr2	140950000	141500000
chr2	141500000	142100000
chr2	142100000	142900000
chr2	142900000	143650000
chr2	143650000	144450000
chr2	144450000	145450000
chr2	145450000	145750000
chr2	145750000	146450000
chr2	146450000	147150000
chr2	147150000	147600000
chr2	147600000	147950000
chr2	147950000	148500000
chr2	148500000	149100000
chr2	149100000	149950000
chr2	149950000	150600000
chr2	150600000	151350000
chr2	151350000	152400000
chr2	152400000	152700000
chr2	152700000	153450000
chr2	153450000	154500000
chr2	154500000	155250000
chr2	155250000	155650000
chr2	155650000	156150000
chr2	156150000	156600000
chr2	156600000	156950000
chr2	156950000	157400000
chr2	157400000	158200000
chr2	158200000	158700000
chr2	158700000	159400000
chr2	159400000	159850000
chr2	159850000	160200000
chr2	160200000	160400000
chr2	160400000	160800000
chr2	160800000	161800000
chr2	161800000	162700000
chr2	162700000	163250000
chr2	163250000	163900000
chr2	163900000	164200000
chr2	164200000	164750000
chr2	164750000	165300000
chr2	165300000	165600000
chr2	165600000	166400000
chr2	166400000	166850000
chr2	166850000	167450000
chr2	167450000	167850000
chr2	167850000	168850000
chr2	168850000	169850000
chr2	169850000	170250000
chr2	170250000	170700000
chr2	170700000	171300000
chr2	171300000	172050000
chr2	172050000	172650000
chr2	172650000	172950000
chr2	172950000	173400000
chr2	173400000	174150000
chr2	174150000	174800000
chr2	174800000	175350000
chr2	175350000	177775000
chr2	177775000	178150000
chr2	178150000	178750000
chr2	178750000	179150000
chr2	179150000	179600000
chr2	179600000	180000000
chr2	180000000	180550000
chr3	3750000	4400000
chr3	4400000	5200000
chr3	5200000	6300000
chr3	6300000	7050000
chr3	7050000	7750000
chr3	7750000	8550000
chr3	8550000	9350000
chr3	9350000	9700000
chr3	9700000	9950000
chr3	9950000	10350000
chr3	10350000	11450000
chr3	11450000	12400000
chr3	12400000	13900000
chr3	13900000	14700000
chr3	14700000	15250000
chr3	15250000	16050000
chr3	16050000	17800000
chr3	17800000	19050000
chr3	19050000	19800000
chr3	19800000	20450000
chr3	20450000	21300000
chr3	21300000	22200000
chr3	22200000	22750000
chr3	22750000	23100000
chr3	23100000	24250000
chr3	24250000	25150000
chr3	25150000	25550000
chr3	25550000	26200000
chr3	26200000	26850000
chr3	26850000	27800000
chr3	27800000	28900000
chr3	28900000	29650000
chr3	29650000	30400000
chr3	30400000	31050000
chr3	31050000	31600000
chr3	31600000	32200000
chr3	32200000	32600000
chr3	32600000	33700000
chr3	33700000	34450000
chr3	34450000	35500000
chr3	35500000	36050000
chr3	36050000	36500000
chr3	36500000	38100000
chr3	38100000	38750000
chr3	38750000	39650000
chr3	39650000	40400000
chr3	40400000	41500000
chr3	41500000	42550000
chr3	42550000	43550000
chr3	43550000	44750000
chr3	44750000	45150000
chr3	45150000	45800000
chr3	45800000	46900000
chr3	46900000	48000000
chr3	48000000	48700000
chr3	48700000	50100000
chr3	50100000	51150000
chr3	51150000	52050000
chr3	52050000	52800000
chr3	52800000	53300000
chr3	53300000	54100000
chr3	54100000	54550000
chr3	54550000	55000000
chr3	55000000	55800000
chr3	55800000	56350000
chr3	56350000	57050000
chr3	57050000	57650000
chr3	57650000	58300000
chr3	58300000	58900000
chr3	58900000	59650000
chr3	59650000	59950000
chr3	59950000	60500000
chr3	60500000	61000000
chr3	61000000	62000000
chr3	62000000	62300000
chr3	62300000	62700000
chr3	62700000	63350000
chr3	63350000	63750000
chr3	63750000	64650000
chr3	64650000	65150000
chr3	65150000	65800000
chr3	65800000	66100000
chr3	66100000	67150000
chr3	67150000	67850000
chr3	67850000	68800000
chr3	68800000	69750000
chr3	69750000	70800000
chr3	70800000	71800000
chr3	71800000	72900000
chr3	72900000	75000000
chr3	75000000	75800000
chr3	75800000	78750000
chr3	78750000	81800000
chr3	81800000	82650000
chr3	82650000	83050000
chr3	83050000	83600000
chr3	83600000	84100000
chr3	84100000	84450000
chr3	84450000	84750000
chr3	84750000	85350000
chr3	85350000	85950000
chr3	85950000	86800000
chr3	86800000	87550000
chr3	87550000	88750000
chr3	88750000	90000000
chr3	90000000	90500000
chr3	90500000	90850000
chr3	90850000	91200000
chr3	91200000	91950000
chr3	91950000	92850000
chr3	92850000	94150000
chr3	94150000	94800000
chr3	94800000	95650000
chr3	95650000	96050000
chr3	96050000	97450000
chr3	97450000	98000000
chr3	98000000	98500000
chr3	98500000	99100000
chr3	99100000	99900000
chr3	99900000	100750000
chr3	100750000	101150000
chr3	101150000	101700000
chr3	101700000	102850000
chr3	102850000	103200000
chr3	103200000	103850000
chr3	103850000	104500000
chr3	104500000	104900000
chr3	104900000	105450000
chr3	105450000	105800000
chr3	105800000	106700000
chr3	106700000	107000000
chr3	107000000	107400000
chr3	107400000	108050000
chr3	108050000	108850000
chr3	108850000	109300000
chr3	109300000	109900000
chr3	109900000	110950000
chr3	110950000	112900000
chr3	112900000	113350000
chr3	113350000	113800000
chr3	113800000	114800000
chr3	114800000	115300000
chr3	115300000	115700000
chr3	115700000	116000000
chr3	116000000	116600000
chr3	116600000	117200000
chr3	117200000	118100000
chr3	118100000	118700000
chr3	118700000	119300000
chr3	119300000	120400000
chr3	120400000	120850000
chr3	120850000	121550000
chr3	121550000	121950000
chr3	121950000	122350000
chr3	122350000	123200000
chr3	123200000	124000000
chr3	124000000	125500000
chr3	125500000	126700000
chr3	126700000	127700000
chr3	127700000	128050000
chr3	128050000	128950000
chr3	128950000	129500000
chr3	129500000	130400000
chr3	130400000	130950000
chr3	130950000	131300000
chr3	131300000	131750000
chr3	131750000	132350000
chr3	132350000	132950000
chr3	132950000	133350000
chr3	133350000	134300000
chr3	134300000	134900000
chr3	134900000	135500000
chr3	135500000	136200000
chr3	136200000	136600000
chr3	136600000	137400000
chr3	137400000	138150000
chr3	138150000	138900000
chr3	138900000	139500000
chr3	139500000	140250000
chr3	140250000	140550000
chr3	140550000	141500000
chr3	141500000	142400000
chr3	142400000	142600000
chr3	142600000	143650000
chr3	143650000	144100000
chr3	144100000	144350000
chr3	144350000	145600000
chr3	145600000	146650000
chr3	146650000	147750000
chr3	147750000	148150000
chr3	148150000	149250000
chr3	149250000	150050000
chr3	150050000	151300000
chr3	151300000	151750000
chr3	151750000	152450000
chr3	152450000	153550000
chr3	153550000	154250000
chr3	154250000	155650000
chr3	155650000	156250000
chr3	156250000	157200000
chr3	157200000	157800000
chr4	3850000	4650000
chr4	4650000	5250000
chr4	5250000	6150000
chr4	6150000	6450000
chr4	6450000	6950000
chr4	6950000	7800000
chr4	7800000	8300000
chr4	8300000	9050000
chr4	9050000	9750000
chr4	9750000	10150000
chr4	10150000	10800000
chr4	10800000	11150000
chr4	11150000	11550000
chr4	11550000	12150000
chr4	12150000	12450000
chr4	12450000	12850000
chr4	12850000	13100000
chr4	13100000	13700000
chr4	13700000	14400000
chr4	14400000	14850000
chr4	14850000	15250000
chr4	15250000	15850000
chr4	15850000	16150000
chr4	16150000	16850000
chr4	16850000	17350000
chr4	17350000	17750000
chr4	17750000	19450000
chr4	19450000	19900000
chr4	19900000	20700000
chr4	20700000	21300000
chr4	21300000	21900000
chr4	21900000	22400000
chr4	22400000	23450000
chr4	23450000	23750000
chr4	23750000	24200000
chr4	24200000	24550000
chr4	24550000	24900000
chr4	24900000	26500000
chr4	26500000	27400000
chr4	27400000	28400000
chr4	28400000	29300000
chr4	29300000	30450000
chr4	30450000	31350000
chr4	31350000	32050000
chr4	32050000	32650000
chr4	32650000	33400000
chr4	33400000	34500000
chr4	34500000	34900000
chr4	34900000	35300000
chr4	35300000	37500000
chr4	37500000	38200000
chr4	38200000	38500000
chr4	38500000	39300000
chr4	39300000	39650000
chr4	39650000	40000000
chr4	40000000	40650000
chr4	40650000	40950000
chr4	40950000	41400000
chr4	41400000	43000000
chr4	43000000	43550000
chr4	43550000	44050000
chr4	44050000	44350000
chr4	44350000	44700000
chr4	44700000	45000000
chr4	45000000	45350000
chr4	45350000	45900000
chr4	45900000	47100000
chr4	47100000	47400000
chr4	47400000	48050000
chr4	48050000	48700000
chr4	48700000	49650000
chr4	49650000	50150000
chr4	50150000	51750000
chr4	51750000	52450000
chr4	52450000	53050000
chr4	53050000	53700000
chr4	53700000	54250000
chr4	54250000	54900000
chr4	54900000	55300000
chr4	55300000	56750000
chr4	56750000	57350000
chr4	57350000	57950000
chr4	57950000	58400000
chr4	58400000	59000000
chr4	59000000	62100000
chr4	62100000	62450000
chr4	62450000	62800000
chr4	62800000	63650000
chr4	63650000	64150000
chr4	64150000	65250000
chr4	65250000	66150000
chr4	66150000	67100000
chr4	67100000	67450000
chr4	67450000	68650000
chr4	68650000	70250000
chr4	70250000	72750000
chr4	72750000	73850000
chr4	73850000	74100000
chr4	74100000	74600000
chr4	74600000	75350000
chr4	75350000	75750000
chr4	75750000	76650000
chr4	76650000	77250000
chr4	77250000	78650000
chr4	78650000	79200000
chr4	79200000	80450000
chr4	80450000	80900000
chr4	80900000	82250000
chr4	82250000	82850000
chr4	82850000	83250000
chr4	83250000	84500000
chr4	84500000	84800000
chr4	84800000	85050000
chr4	85050000	85450000
chr4	85450000	86200000
chr4	86200000	86600000
chr4	86600000	87000000
chr4	87000000	87400000
chr4	87400000	88200000
chr4	88200000	88800000
chr4	88800000	89200000
chr4	89200000	90550000
chr4	90550000	91200000
chr4	91200000	93200000
chr4	93200000	93700000
chr4	93700000	94200000
chr4	94200000	94650000
chr4	94650000	95650000
chr4	95650000	96350000
chr4	96350000	97200000
chr4	97200000	97900000
chr4	97900000	98600000
chr4	98600000	98900000
chr4	98900000	99600000
chr4	99600000	100250000
chr4	100250000	101000000
chr4	101000000	101350000
chr4	101350000	101700000
chr4	101700000	102600000
chr4	102600000	102950000
chr4	102950000	104000000
chr4	104000000	104800000
chr4	104800000	105400000
chr4	105400000	105900000
chr4	105900000	106850000
chr4	106850000	107400000
chr4	107400000	108000000
chr4	108000000	108300000
chr4	108300000	109100000
chr4	109100000	109700000
chr4	109700000	110250000
chr4	110250000	110950000
chr4	110950000	113350000
chr4	113350000	113950000
chr4	113950000	114750000
chr4	114750000	115400000
chr4	115400000	115750000
chr4	115750000	116300000
chr4	116300000	116900000
chr4	116900000	117500000
chr4	117500000	117750000
chr4	117750000	118900000
chr4	118900000	119350000
chr4	119350000	119850000
chr4	119850000	120250000
chr4	120250000	120600000
chr4	120600000	120900000
chr4	120900000	121350000
chr4	121350000	122500000
chr4	122500000	123600000
chr4	123600000	124800000
chr4	124800000	125750000
chr4	125750000	126250000
chr4	126250000	126700000
chr4	126700000	127050000
chr4	127050000	128250000
chr4	128250000	128600000
chr4	128600000	129200000
chr4	129200000	131400000
chr4	131400000	132500000
chr4	132500000	133150000
chr4	133150000	133450000
chr4	133450000	134100000
chr4	134100000	134500000
chr4	134500000	134950000
chr4	134950000	136200000
chr4	136200000	136950000
chr4	136950000	137250000
chr4	137250000	138000000
chr4	138000000	138450000
chr4	138450000	140300000
chr4	140300000	140650000
chr4	140650000	142600000
chr4	142600000	143000000
chr4	143000000	144450000
chr4	144450000	147450000
chr4	147450000	148000000
chr4	148000000	148500000
chr4	148500000	148975000
chr4	148975000	149550000
chr4	149550000	150000000
chr4	150000000	150400000
chr4	150400000	151300000
chr4	151300000	151900000
chr4	151900000	152550000
chr4	152550000	152850000
chr4	152850000	153400000
chr4	153400000	153700000
chr4	153700000	154200000
chr4	154200000	154700000
chr5	3650000	4150000
chr5	4150000	4950000
chr5	4950000	5450000
chr5	5450000	5800000
chr5	5800000	6950000
chr5	6950000	7550000
chr5	7550000	8000000
chr5	8000000	8450000
chr5	8450000	9150000
chr5	9150000	9450000
chr5	9450000	9950000
chr5	9950000	10650000
chr5	10650000	11950000
chr5	11950000	12550000
chr5	12550000	13150000
chr5	13150000	13650000
chr5	13650000	14300000
chr5	14300000	15175000
chr5	15175000	15800000
chr5	15800000	16400000
chr5	16400000	17300000
chr5	17300000	17600000
chr5	17600000	17950000
chr5	17950000	18400000
chr5	18400000	18950000
chr5	18950000	20500000
chr5	20500000	20750000
chr5	20750000	21300000
chr5	21300000	21950000
chr5	21950000	22800000
chr5	22800000	23200000
chr5	23200000	24150000
chr5	24150000	24750000
chr5	24750000	26575000
chr5	26575000	27400000
chr5	27400000	28000000
chr5	28000000	28450000
chr5	28450000	28750000
chr5	28750000	29700000
chr5	29700000	30450000
chr5	30450000	31000000
chr5	31000000	31500000
chr5	31500000	31850000
chr5	31850000	32500000
chr5	32500000	32900000
chr5	32900000	33100000
chr5	33100000	33400000
chr5	33400000	34000000
chr5	34000000	34300000
chr5	34300000	35000000
chr5	35000000	35900000
chr5	35900000	36350000
chr5	36350000	36800000
chr5	36800000	37200000
chr5	37200000	37700000
chr5	37700000	38150000
chr5	38150000	38600000
chr5	38600000	39150000
chr5	39150000	40050000
chr5	40050000	41450000
chr5	41450000	42250000
chr5	42250000	42800000
chr5	42800000	43300000
chr5	43300000	43800000
chr5	43800000	44050000
chr5	44050000	44700000
chr5	44700000	45250000
chr5	45250000	45800000
chr5	45800000	46100000
chr5	46100000	46775000
chr5	46775000	48750000
chr5	48750000	49450000
chr5	49450000	49750000
chr5	49750000	50350000
chr5	50350000	50650000
chr5	50650000	51150000
chr5	51150000	52500000
chr5	52500000	53250000
chr5	53250000	53700000
chr5	53700000	54050000
chr5	54050000	54550000
chr5	54550000	55150000
chr5	55150000	58100000
chr5	58100000	58550000
chr5	58550000	60050000
chr5	60050000	61000000
chr5	61000000	61550000
chr5	61550000	61900000
chr5	61900000	62900000
chr5	62900000	63250000
chr5	63250000	64200000
chr5	64200000	65300000
chr5	65300000	65700000
chr5	65700000	66100000
chr5	66100000	66650000
chr5	66650000	67050000
chr5	67050000	67400000
chr5	67400000	67650000
chr5	67650000	68500000
chr5	68500000	70000000
chr5	70000000	71150000
chr5	71150000	71900000
chr5	71900000	72500000
chr5	72500000	73400000
chr5	73400000	73800000
chr5	73800000	74050000
chr5	74050000	74700000
chr5	74700000	75550000
chr5	75550000	76250000
chr5	76250000	76600000
chr5	76600000	77000000
chr5	77000000	77750000
chr5	77750000	78250000
chr5	78250000	80975000
chr5	80975000	82150000
chr5	82150000	82800000
chr5	82800000	83200000
chr5	83200000	83900000
chr5	83900000	84800000
chr5	84800000	86400000
chr5	86400000	87250000
chr5	87250000	88000000
chr5	88000000	88900000
chr5	88900000	89200000
chr5	89200000	89800000
chr5	89800000	90150000
chr5	90150000	90600000
chr5	90600000	91350000
chr5	91350000	91850000
chr5	91850000	92350000
chr5	92350000	92700000
chr5	92700000	93100000
chr5	93100000	93400000
chr5	93400000	93750000
chr5	93750000	97250000
chr5	97250000	97550000
chr5	97550000	98050000
chr5	98050000	98600000
chr5	98600000	99600000
chr5	99600000	100350000
chr5	100350000	100950000
chr5	100950000	101350000
chr5	101350000	102100000
chr5	102100000	102550000
chr5	102550000	103750000
chr5	103750000	104350000
chr5	104350000	104900000
chr5	104900000	105400000
chr5	105400000	105800000
chr5	105800000	106350000
chr5	106350000	106900000
chr5	106900000	107250000
chr5	107250000	107950000
chr5	107950000	108350000
chr5	108350000	109200000
chr5	109200000	109900000
chr5	109900000	110700000
chr5	110700000	111200000
chr5	111200000	111800000
chr5	111800000	112650000
chr5	112650000	113650000
chr5	113650000	114250000
chr5	114250000	115100000
chr5	115100000	115950000
chr5	115950000	116450000
chr5	116450000	117000000
chr5	117000000	117550000
chr5	117550000	117950000
chr5	117950000	118600000
chr5	118600000	119200000
chr5	119200000	119700000
chr5	119700000	120200000
chr5	120200000	120550000
chr5	120550000	120900000
chr5	120900000	121650000
chr5	121650000	122550000
chr5	122550000	123200000
chr5	123200000	124100000
chr5	124100000	124400000
chr5	124400000	124800000
chr5	124800000	126000000
chr5	126000000	126900000
chr5	126900000	127650000
chr5	127650000	128000000
chr5	128000000	129550000
chr5	129550000	130400000
chr5	130400000	130750000
chr5	130750000	131350000
chr5	131350000	131900000
chr5	131900000	132600000
chr5	132600000	133100000
chr5	133100000	133450000
chr5	133450000	134550000
chr5	134550000	135100000
chr5	135100000	135850000
chr5	135850000	136350000
chr5	136350000	136750000
chr5	136750000	137250000
chr5	137250000	137950000
chr5	137950000	138600000
chr5	138600000	139300000
chr5	139300000	139750000
chr5	139750000	140250000
chr5	140250000	140900000
chr5	140900000	141250000
chr5	141250000	142200000
chr5	142200000	142950000
chr5	142950000	143650000
chr5	143650000	144100000
chr5	144100000	145000000
chr5	145000000	145500000
chr5	145500000	145900000
chr5	145900000	146975000
chr5	146975000	147450000
chr5	147450000	147750000
chr5	147750000	148150000
chr5	148150000	148750000
chr5	148750000	149100000
chr5	149100000	149550000
chr5	149550000	149850000
chr5	149850000	150200000
chr5	150200000	150850000
chr5	150850000	151250000
chr5	151250000	151850000
chr6	4500000	5550000
chr6	5550000	6250000
chr6	6250000	6850000
chr6	6850000	7600000
chr6	7600000	8150000
chr6	8150000	8850000
chr6	8850000	11300000
chr6	11300000	11700000
chr6	11700000	12250000
chr6	12250000	13200000
chr6	13200000	14200000
chr6	14200000	15900000
chr6	15900000	16950000
chr6	16950000	17600000
chr6	17600000	18850000
chr6	18850000	20800000
chr6	20800000	21700000
chr6	21700000	22050000
chr6	22050000	22500000
chr6	22500000	22950000
chr6	22950000	23450000
chr6	23450000	24400000
chr6	24400000	25750000
chr6	25750000	26450000
chr6	26450000	27550000
chr6	27550000	28350000
chr6	28350000	29100000
chr6	29100000	29650000
chr6	29650000	30350000
chr6	30350000	31000000
chr6	31000000	32700000
chr6	32700000	33150000
chr6	33150000	35200000
chr6	35200000	36300000
chr6	36300000	37000000
chr6	37000000	37400000
chr6	37400000	38350000
chr6	38350000	39050000
chr6	39050000	39400000
chr6	39400000	39800000
chr6	39800000	40400000
chr6	40400000	41650000
chr6	41650000	42150000
chr6	42150000	42550000
chr6	42550000	42800000
chr6	42800000	43200000
chr6	43200000	43700000
chr6	43700000	44000000
chr6	44000000	44400000
chr6	44400000	45100000
chr6	45100000	47150000
chr6	47150000	47675000
chr6	47675000	48950000
chr6	48950000	49450000
chr6	49450000	50250000
chr6	50250000	50550000
chr6	50550000	51150000
chr6	51150000	52200000
chr6	52200000	52950000
chr6	52950000	53700000
chr6	53700000	54300000
chr6	54300000	55150000
chr6	55150000	56000000
chr6	56000000	57400000
chr6	57400000	58750000
chr6	58750000	59150000
chr6	59150000	59450000
chr6	59450000	60250000
chr6	60250000	60900000
chr6	60900000	61300000
chr6	61300000	61900000
chr6	61900000	62300000
chr6	62300000	63300000
chr6	63300000	64600000
chr6	64600000	65550000
chr6	65550000	66500000
chr6	66500000	66850000
chr6	66850000	67400000
chr6	67400000	68050000
chr6	68050000	68550000
chr6	68550000	68900000
chr6	68900000	69700000
chr6	69700000	70750000
chr6	70750000	71800000
chr6	71800000	72250000
chr6	72250000	72850000
chr6	72850000	73300000
chr6	73300000	74300000
chr6	74300000	77550000
chr6	77550000	78450000
chr6	78450000	78750000
chr6	78750000	79650000
chr6	79650000	80400000
chr6	80400000	80900000
chr6	80900000	81850000
chr6	81850000	82400000
chr6	82400000	82900000
chr6	82900000	83250000
chr6	83250000	83700000
chr6	83700000	84000000
chr6	84000000	85100000
chr6	85100000	85500000
chr6	85500000	86350000
chr6	86350000	87000000
chr6	87000000	87650000
chr6	87650000	88050000
chr6	88050000	88850000
chr6	88850000	89600000
chr6	89600000	90550000
chr6	90550000	91400000
chr6	91400000	92150000
chr6	92150000	92700000
chr6	92700000	93450000
chr6	93450000	94000000
chr6	94000000	94450000
chr6	94450000	95000000
chr6	95000000	95800000
chr6	95800000	97100000
chr6	97100000	98050000
chr6	98050000	98900000
chr6	98900000	99600000
chr6	99600000	100500000
chr6	100500000	101600000
chr6	101600000	103200000
chr6	103200000	103650000
chr6	103650000	104450000
chr6	104450000	105100000
chr6	105100000	105750000
chr6	105750000	106750000
chr6	106750000	108000000
chr6	108000000	108750000
chr6	108750000	109750000
chr6	109750000	110900000
chr6	110900000	111650000
chr6	111650000	112350000
chr6	112350000	113000000
chr6	113000000	113700000
chr6	113700000	114600000
chr6	114600000	115000000
chr6	115000000	115750000
chr6	115750000	116600000
chr6	116600000	117800000
chr6	117800000	118500000
chr6	118500000	119400000
chr6	119400000	120400000
chr6	120400000	120800000
chr6	120800000	121200000
chr6	121200000	121500000
chr6	121500000	122250000
chr6	122250000	122850000
chr6	122850000	123200000
chr6	123200000	123650000
chr6	123650000	124350000
chr6	124350000	124750000
chr6	124750000	125250000
chr6	125250000	125600000
chr6	125600000	126450000
chr6	126450000	127400000
chr6	127400000	127900000
chr6	127900000	128450000
chr6	128450000	130400000
chr6	130400000	131400000
chr6	131400000	132600000
chr6	132600000	133150000
chr6	133150000	133850000
chr6	133850000	134350000
chr6	134350000	134900000
chr6	134900000	135850000
chr6	135850000	136250000
chr6	136250000	136950000
chr6	136950000	138850000
chr6	138850000	139450000
chr6	139450000	140050000
chr6	140050000	140650000
chr6	140650000	141400000
chr6	141400000	142350000
chr6	142350000	142700000
chr6	142700000	143150000
chr6	143150000	144450000
chr6	144450000	144950000
chr6	144950000	145300000
chr6	145300000	145700000
chr6	145700000	146350000
chr6	146350000	146750000
chr6	146750000	147050000
chr6	147050000	148100000
chr6	148100000	148950000
chr7	3550000	4500000
chr7	4500000	5050000
chr7	5050000	6025000
chr7	6025000	6900000
chr7	6900000	8150000
chr7	8150000	11300000
chr7	11300000	12250000
chr7	12250000	12950000
chr7	12950000	13650000
chr7	13650000	14000000
chr7	14000000	14950000
chr7	14950000	15700000
chr7	15700000	16450000
chr7	16450000	16850000
chr7	16850000	17650000
chr7	17650000	18250000
chr7	18250000	18800000
chr7	18800000	19450000
chr7	19450000	20650000
chr7	20650000	24150000
chr7	24150000	24850000
chr7	24850000	25150000
chr7	25150000	25800000
chr7	25800000	26200000
chr7	26200000	26700000
chr7	26700000	27600000
chr7	27600000	27950000
chr7	27950000	29150000
chr7	29150000	29800000
chr7	29800000	30950000
chr7	30950000	32000000
chr7	32000000	32800000
chr7	32800000	34000000
chr7	34000000	34950000
chr7	34950000	35600000
chr7	35600000	36050000
chr7	36050000	36650000
chr7	36650000	37350000
chr7	37350000	38150000
chr7	38150000	39100000
chr7	39100000	46950000
chr7	46950000	47550000
chr7	47550000	48900000
chr7	48900000	49700000
chr7	49700000	50800000
chr7	50800000	51150000
chr7	51150000	51500000
chr7	51500000	51950000
chr7	51950000	52250000
chr7	52250000	52950000
chr7	52950000	53300000
chr7	53300000	53900000
chr7	53900000	54450000
chr7	54450000	55300000
chr7	55300000	56000000
chr7	56000000	57200000
chr7	57200000	57900000
chr7	57900000	58700000
chr7	58700000	59250000
chr7	59250000	59650000
chr7	59650000	61300000
chr7	61300000	62000000
chr7	62000000	63000000
chr7	63000000	63500000
chr7	63500000	64100000
chr7	64100000	64750000
chr7	64750000	65200000
chr7	65200000	65800000
chr7	65800000	67300000
chr7	67300000	68050000
chr7	68050000	69600000
chr7	69600000	70050000
chr7	70050000	70500000
chr7	70500000	70850000
chr7	70850000	71500000
chr7	71500000	71900000
chr7	71900000	72350000
chr7	72350000	72800000
chr7	72800000	73200000
chr7	73200000	73450000
chr7	73450000	73850000
chr7	73850000	74350000
chr7	74350000	74800000
chr7	74800000	75500000
chr7	75500000	76100000
chr7	76100000	76650000
chr7	76650000	77500000
chr7	77500000	78150000
chr7	78150000	78450000
chr7	78450000	79550000
chr7	79550000	80000000
chr7	80000000	80550000
chr7	80550000	81050000
chr7	81050000	81500000
chr7	81500000	82250000
chr7	82250000	82500000
chr7	82500000	83050000
chr7	83050000	83550000
chr7	83550000	84600000
chr7	84600000	86050000
chr7	86050000	86600000
chr7	86600000	86900000
chr7	86900000	87150000
chr7	87150000	87850000
chr7	87850000	88500000
chr7	88500000	88950000
chr7	88950000	89750000
chr7	89750000	90100000
chr7	90100000	91600000
chr7	91600000	91950000
chr7	91950000	93400000
chr7	93400000	93900000
chr7	93900000	94250000
chr7	94250000	94700000
chr7	94700000	95250000
chr7	95250000	95750000
chr7	95750000	96300000
chr7	96300000	96600000
chr7	96600000	97050000
chr7	97050000	97575000
chr7	97575000	98600000
chr7	98600000	99200000
chr7	99200000	99700000
chr7	99700000	101200000
chr7	101200000	101500000
chr7	101500000	103000000
chr7	103000000	103600000
chr7	103600000	104100000
chr7	104100000	104500000
chr7	104500000	105600000
chr7	105600000	106300000
chr7	106300000	106650000
chr7	106650000	107300000
chr7	107300000	107650000
chr7	107650000	108050000
chr7	108050000	108800000
chr7	108800000	109250000
chr7	109250000	109650000
chr7	109650000	110250000
chr7	110250000	110950000
chr7	110950000	111750000
chr7	111750000	112200000
chr7	112200000	112950000
chr7	112950000	113800000
chr7	113800000	114350000
chr7	114350000	114950000
chr7	114950000	116200000
chr7	116200000	116650000
chr7	116650000	117800000
chr7	117800000	118200000
chr7	118200000	119150000
chr7	119150000	119500000
chr7	119500000	120050000
chr7	120050000	120500000
chr7	120500000	120900000
chr7	120900000	121400000
chr7	121400000	122000000
chr7	122000000	122350000
chr7	122350000	123200000
chr7	123200000	123800000
chr7	123800000	124400000
chr7	124400000	125250000
chr7	125250000	125850000
chr7	125850000	126150000
chr7	126150000	127250000
chr7	127250000	127800000
chr7	127800000	128250000
chr7	128250000	128800000
chr7	128800000	129300000
chr7	129300000	130100000
chr7	130100000	130650000
chr7	130650000	131050000
chr7	131050000	131500000
chr7	131500000	131950000
chr7	131950000	132800000
chr7	132800000	133300000
chr7	133300000	133900000
chr7	133900000	134400000
chr7	134400000	134750000
chr7	134750000	135100000
chr7	135100000	135500000
chr7	135500000	135950000
chr7	135950000	136750000
chr7	136750000	137650000
chr7	137650000	138500000
chr7	138500000	139100000
chr7	139100000	139400000
chr7	139400000	139750000
chr7	139750000	140150000
chr7	140150000	141000000
chr7	141000000	142150000
chr7	142150000	142850000
chr7	142850000	143650000
chr7	143650000	144650000
chr7	144650000	145600000
chr7	145600000	146150000
chr7	146150000	146800000
chr7	146800000	147350000
chr7	147350000	148000000
chr7	148000000	148650000
chr7	148650000	149500000
chr7	149500000	149900000
chr7	149900000	150700000
chr7	150700000	151250000
chr7	151250000	151650000
chr8	3700000	4100000
chr8	4100000	4700000
chr8	4700000	5200000
chr8	5200000	6000000
chr8	6000000	6550000
chr8	6550000	7150000
chr8	7150000	7650000
chr8	7650000	8150000
chr8	8150000	9200000
chr8	9200000	10000000
chr8	10000000	10400000
chr8	10400000	11200000
chr8	11200000	11900000
chr8	11900000	12650000
chr8	12650000	13350000
chr8	13350000	13850000
chr8	13850000	14150000
chr8	14150000	16100000
chr8	16100000	16750000
chr8	16750000	17500000
chr8	17500000	18400000
chr8	18400000	18950000
chr8	18950000	19725000
chr8	19725000	23100000
chr8	23100000	23750000
chr8	23750000	24300000
chr8	24300000	24700000
chr8	24700000	25350000
chr8	25350000	25650000
chr8	25650000	26350000
chr8	26350000	26850000
chr8	26850000	27300000
chr8	27300000	28100000
chr8	28100000	28450000
chr8	28450000	28800000
chr8	28800000	30100000
chr8	30100000	31300000
chr8	31300000	32300000
chr8	32300000	33100000
chr8	33100000	33400000
chr8	33400000	34050000
chr8	34050000	34850000
chr8	34850000	35150000
chr8	35150000	35900000
chr8	35900000	36550000
chr8	36550000	37850000
chr8	37850000	38200000
chr8	38200000	39200000
chr8	39200000	40000000
chr8	40000000	40750000
chr8	40750000	41250000
chr8	41250000	41600000
chr8	41600000	42000000
chr8	42000000	42550000
chr8	42550000	43550000
chr8	43550000	44150000
chr8	44150000	44450000
chr8	44450000	45150000
chr8	45150000	46100000
chr8	46100000	46400000
chr8	46400000	47100000
chr8	47100000	47700000
chr8	47700000	48050000
chr8	48050000	48500000
chr8	48500000	48800000
chr8	48800000	49150000
chr8	49150000	49650000
chr8	49650000	50150000
chr8	50150000	51000000
chr8	51000000	51400000
chr8	51400000	51950000
chr8	51950000	54150000
chr8	54150000	54900000
chr8	54900000	55600000
chr8	55600000	58500000
chr8	58500000	59000000
chr8	59000000	59800000
chr8	59800000	60350000
chr8	60350000	61050000
chr8	61050000	61350000
chr8	61350000	61800000
chr8	61800000	62950000
chr8	62950000	63450000
chr8	63450000	64000000
chr8	64000000	64550000
chr8	64550000	65200000
chr8	65200000	66450000
chr8	66450000	67100000
chr8	67100000	67650000
chr8	67650000	68300000
chr8	68300000	69050000
chr8	69050000	69950000
chr8	69950000	70450000
chr8	70450000	71300000
chr8	71300000	71600000
chr8	71600000	72350000
chr8	72350000	72750000
chr8	72750000	73150000
chr8	73150000	73850000
chr8	73850000	74300000
chr8	74300000	74650000
chr8	74650000	75300000
chr8	75300000	75850000
chr8	75850000	77550000
chr8	77550000	78550000
chr8	78550000	79250000
chr8	79250000	79900000
chr8	79900000	80550000
chr8	80550000	81300000
chr8	81300000	82200000
chr8	82200000	83250000
chr8	83250000	83550000
chr8	83550000	83850000
chr8	83850000	84550000
chr8	84550000	84850000
chr8	84850000	85300000
chr8	85300000	85650000
chr8	85650000	86150000
chr8	86150000	86500000
chr8	86500000	87150000
chr8	87150000	87450000
chr8	87450000	87950000
chr8	87950000	88200000
chr8	88200000	89100000
chr8	89100000	89450000
chr8	89450000	90100000
chr8	90100000	90650000
chr8	90650000	91350000
chr8	91350000	92500000
chr8	92500000	93300000
chr8	93300000	93650000
chr8	93650000	96050000
chr8	96050000	96750000
chr8	96750000	97250000
chr8	97250000	97850000
chr8	97850000	98100000
chr8	98100000	98450000
chr8	98450000	100200000
chr8	100200000	100900000
chr8	100900000	101350000
chr8	101350000	101900000
chr8	101900000	103300000
chr8	103300000	104150000
chr8	104150000	105300000
chr8	105300000	105900000
chr8	105900000	106600000
chr8	106600000	107100000
chr8	107100000	108650000
chr8	108650000	109600000
chr8	109600000	110150000
chr8	110150000	111050000
chr8	111050000	111500000
chr8	111500000	112100000
chr8	112100000	113250000
chr8	113250000	113850000
chr8	113850000	114550000
chr8	114550000	115000000
chr8	115000000	115450000
chr8	115450000	115900000
chr8	115900000	116150000
chr8	116150000	116550000
chr8	116550000	117000000
chr8	117000000	117700000
chr8	117700000	118250000
chr8	118250000	119000000
chr8	119000000	119400000
chr8	119400000	120150000
chr8	120150000	121100000
chr8	121100000	121850000
chr8	121850000	122700000
chr8	122700000	123150000
chr8	123150000	123600000
chr8	123600000	124050000
chr8	124050000	124500000
chr8	124500000	124950000
chr8	124950000	125650000
chr8	125650000	126150000
chr8	126150000	126350000
chr8	126350000	126900000
chr8	126900000	127350000
chr8	127350000	128450000
chr8	128450000	129000000
chr8	129000000	129500000
chr8	129500000	129750000
chr8	129750000	130150000
chr9	4500000	5700000
chr9	5700000	6400000
chr9	6400000	7200000
chr9	7200000	7600000
chr9	7600000	8200000
chr9	8200000	8650000
chr9	8650000	9000000
chr9	9000000	9400000
chr9	9400000	9800000
chr9	9800000	10250000
chr9	10250000	10850000
chr9	10850000	11500000
chr9	11500000	12150000
chr9	12150000	13200000
chr9	13200000	13650000
chr9	13650000	14200000
chr9	14200000	14550000
chr9	14550000	15100000
chr9	15100000	15450000
chr9	15450000	16350000
chr9	16350000	17000000
chr9	17000000	17500000
chr9	17500000	18100000
chr9	18100000	18600000
chr9	18600000	19300000
chr9	19300000	20250000
chr9	20250000	20450000
chr9	20450000	21000000
chr9	21000000	21350000
chr9	21350000	22300000
chr9	22300000	23250000
chr9	23250000	23900000
chr9	23900000	24450000
chr9	24450000	24950000
chr9	24950000	25500000
chr9	25500000	25950000
chr9	25950000	26800000
chr9	26800000	27200000
chr9	27200000	28050000
chr9	28050000	28600000
chr9	28600000	29450000
chr9	29450000	30200000
chr9	30200000	30900000
chr9	30900000	31350000
chr9	31350000	31750000
chr9	31750000	32050000
chr9	32050000	33050000
chr9	33050000	33600000
chr9	33600000	34300000
chr9	34300000	35000000
chr9	35000000	35400000
chr9	35400000	36500000
chr9	36500000	37150000
chr9	37150000	37500000
chr9	37500000	37750000
chr9	37750000	39300000
chr9	39300000	39950000
chr9	39950000	40600000
chr9	40600000	41050000
chr9	41050000	41800000
chr9	41800000	42100000
chr9	42100000	42750000
chr9	42750000	43100000
chr9	43100000	43800000
chr9	43800000	44200000
chr9	44200000	44550000
chr9	44550000	45750000
chr9	45750000	46150000
chr9	46150000	46550000
chr9	46550000	47100000
chr9	47100000	47650000
chr9	47650000	48450000
chr9	48450000	48850000
chr9	48850000	49300000
chr9	49300000	50250000
chr9	50250000	50950000
chr9	50950000	51750000
chr9	51750000	52150000
chr9	52150000	52950000
chr9	52950000	53450000
chr9	53450000	54550000
chr9	54550000	55250000
chr9	55250000	55950000
chr9	55950000	56700000
chr9	56700000	57000000
chr9	57000000	57500000
chr9	57500000	58150000
chr9	58150000	59150000
chr9	59150000	59500000
chr9	59500000	60750000
chr9	60750000	61750000
chr9	61750000	62100000
chr9	62100000	62600000
chr9	62600000	63000000
chr9	63000000	63750000
chr9	63750000	64150000
chr9	64150000	65050000
chr9	65050000	65450000
chr9	65450000	65950000
chr9	65950000	66850000
chr9	66850000	67500000
chr9	67500000	67850000
chr9	67850000	68600000
chr9	68600000	69350000
chr9	69350000	69850000
chr9	69850000	70400000
chr9	70400000	70950000
chr9	70950000	71650000
chr9	71650000	73000000
chr9	73000000	73350000
chr9	73350000	73950000
chr9	73950000	74750000
chr9	74750000	75550000
chr9	75550000	76100000
chr9	76100000	76700000
chr9	76700000	77250000
chr9	77250000	77900000
chr9	77900000	78450000
chr9	78450000	79600000
chr9	79600000	79900000
chr9	79900000	80850000
chr9	80850000	81500000
chr9	81500000	82750000
chr9	82750000	83250000
chr9	83250000	83650000
chr9	83650000	84300000
chr9	84300000	85600000
chr9	85600000	86350000
chr9	86350000	86750000
chr9	86750000	87200000
chr9	87200000	88100000
chr9	88100000	88450000
chr9	88450000	89600000
chr9	89600000	90000000
chr9	90000000	91250000
chr9	91250000	92000000
chr9	92000000	93350000
chr9	93350000	94650000
chr9	94650000	95350000
chr9	95350000	95800000
chr9	95800000	96450000
chr9	96450000	96775000
chr9	96775000	97100000
chr9	97100000	98500000
chr9	98500000	98850000
chr9	98850000	99550000
chr9	99550000	100350000
chr9	100350000	101050000
chr9	101050000	102500000
chr9	102500000	103350000
chr9	103350000	103900000
chr9	103900000	104300000
chr9	104300000	105300000
chr9	105300000	106050000
chr9	106050000	106400000
chr9	106400000	106800000
chr9	106800000	107200000
chr9	107200000	107500000
chr9	107500000	108450000
chr9	108450000	109750000
chr9	109750000	110200000
chr9	110200000	111250000
chr9	111250000	111850000
chr9	111850000	112700000
chr9	112700000	113600000
chr9	113600000	114550000
chr9	114550000	115950000
chr9	115950000	116300000
chr9	116300000	116850000
chr9	116850000	117400000
chr9	117400000	117950000
chr9	117950000	118450000
chr9	118450000	118800000
chr9	118800000	119350000
chr9	119350000	119800000
chr9	119800000	120400000
chr9	120400000	121150000
chr9	121150000	122250000
chr9	122250000	122650000
chr9	122650000	123050000
chr10	3550000	4450000
chr10	4450000	5750000
chr10	5750000	6350000
chr10	6350000	7275000
chr10	7275000	8000000
chr10	8000000	8450000
chr10	8450000	9500000
chr10	9500000	10050000
chr10	10050000	11100000
chr10	11100000	12350000
chr10	12350000	12750000
chr10	12750000	13250000
chr10	13250000	14100000
chr10	14100000	14450000
chr10	14450000	15000000
chr10	15000000	15700000
chr10	15700000	16100000
chr10	16100000	17050000
chr10	17050000	17450000
chr10	17450000	17950000
chr10	17950000	18250000
chr10	18250000	18650000
chr10	18650000	20050000
chr10	20050000	20700000
chr10	20700000	21100000
chr10	21100000	21750000
chr10	21750000	22500000
chr10	22500000	22800000
chr10	22800000	23500000
chr10	23500000	24050000
chr10	24050000	24350000
chr10	24350000	24950000
chr10	24950000	25400000
chr10	25400000	26050000
chr10	26050000	26750000
chr10	26750000	27550000
chr10	27550000	28600000
chr10	28600000	29100000
chr10	29100000	30250000
chr10	30250000	30550000
chr10	30550000	31050000
chr10	31050000	31400000
chr10	31400000	32000000
chr10	32000000	32600000
chr10	32600000	33400000
chr10	33400000	33650000
chr10	33650000	34150000
chr10	34150000	35350000
chr10	35350000	35800000
chr10	35800000	36700000
chr10	36700000	37500000
chr10	37500000	38000000
chr10	38000000	38800000
chr10	38800000	39600000
chr10	39600000	39950000
chr10	39950000	40300000
chr10	40300000	41450000
chr10	41450000	42050000
chr10	42050000	42550000
chr10	42550000	43250000
chr10	43250000	43950000
chr10	43950000	44750000
chr10	44750000	45100000
chr10	45100000	45700000
chr10	45700000	46300000
chr10	46300000	47000000
chr10	47000000	50350000
chr10	50350000	51250000
chr10	51250000	51800000
chr10	51800000	52150000
chr10	52150000	52800000
chr10	52800000	53500000
[truncated: 1,626 more rows]

## Sheet: E14_WT_TAD_boundary
chromosome	start	end
chr1	4375000	4425000
chr1	4725000	4775000
chr1	5075000	5125000
chr1	5875000	5925000
chr1	6175000	6225000
chr1	6925000	6975000
chr1	8325000	8375000
chr1	9525000	9575000
chr1	10125000	10175000
chr1	10775000	10825000
chr1	11075000	11125000
chr1	11575000	11625000
chr1	12825000	12875000
chr1	13725000	13775000
chr1	14925000	14975000
chr1	15575000	15625000
chr1	16025000	16075000
chr1	16475000	16525000
chr1	17125000	17175000
chr1	17625000	17675000
chr1	18275000	18325000
chr1	19025000	19075000
chr1	20525000	20575000
chr1	21375000	21425000
chr1	22525000	22575000
chr1	23125000	23175000
chr1	23675000	23725000
chr1	24275000	24325000
chr1	25925000	25975000
chr1	26875000	26925000
chr1	27925000	27975000
chr1	28825000	28875000
chr1	29275000	29325000
chr1	30325000	30375000
chr1	30725000	30775000
chr1	31325000	31375000
chr1	31925000	31975000
chr1	32775000	32825000
chr1	33575000	33625000
chr1	34525000	34575000
chr1	34925000	34975000
chr1	35725000	35775000
chr1	36325000	36375000
chr1	36775000	36825000
chr1	37275000	37325000
chr1	38175000	38225000
chr1	38825000	38875000
chr1	39575000	39625000
chr1	40075000	40125000
chr1	40875000	40925000
chr1	41825000	41875000
chr1	42775000	42825000
chr1	43775000	43825000
chr1	44225000	44275000
chr1	44775000	44825000
chr1	45825000	45875000
chr1	47275000	47325000
chr1	47975000	48025000
chr1	48375000	48425000
chr1	50925000	50975000
chr1	51375000	51425000
chr1	51675000	51725000
chr1	53075000	53125000
chr1	53925000	53975000
chr1	54425000	54475000
chr1	55925000	55975000
chr1	56625000	56675000
chr1	57025000	57075000
chr1	57425000	57475000
chr1	58425000	58475000
chr1	59275000	59325000
chr1	59725000	59775000
chr1	61025000	61075000
chr1	61825000	61875000
chr1	62375000	62425000
chr1	63125000	63175000
chr1	63675000	63725000
chr1	64525000	64575000
chr1	65275000	65325000
chr1	66125000	66175000
chr1	67175000	67225000
chr1	67625000	67675000
chr1	68125000	68175000
chr1	68475000	68525000
chr1	69175000	69225000
chr1	69775000	69825000
chr1	70225000	70275000
chr1	70775000	70825000
chr1	71575000	71625000
chr1	72225000	72275000
chr1	72875000	72925000
chr1	73875000	73925000
chr1	74525000	74575000
chr1	75575000	75625000
chr1	77025000	77075000
chr1	77525000	77575000
chr1	77925000	77975000
chr1	78475000	78525000
chr1	78725000	78775000
chr1	79775000	79825000
chr1	80125000	80175000
chr1	80725000	80775000
chr1	81275000	81325000
chr1	82475000	82525000
chr1	83125000	83175000
chr1	83725000	83775000
chr1	87625000	87675000
chr1	87925000	87975000
chr1	88287500	88362500
chr1	89025000	89075000
chr1	89675000	89725000
chr1	90175000	90225000
chr1	90625000	90675000
chr1	91125000	91175000
chr1	91525000	91575000
chr1	91875000	91925000
chr1	92475000	92525000
chr1	92775000	92825000
chr1	93375000	93425000
chr1	93775000	93825000
chr1	95675000	95725000
chr1	95975000	96025000
chr1	97775000	97825000
chr1	98675000	98725000
chr1	99575000	99625000
chr1	100075000	100125000
chr1	101625000	101675000
chr1	102425000	102475000
chr1	103375000	103425000
chr1	103975000	104025000
chr1	104275000	104325000
chr1	105675000	105725000
chr1	106825000	106875000
chr1	107525000	107575000
chr1	107925000	107975000
chr1	108275000	108325000
chr1	108775000	108825000
chr1	109475000	109525000
chr1	110725000	110775000
chr1	111875000	111925000
chr1	113125000	113175000
chr1	113525000	113575000
chr1	114275000	114325000
chr1	115075000	115125000
chr1	115675000	115725000
chr1	116125000	116175000
chr1	116925000	116975000
chr1	117475000	117525000
chr1	118475000	118525000
chr1	118875000	118925000
chr1	119425000	119475000
chr1	120175000	120225000
chr1	120675000	120725000
chr1	120975000	121025000
chr1	121375000	121425000
chr1	121775000	121825000
chr1	122475000	122525000
chr1	123425000	123475000
chr1	124275000	124325000
chr1	124775000	124825000
chr1	125075000	125125000
chr1	125925000	125975000
chr1	126575000	126625000
chr1	127225000	127275000
chr1	128325000	128375000
chr1	128875000	128925000
chr1	129375000	129425000
chr1	129675000	129725000
chr1	130125000	130175000
chr1	130725000	130775000
chr1	131175000	131225000
chr1	132375000	132425000
chr1	133175000	133225000
chr1	133475000	133525000
chr1	133775000	133825000
chr1	134525000	134575000
chr1	134875000	134925000
chr1	135525000	135575000
chr1	135975000	136025000
chr1	136225000	136275000
chr1	136525000	136575000
chr1	136975000	137025000
chr1	137275000	137325000
chr1	137675000	137725000
chr1	138375000	138425000
chr1	139075000	139125000
chr1	139925000	139975000
chr1	140675000	140725000
chr1	141225000	141275000
chr1	142025000	142075000
chr1	142575000	142625000
chr1	143325000	143375000
chr1	143825000	143875000
chr1	144625000	144675000
chr1	145625000	145675000
chr1	146225000	146275000
chr1	146625000	146675000
chr1	147225000	147275000
chr1	148375000	148425000
chr1	149125000	149175000
chr1	151125000	151175000
chr1	151625000	151675000
chr1	152175000	152225000
chr1	152825000	152875000
chr1	153225000	153275000
chr1	153575000	153625000
chr1	154225000	154275000
chr1	154575000	154625000
chr1	155275000	155325000
chr1	155675000	155725000
chr1	156025000	156075000
chr1	156575000	156625000
chr1	156825000	156875000
chr1	157075000	157125000
chr1	157375000	157425000
chr1	158625000	158675000
chr1	159025000	159075000
chr1	159425000	159475000
chr1	160575000	160625000
chr1	161125000	161175000
chr1	162125000	162175000
chr1	162825000	162875000
chr1	163125000	163175000
chr1	163625000	163675000
chr1	164675000	164725000
chr1	164975000	165025000
chr1	165825000	165875000
chr1	166225000	166275000
chr1	167075000	167125000
chr1	167675000	167725000
chr1	168325000	168375000
chr1	168675000	168725000
chr1	169125000	169175000
chr1	169575000	169625000
chr1	169825000	169875000
chr1	171425000	171475000
chr1	171825000	171875000
chr1	173437500	173512500
chr1	173925000	173975000
chr1	174275000	174325000
chr1	174525000	174575000
chr1	175325000	175375000
chr1	176025000	176075000
chr1	176475000	176525000
chr1	177825000	177875000
chr1	178125000	178175000
chr1	178625000	178675000
chr1	179675000	179725000
chr1	180425000	180475000
chr1	181375000	181425000
chr1	181725000	181775000
chr1	182125000	182175000
chr1	182725000	182775000
chr1	183175000	183225000
chr1	183775000	183825000
chr1	184025000	184075000
chr1	184475000	184525000
chr1	184975000	185225000
chr1	186025000	186075000
chr1	186625000	186675000
chr1	187325000	187375000
chr1	188225000	188275000
chr1	188525000	188575000
chr1	189225000	189275000
chr1	189825000	189875000
chr1	190775000	190825000
chr1	191425000	191475000
chr1	191825000	191875000
chr1	192725000	192775000
chr1	193125000	193175000
chr1	193625000	193675000
chr1	194512500	194575000
chr1	194975000	195025000
chr1	195525000	195575000
chr1	196075000	196125000
chr2	3675000	3725000
chr2	4375000	4425000
chr2	4775000	4825000
chr2	5775000	5825000
chr2	6375000	6425000
chr2	8575000	8625000
chr2	9225000	9275000
chr2	9925000	9975000
chr2	10275000	10325000
chr2	11225000	11275000
chr2	11675000	11725000
chr2	12325000	12375000
chr2	13175000	13225000
chr2	14625000	14675000
chr2	14975000	15025000
chr2	15725000	15775000
chr2	16275000	16325000
chr2	17275000	17325000
chr2	17725000	17775000
chr2	18125000	18175000
chr2	18575000	18625000
chr2	19275000	19325000
chr2	19825000	19875000
chr2	20275000	20325000
chr2	20725000	20775000
chr2	21175000	21225000
chr2	21825000	21875000
chr2	22725000	22775000
chr2	23025000	23075000
chr2	23425000	23475000
chr2	24125000	24175000
chr2	24625000	24675000
chr2	25425000	25475000
chr2	26425000	26475000
chr2	26775000	26825000
chr2	27325000	27375000
chr2	27625000	27675000
chr2	28375000	28425000
chr2	29025000	29075000
chr2	29575000	29625000
chr2	30225000	30275000
chr2	30775000	30825000
chr2	31275000	31325000
chr2	32425000	32475000
chr2	32775000	32825000
chr2	33475000	33525000
chr2	34475000	34525000
chr2	35025000	35075000
chr2	35375000	35425000
chr2	35775000	35825000
chr2	36125000	36175000
chr2	37175000	37225000
chr2	37625000	37675000
chr2	38225000	38275000
chr2	38825000	38875000
chr2	39225000	39275000
chr2	39975000	40025000
chr2	40475000	40525000
chr2	41225000	41275000
chr2	41625000	41675000
chr2	42525000	42575000
chr2	43475000	43525000
chr2	43775000	43825000
chr2	44275000	44325000
chr2	44775000	44825000
chr2	45225000	45275000
chr2	46275000	46325000
chr2	47275000	47325000
chr2	48725000	48775000
chr2	49175000	49225000
chr2	49575000	49625000
chr2	50125000	50175000
chr2	50675000	50725000
chr2	51275000	51325000
chr2	51775000	51825000
chr2	52575000	52625000
chr2	53025000	53075000
chr2	53975000	54025000
chr2	54875000	54925000
chr2	55875000	55925000
chr2	56875000	56925000
chr2	57225000	57275000
chr2	57775000	57825000
chr2	58525000	58575000
chr2	59325000	59375000
chr2	60225000	60275000
chr2	61325000	61375000
chr2	61725000	61775000
chr2	62475000	62525000
chr2	63275000	63325000
chr2	64275000	64325000
chr2	64725000	64775000
chr2	65175000	65225000
chr2	65575000	65625000
chr2	66275000	66325000
chr2	66625000	66675000
chr2	67325000	67375000
chr2	67875000	67925000
chr2	68325000	68375000
chr2	68925000	68975000
chr2	69325000	69375000
chr2	69825000	69875000
chr2	70475000	70525000
chr2	70925000	70975000
chr2	71375000	71425000
chr2	71825000	71875000
chr2	73275000	73325000
chr2	73775000	73825000
chr2	74475000	74525000
chr2	74975000	75025000
chr2	75425000	75475000
chr2	75925000	75975000
chr2	76675000	76725000
chr2	77175000	77225000
chr2	77825000	77875000
chr2	78725000	78775000
chr2	79175000	79225000
chr2	79625000	79675000
chr2	80125000	80175000
chr2	80625000	80675000
chr2	81375000	81425000
chr2	81925000	81975000
chr2	82475000	82525000
chr2	83425000	83475000
chr2	84275000	84325000
chr2	85525000	85575000
chr2	86337500	86412500
chr2	87225000	87275000
chr2	88175000	88225000
chr2	88575000	88625000
chr2	90625000	90675000
chr2	91475000	91525000
chr2	92275000	92325000
chr2	92675000	92725000
chr2	93275000	93325000
chr2	93625000	93675000
chr2	94275000	94325000
chr2	95025000	95075000
chr2	96375000	96425000
chr2	97275000	97325000
chr2	98125000	98175000
chr2	99175000	99225000
chr2	99475000	99525000
chr2	99875000	99925000
chr2	101475000	101525000
chr2	102375000	102425000
chr2	102875000	102925000
chr2	103225000	103275000
chr2	103825000	103875000
chr2	104625000	104675000
chr2	105075000	105125000
chr2	106125000	106175000
chr2	106825000	106875000
chr2	107775000	107825000
chr2	108425000	108475000
chr2	109675000	109725000
chr2	110425000	110475000
chr2	110875000	110925000
chr2	112025000	112075000
chr2	113125000	113175000
chr2	113625000	113675000
chr2	113975000	114025000
chr2	114625000	114675000
chr2	115275000	115325000
chr2	115925000	115975000
chr2	116675000	116725000
chr2	117275000	117325000
chr2	118025000	118075000
chr2	118825000	118875000
chr2	119425000	119475000
chr2	119975000	120025000
chr2	120175000	120225000
chr2	120925000	120975000
chr2	121225000	121275000
chr2	121825000	121875000
chr2	122575000	122625000
chr2	123025000	123075000
chr2	123875000	123925000
chr2	124725000	124775000
chr2	125075000	125125000
chr2	125375000	125425000
chr2	125675000	125725000
chr2	126375000	126425000
chr2	126825000	126875000
chr2	127625000	127675000
chr2	128425000	128475000
chr2	129275000	129325000
chr2	130075000	130125000
chr2	130425000	130475000
chr2	131325000	131375000
chr2	131625000	131675000
chr2	132075000	132125000
chr2	132775000	132825000
chr2	133325000	133375000
chr2	133912500	133975000
chr2	134325000	134375000
chr2	135175000	135225000
chr2	135775000	135825000
chr2	136375000	136425000
chr2	136675000	136725000
chr2	137775000	137825000
chr2	138375000	138425000
chr2	139125000	139175000
chr2	139525000	139575000
chr2	139975000	140025000
chr2	140275000	140325000
chr2	140875000	140925000
chr2	142075000	142125000
chr2	142875000	142925000
chr2	143625000	143675000
chr2	144425000	144475000
chr2	145425000	145475000
chr2	145725000	145775000
chr2	146425000	146475000
chr2	147125000	147175000
chr2	147575000	147625000
chr2	147925000	147975000
chr2	148475000	148525000
chr2	149125000	149175000
chr2	149925000	149975000
chr2	150575000	150625000
chr2	151275000	151325000
chr2	152375000	152425000
chr2	152675000	152725000
chr2	152925000	152975000
chr2	153425000	153475000
chr2	154175000	154225000
chr2	154425000	154475000
chr2	154775000	154825000
chr2	155225000	155275000
chr2	155975000	156025000
chr2	156575000	156625000
chr2	156925000	156975000
chr2	157375000	157425000
chr2	158175000	158225000
chr2	158675000	158725000
chr2	159825000	159875000
chr2	160175000	160225000
chr2	160775000	160825000
chr2	162675000	162725000
chr2	163225000	163275000
chr2	163875000	163925000
chr2	164175000	164225000
chr2	164725000	164775000
chr2	165275000	165325000
chr2	165575000	165625000
chr2	166375000	166425000
chr2	166825000	166875000
chr2	167325000	167375000
chr2	167875000	167925000
chr2	168825000	168875000
chr2	169875000	169925000
chr2	170225000	170275000
chr2	170675000	170725000
chr2	171275000	171325000
chr2	172025000	172075000
chr2	172625000	172675000
chr2	172925000	172975000
chr2	173375000	173425000
chr2	174125000	174175000
chr2	174775000	174925000
chr2	175325000	175375000
chr2	177662500	177812500
chr2	178125000	178175000
chr2	179125000	179175000
chr2	179575000	179625000
chr2	179975000	180025000
chr2	180525000	180575000
chr2	180825000	180875000
chr3	3775000	3825000
chr3	4325000	4375000
chr3	4575000	4625000
chr3	5175000	5225000
chr3	6275000	6325000
chr3	7025000	7075000
chr3	8525000	8575000
chr3	9325000	9375000
chr3	9675000	9725000
chr3	9925000	9975000
chr3	10325000	10375000
chr3	11025000	11075000
chr3	11475000	11525000
chr3	12375000	12425000
chr3	13825000	13875000
chr3	14425000	14475000
chr3	15225000	15275000
chr3	17775000	17825000
chr3	19025000	19075000
chr3	19775000	19825000
chr3	20425000	20475000
chr3	21275000	21325000
chr3	22175000	22225000
chr3	22775000	22825000
chr3	24225000	24275000
chr3	25125000	25175000
chr3	25475000	25525000
chr3	25975000	26025000
chr3	26825000	26875000
chr3	27775000	27825000
chr3	28875000	28925000
chr3	29625000	29675000
chr3	30375000	30425000
chr3	31025000	31075000
chr3	31575000	31625000
chr3	32175000	32225000
chr3	32825000	32875000
chr3	33675000	33725000
chr3	35475000	35525000
chr3	36025000	36075000
chr3	36475000	36525000
chr3	37175000	37225000
chr3	38075000	38125000
chr3	38775000	38825000
chr3	39625000	39675000
chr3	40375000	40425000
chr3	41525000	41575000
chr3	43725000	43775000
chr3	44725000	44775000
chr3	45125000	45175000
chr3	46875000	46925000
chr3	48675000	48725000
chr3	49225000	49275000
chr3	49925000	49975000
chr3	50975000	51025000
chr3	52025000	52075000
chr3	52775000	52825000
chr3	53275000	53325000
chr3	54075000	54125000
chr3	54525000	54575000
chr3	54925000	54975000
chr3	55725000	55775000
chr3	56325000	56375000
chr3	57025000	57075000
chr3	57925000	57975000
chr3	58275000	58325000
chr3	58875000	58925000
chr3	59625000	59675000
chr3	59925000	59975000
chr3	60475000	60525000
chr3	61025000	61075000
chr3	61975000	62025000
chr3	62275000	62325000
chr3	62675000	62725000
chr3	63325000	63375000
chr3	63725000	63775000
chr3	64625000	64675000
chr3	65125000	65175000
chr3	65775000	65825000
chr3	66075000	66125000
chr3	67125000	67175000
chr3	67825000	67875000
chr3	68775000	68825000
chr3	69725000	69775000
chr3	70625000	70675000
chr3	72875000	72925000
chr3	73525000	73575000
chr3	74975000	75025000
chr3	75775000	75825000
chr3	77025000	77075000
chr3	78725000	78775000
chr3	80675000	80725000
chr3	81725000	81775000
chr3	82625000	82675000
chr3	83575000	83625000
chr3	84375000	84425000
chr3	84725000	84775000
chr3	85325000	85375000
chr3	85925000	85975000
chr3	86775000	86825000
chr3	87525000	87575000
chr3	88075000	88125000
chr3	88675000	88725000
chr3	90475000	90525000
chr3	90825000	90875000
chr3	91925000	92000000
chr3	92425000	92475000
chr3	92825000	92875000
chr3	94125000	94175000
chr3	94725000	94775000
chr3	95225000	95275000
chr3	95625000	95675000
chr3	96025000	96075000
chr3	97425000	97475000
chr3	98075000	98125000
chr3	98475000	98525000
chr3	99925000	99975000
chr3	100725000	100775000
chr3	101075000	101125000
chr3	101625000	101675000
chr3	102025000	102075000
chr3	102775000	102825000
chr3	103175000	103225000
chr3	103875000	103925000
chr3	104475000	104525000
chr3	104875000	104925000
chr3	105425000	105475000
chr3	105775000	105825000
chr3	106675000	106725000
chr3	106975000	107025000
chr3	107375000	107425000
chr3	107975000	108025000
chr3	108825000	108875000
chr3	109275000	109325000
chr3	109925000	109975000
chr3	110925000	110975000
chr3	111625000	111675000
chr3	112175000	112225000
chr3	112875000	112925000
chr3	113325000	113375000
chr3	113775000	113825000
chr3	114825000	114875000
chr3	115275000	115325000
chr3	115975000	116025000
chr3	116575000	116625000
chr3	117175000	117225000
chr3	118075000	118125000
chr3	118675000	118725000
chr3	119275000	119325000
chr3	120375000	120425000
chr3	120825000	120875000
chr3	121525000	121575000
chr3	121925000	121975000
chr3	122325000	122375000
chr3	123175000	123225000
chr3	123975000	124025000
chr3	125075000	125125000
chr3	125475000	125525000
chr3	126075000	126125000
chr3	126625000	126675000
chr3	127225000	127275000
chr3	127625000	127675000
chr3	128025000	128075000
chr3	128925000	128975000
chr3	129475000	129525000
chr3	130375000	130425000
chr3	130925000	130975000
chr3	131225000	131275000
chr3	131575000	131625000
chr3	132325000	132375000
chr3	132925000	132975000
chr3	133325000	133375000
chr3	134275000	134325000
chr3	134875000	134925000
chr3	135475000	135525000
chr3	136175000	136225000
chr3	136525000	136575000
chr3	137375000	137425000
chr3	138125000	138175000
chr3	138875000	138925000
chr3	139475000	139525000
chr3	140175000	140225000
chr3	140525000	140575000
chr3	141475000	141525000
chr3	142625000	142675000
chr3	143625000	143675000
chr3	144025000	144075000
chr3	144325000	144375000
chr3	145025000	145075000
chr3	145575000	145625000
chr3	145825000	145875000
chr3	146625000	146675000
chr3	147725000	147775000
chr3	148075000	148125000
chr3	148625000	148675000
chr3	149225000	149275000
chr3	150025000	150075000
chr3	150875000	150925000
chr3	151275000	151325000
chr3	151725000	151775000
chr3	152425000	152475000
chr3	153525000	153575000
chr3	153875000	153925000
chr3	154275000	154325000
chr3	155525000	155575000
chr3	156225000	156275000
chr3	157175000	157225000
chr3	157475000	157525000
chr3	157775000	157825000
chr4	3875000	3925000
chr4	4625000	4675000
chr4	6125000	6175000
chr4	6425000	6475000
chr4	6925000	6975000
chr4	7775000	7825000
chr4	8275000	8325000
chr4	9025000	9075000
chr4	9725000	9775000
chr4	10125000	10175000
chr4	10775000	10825000
chr4	11125000	11175000
chr4	11525000	11575000
chr4	12125000	12175000
chr4	12425000	12475000
chr4	12825000	12875000
chr4	13675000	13725000
chr4	14375000	14425000
chr4	14825000	14875000
chr4	15225000	15275000
chr4	15825000	15875000
chr4	16175000	16225000
chr4	16775000	16825000
chr4	17225000	17275000
chr4	17775000	17825000
chr4	18575000	18625000
chr4	19425000	19475000
chr4	19925000	19975000
chr4	20675000	20725000
chr4	21275000	21325000
chr4	21875000	21925000
chr4	22375000	22425000
chr4	22925000	22975000
chr4	23325000	23375000
chr4	24125000	24175000
chr4	24575000	24625000
chr4	24875000	24925000
chr4	25475000	25525000
chr4	26475000	26525000
chr4	27475000	27525000
chr4	28325000	28375000
chr4	28725000	28775000
chr4	29325000	29375000
chr4	31325000	31375000
chr4	32025000	32075000
chr4	32625000	32675000
chr4	33375000	33425000
chr4	34475000	34525000
chr4	35275000	35325000
chr4	37425000	37475000
chr4	38175000	38225000
chr4	38475000	38525000
chr4	39975000	40025000
chr4	40625000	40675000
chr4	40925000	40975000
chr4	41375000	41425000
chr4	41675000	41725000
chr4	43025000	43075000
chr4	43525000	43575000
chr4	44325000	44375000
chr4	44675000	44725000
chr4	44975000	45025000
chr4	45325000	45375000
chr4	45875000	45925000
chr4	47075000	47125000
chr4	47375000	47425000
chr4	48025000	48075000
chr4	48425000	48475000
chr4	48675000	48725000
chr4	49675000	49725000
chr4	50125000	50175000
chr4	52425000	52475000
chr4	53025000	53075000
chr4	53625000	53675000
chr4	54275000	54325000
chr4	54875000	54925000
chr4	55275000	55325000
chr4	56725000	56775000
chr4	57325000	57375000
chr4	57925000	57975000
chr4	58375000	58425000
chr4	58975000	59025000
chr4	61925000	61975000
chr4	62425000	62475000
chr4	62975000	63025000
chr4	63625000	63675000
chr4	64125000	64175000
chr4	65225000	65275000
chr4	66125000	66175000
chr4	66525000	66575000
chr4	67075000	67125000
chr4	67375000	67425000
chr4	68625000	68675000
chr4	70225000	70275000
chr4	71625000	71675000
chr4	71925000	71975000
chr4	72725000	72775000
chr4	74075000	74125000
chr4	74675000	74725000
chr4	75325000	75375000
chr4	75725000	75775000
chr4	76025000	76075000
chr4	76625000	76675000
chr4	77225000	77275000
chr4	78625000	78675000
chr4	79125000	79175000
chr4	80425000	80475000
chr4	80862500	80937500
chr4	82225000	82275000
chr4	82825000	82875000
chr4	83225000	83275000
chr4	84425000	84475000
chr4	84775000	84825000
chr4	85025000	85075000
chr4	85425000	85475000
chr4	86175000	86225000
chr4	86575000	86625000
chr4	86975000	87025000
chr4	87375000	87425000
chr4	87675000	87725000
chr4	88175000	88225000
chr4	88775000	88825000
chr4	89175000	89225000
chr4	90625000	90675000
chr4	91175000	91225000
chr4	92075000	92125000
chr4	93175000	93225000
chr4	93675000	93725000
chr4	94175000	94225000
chr4	94625000	94675000
chr4	95625000	95675000
chr4	96325000	96375000
chr4	97175000	97225000
chr4	97875000	97925000
chr4	98575000	98625000
chr4	98875000	98925000
chr4	99562500	99625000
chr4	100225000	100275000
chr4	100675000	100725000
chr4	101325000	101375000
chr4	101725000	101775000
chr4	102425000	102475000
chr4	102975000	103025000
chr4	104025000	104075000
chr4	104675000	104725000
chr4	105875000	105925000
chr4	106825000	106875000
chr4	107375000	107425000
chr4	107975000	108025000
chr4	108275000	108325000
chr4	109075000	109125000
chr4	109675000	109725000
chr4	110125000	110175000
chr4	110975000	111025000
chr4	113025000	113075000
chr4	113325000	113375000
chr4	113925000	113975000
chr4	114725000	114775000
chr4	115375000	115425000
chr4	115725000	115775000
chr4	116275000	116325000
chr4	116875000	116925000
chr4	117325000	117375000
chr4	117725000	117775000
chr4	118875000	118925000
chr4	119325000	119375000
chr4	119825000	119875000
chr4	120225000	120275000
chr4	120575000	120625000
chr4	120875000	120925000
chr4	121325000	121375000
chr4	122425000	122475000
chr4	123575000	123625000
chr4	124325000	124375000
chr4	124775000	124825000
chr4	125675000	125725000
chr4	126225000	126275000
chr4	126675000	126725000
chr4	127025000	127075000
chr4	128225000	128275000
chr4	128775000	128825000
chr4	129175000	129225000
chr4	130275000	130325000
chr4	130775000	130825000
chr4	131375000	131425000
chr4	132075000	132125000
chr4	132475000	132525000
chr4	133125000	133175000
chr4	133425000	133475000
chr4	134075000	134125000
chr4	134475000	134525000
chr4	134925000	134975000
chr4	136175000	136225000
chr4	136925000	136975000
chr4	137225000	137275000
chr4	137975000	138025000
chr4	138425000	138475000
chr4	138875000	138925000
chr4	140075000	140125000
chr4	140625000	140675000
chr4	141375000	141425000
chr4	141925000	141975000
chr4	142575000	142625000
chr4	142975000	143025000
chr4	144425000	144475000
chr4	147425000	147475000
chr4	147975000	148025000
chr4	148475000	148525000
chr4	148937500	149012500
chr4	149525000	149575000
chr4	149975000	150025000
chr4	150325000	150375000
chr4	151275000	151325000
chr4	151875000	151925000
chr4	152525000	152575000
chr4	152825000	152875000
chr4	153375000	153425000
chr4	153675000	153725000
chr4	154175000	154225000
chr4	154675000	154725000
chr5	3625000	3675000
chr5	4125000	4175000
chr5	4925000	4975000
chr5	5425000	5475000
chr5	5725000	5775000
chr5	6525000	6575000
chr5	6875000	6925000
chr5	7175000	7225000
chr5	7525000	7575000
chr5	7975000	8025000
chr5	8425000	8475000
chr5	9125000	9175000
chr5	9425000	9475000
chr5	9925000	9975000
chr5	10625000	10675000
chr5	11925000	11975000
chr5	12525000	12575000
chr5	13125000	13175000
chr5	13625000	13675000
chr5	14225000	14275000
chr5	15075000	15237500
chr5	15775000	15825000
chr5	16375000	16425000
chr5	17275000	17325000
chr5	17925000	17975000
chr5	18375000	18425000
chr5	18925000	18975000
chr5	19925000	19975000
chr5	20725000	20775000
chr5	21275000	21325000
chr5	21975000	22025000
chr5	22775000	22825000
chr5	23175000	23225000
chr5	24125000	24175000
chr5	25325000	25375000
chr5	26537500	26612500
chr5	27375000	27425000
chr5	27975000	28025000
chr5	28725000	28775000
chr5	29675000	29725000
chr5	30075000	30125000
chr5	30425000	30475000
chr5	30975000	31025000
chr5	31475000	31525000
chr5	31825000	31875000
chr5	32475000	32525000
chr5	32825000	32875000
chr5	33975000	34025000
chr5	34325000	34375000
chr5	34975000	35025000
chr5	35875000	35925000
chr5	36325000	36375000
chr5	36775000	36825000
chr5	37175000	37225000
chr5	37625000	37675000
chr5	38125000	38175000
chr5	38575000	38625000
chr5	39125000	39175000
chr5	40025000	40075000
chr5	41425000	41475000
chr5	42225000	42275000
chr5	42675000	42725000
chr5	43325000	43375000
chr5	43775000	43825000
chr5	44025000	44075000
chr5	44675000	44725000
chr5	45225000	45275000
chr5	45775000	45825000
chr5	46075000	46125000
chr5	46737500	46812500
chr5	47375000	47425000
chr5	48775000	48825000
chr5	49425000	49475000
chr5	49725000	49775000
chr5	50325000	50375000
chr5	50625000	50675000
chr5	51125000	51175000
chr5	52475000	52525000
chr5	53225000	53275000
chr5	53675000	53725000
chr5	54025000	54075000
chr5	54525000	54575000
chr5	55175000	55225000
chr5	55925000	55975000
chr5	57525000	57575000
chr5	58075000	58125000
chr5	59075000	59125000
chr5	60525000	60575000
chr5	61025000	61075000
chr5	61875000	61925000
chr5	62875000	62925000
chr5	63225000	63275000
chr5	64175000	64225000
chr5	65275000	65325000
chr5	65675000	65725000
chr5	66075000	66125000
chr5	66625000	66675000
chr5	67025000	67075000
chr5	67625000	67675000
chr5	68475000	68525000
chr5	69425000	69475000
chr5	69975000	70025000
chr5	71025000	71075000
chr5	71875000	71925000
chr5	72475000	72525000
chr5	73375000	73425000
chr5	73775000	73825000
chr5	74075000	74125000
chr5	74675000	74725000
chr5	75575000	75625000
chr5	76225000	76275000
chr5	76625000	76675000
chr5	76975000	77025000
chr5	77325000	77375000
chr5	77775000	77825000
chr5	78225000	78275000
chr5	78725000	78775000
chr5	80975000	81025000
chr5	81425000	81475000
chr5	82825000	82875000
chr5	83925000	83975000
chr5	85475000	85525000
chr5	86375000	86425000
chr5	87225000	87275000
chr5	87975000	88025000
chr5	88275000	88325000
chr5	88875000	88925000
chr5	89175000	89225000
chr5	89825000	89875000
chr5	90175000	90225000
chr5	90575000	90625000
chr5	91325000	91375000
chr5	91825000	91875000
chr5	92325000	92375000
chr5	92675000	92725000
chr5	93075000	93125000
chr5	93375000	93425000
chr5	93725000	93775000
chr5	94175000	94225000
chr5	97225000	97275000
chr5	97525000	97575000
chr5	97975000	98025000
chr5	98575000	98625000
chr5	99575000	99625000
chr5	100325000	100375000
chr5	100925000	100975000
chr5	101325000	101375000
chr5	102075000	102125000
chr5	102525000	102575000
chr5	103125000	103175000
chr5	103725000	103775000
chr5	104325000	104375000
chr5	105350000	105425000
chr5	105775000	105825000
chr5	106325000	106375000
chr5	106825000	106875000
chr5	107225000	107275000
chr5	107975000	108025000
chr5	108625000	108675000
chr5	109175000	109225000
chr5	109875000	109925000
chr5	110675000	110725000
chr5	111175000	111225000
chr5	111775000	111825000
chr5	112625000	112675000
chr5	113625000	113675000
chr5	114275000	114325000
chr5	115025000	115075000
chr5	115925000	115975000
chr5	116425000	116475000
chr5	116975000	117025000
chr5	117525000	117575000
chr5	117925000	117975000
chr5	118675000	118725000
chr5	119175000	119225000
chr5	119675000	119725000
chr5	120175000	120225000
chr5	120525000	120575000
chr5	120875000	120925000
chr5	121625000	121675000
chr5	122525000	122575000
chr5	123225000	123275000
chr5	124775000	124825000
chr5	125325000	125375000
chr5	125825000	125875000
chr5	126875000	126925000
chr5	127625000	127675000
chr5	128075000	128125000
chr5	129525000	129575000
chr5	130075000	130125000
chr5	130375000	130425000
chr5	130725000	130775000
chr5	131325000	131375000
chr5	131875000	131925000
chr5	132575000	132625000
chr5	133075000	133125000
chr5	133425000	133475000
chr5	134525000	134575000
chr5	135175000	135225000
chr5	135825000	135875000
chr5	136325000	136375000
chr5	136675000	136725000
chr5	137225000	137275000
chr5	138175000	138225000
chr5	138675000	138725000
chr5	139725000	139775000
chr5	140275000	140325000
chr5	140875000	140925000
chr5	141225000	141275000
chr5	142125000	142175000
chr5	142425000	142475000
chr5	142925000	142975000
chr5	143625000	143675000
chr5	144075000	144125000
chr5	144975000	145025000
chr5	145525000	145575000
chr5	145925000	145975000
chr5	146937500	147012500
chr5	147425000	147475000
chr5	147725000	147775000
chr5	148125000	148175000
chr5	148725000	148775000
chr5	149075000	149125000
chr5	149525000	149575000
chr5	149825000	149875000
chr5	150225000	150275000
chr5	150875000	150925000
chr5	151275000	151325000
chr5	151875000	151925000
chr6	4475000	4525000
chr6	5525000	5575000
chr6	6825000	6875000
chr6	7575000	7625000
chr6	8175000	8225000
chr6	8825000	8875000
chr6	9825000	9875000
chr6	11225000	11275000
chr6	11725000	11775000
chr6	12225000	12275000
chr6	13225000	13275000
chr6	14175000	14225000
chr6	15875000	15925000
chr6	16925000	16975000
chr6	17575000	17625000
chr6	18775000	18825000
chr6	19575000	19625000
chr6	20775000	20825000
chr6	21125000	21175000
chr6	21675000	21725000
chr6	22025000	22075000
chr6	22475000	22525000
chr6	22925000	22975000
chr6	23425000	23475000
chr6	24375000	24425000
chr6	25825000	25875000
chr6	27075000	27125000
chr6	27525000	27575000
chr6	28325000	28375000
chr6	29075000	29125000
chr6	29625000	29675000
chr6	30325000	30375000
chr6	30975000	31025000
chr6	31575000	31625000
chr6	32675000	32725000
chr6	33125000	33175000
chr6	34225000	34275000
chr6	36325000	36375000
chr6	36975000	37025000
chr6	37375000	37425000
chr6	37975000	38025000
chr6	38325000	38375000
chr6	39025000	39075000
chr6	39375000	39425000
chr6	39775000	39825000
chr6	40375000	40425000
chr6	40975000	41025000
chr6	41525000	41575000
chr6	42125000	42175000
chr6	42525000	42575000
chr6	43225000	43275000
chr6	43625000	43675000
chr6	44375000	44425000
chr6	44975000	45025000
chr6	45975000	46025000
chr6	47125000	47175000
chr6	47612500	47737500
chr6	48925000	48987500
chr6	49375000	49425000
chr6	50225000	50275000
chr6	50537500	50612500
chr6	51125000	51175000
chr6	51525000	51575000
chr6	52175000	52225000
chr6	52925000	52975000
chr6	53675000	53725000
chr6	54275000	54325000
chr6	55125000	55175000
chr6	55425000	55475000
chr6	55975000	56025000
chr6	56725000	56775000
chr6	57350000	57450000
chr6	57825000	57875000
chr6	58725000	58775000
chr6	59125000	59175000
chr6	59425000	59475000
chr6	60475000	60525000
chr6	60875000	60925000
chr6	61275000	61325000
chr6	61875000	61925000
chr6	63275000	63325000
chr6	64575000	64625000
chr6	65475000	65525000
chr6	65875000	65925000
chr6	66475000	66525000
chr6	68025000	68075000
chr6	68525000	68575000
chr6	68875000	68925000
chr6	69675000	69725000
chr6	70725000	70775000
chr6	71775000	71825000
chr6	72275000	72325000
chr6	72825000	72875000
chr6	73275000	73325000
chr6	74275000	74325000
chr6	75325000	75375000
chr6	76125000	76175000
chr6	77525000	77575000
chr6	78425000	78475000
chr6	78725000	78775000
chr6	79625000	79675000
chr6	80825000	80875000
chr6	81825000	81875000
chr6	82375000	82425000
chr6	82875000	82925000
chr6	83225000	83275000
chr6	83725000	83775000
chr6	85037500	85112500
chr6	86025000	86075000
chr6	86325000	86375000
chr6	86975000	87025000
chr6	87625000	87675000
chr6	88025000	88075000
chr6	88425000	88475000
chr6	88825000	88875000
chr6	89575000	89625000
chr6	90525000	90575000
chr6	91375000	91425000
chr6	92125000	92175000
chr6	92675000	92725000
chr6	93675000	93725000
chr6	93975000	94025000
chr6	94412500	94475000
chr6	94975000	95025000
chr6	95775000	95825000
chr6	97075000	97125000
chr6	97675000	97725000
chr6	98025000	98075000
chr6	98875000	98925000
chr6	99575000	99625000
chr6	100475000	100525000
chr6	101575000	101625000
chr6	102125000	102175000
chr6	103175000	103225000
chr6	103612500	103675000
chr6	104475000	104525000
chr6	105025000	105075000
chr6	105675000	105725000
chr6	106725000	106775000
chr6	107975000	108025000
chr6	108775000	108825000
chr6	110875000	110925000
chr6	111625000	111675000
chr6	112075000	112125000
chr6	112325000	112375000
chr6	112975000	113025000
chr6	113675000	113725000
chr6	114375000	114425000
chr6	114925000	114975000
chr6	115775000	115825000
chr6	116575000	116625000
chr6	117775000	117825000
chr6	118475000	118525000
chr6	119075000	119125000
chr6	119375000	119425000
chr6	120375000	120425000
chr6	120775000	120825000
chr6	121175000	121225000
chr6	121475000	121525000
chr6	122175000	122225000
chr6	122825000	122875000
chr6	123175000	123237500
chr6	123625000	123675000
chr6	124325000	124375000
chr6	125175000	125225000
chr6	125575000	125625000
chr6	126425000	126475000
chr6	127375000	127425000
chr6	127875000	127925000
chr6	128425000	128475000
chr6	130425000	130487500
chr6	131375000	131425000
chr6	132575000	132625000
chr6	133125000	133175000
chr6	133825000	133875000
chr6	134325000	134375000
chr6	134875000	134925000
chr6	135325000	135375000
chr6	135825000	135875000
chr6	136237500	136312500
chr6	136925000	136975000
chr6	137775000	137825000
chr6	138125000	138175000
chr6	138775000	138825000
chr6	139475000	139525000
chr6	140025000	140075000
chr6	140675000	140725000
chr6	141375000	141425000
chr6	142275000	142325000
chr6	142675000	142725000
chr6	143125000	143175000
chr6	144125000	144175000
chr6	144425000	144475000
chr6	144925000	144975000
chr6	145725000	145775000
chr6	146275000	146325000
chr6	146725000	146775000
chr6	147025000	147075000
chr6	148075000	148125000
chr6	148925000	148975000
chr7	3525000	3575000
chr7	4425000	4475000
chr7	5025000	5075000
chr7	5987500	6062500
chr7	6875000	6925000
chr7	8125000	8187500
chr7	9575000	9625000
chr7	10612500	10725000
chr7	11275000	11325000
chr7	12225000	12275000
chr7	12925000	12975000
chr7	13375000	13425000
chr7	13975000	14025000
chr7	14925000	14975000
chr7	16425000	16475000
chr7	16825000	16875000
chr7	17625000	17675000
chr7	18225000	18275000
chr7	18775000	18825000
chr7	19425000	19475000
chr7	20625000	20675000
chr7	21725000	21775000
chr7	22075000	22125000
chr7	24125000	24175000
chr7	24825000	24875000
chr7	25125000	25175000
chr7	25775000	25825000
chr7	26175000	26225000
chr7	26675000	26725000
chr7	27575000	27625000
chr7	27925000	27975000
chr7	28425000	28475000
chr7	29125000	29175000
chr7	29775000	29825000
chr7	30325000	30375000
chr7	30925000	30975000
chr7	31925000	32000000
chr7	32725000	32775000
chr7	33025000	33075000
chr7	33825000	33875000
chr7	34975000	35025000
chr7	35575000	35625000
chr7	36025000	36075000
chr7	36375000	36425000
chr7	36625000	36675000
chr7	36975000	37025000
chr7	37275000	37325000
chr7	38125000	38175000
chr7	46925000	46975000
chr7	47525000	47575000
chr7	47925000	47975000
chr7	48875000	48925000
chr7	49675000	49725000
chr7	50775000	50825000
chr7	51125000	51175000
chr7	51475000	51525000
chr7	51875000	51925000
chr7	52225000	52275000
chr7	52925000	52975000
chr7	53275000	53325000
chr7	53875000	53925000
chr7	54425000	54475000
chr7	55275000	55325000
chr7	55975000	56025000
chr7	56675000	56725000
chr7	57175000	57225000
chr7	57925000	57975000
chr7	58675000	58725000
chr7	59225000	59275000
chr7	59625000	59675000
chr7	60175000	60225000
chr7	61975000	62025000
chr7	62975000	63025000
chr7	63475000	63525000
chr7	64125000	64175000
chr7	64725000	64775000
chr7	65175000	65225000
chr7	65775000	65825000
chr7	66075000	66125000
chr7	66375000	66425000
chr7	67975000	68025000
chr7	68325000	68375000
chr7	69575000	69625000
chr7	70025000	70075000
chr7	70475000	70525000
chr7	70875000	70925000
chr7	71475000	71525000
chr7	71875000	71925000
chr7	72375000	72425000
chr7	72775000	72825000
chr7	73175000	73225000
chr7	73425000	73475000
chr7	73825000	73875000
chr7	74325000	74375000
chr7	74775000	74825000
chr7	75475000	75525000
chr7	76075000	76125000
chr7	76575000	76625000
chr7	77475000	77525000
chr7	78025000	78075000
chr7	78475000	78525000
chr7	78975000	79025000
chr7	79525000	79575000
chr7	80075000	80125000
chr7	80525000	80575000
chr7	81125000	81175000
chr7	81475000	81525000
chr7	82225000	82275000
chr7	82475000	82525000
chr7	83025000	83075000
chr7	83475000	83525000
chr7	84575000	84625000
chr7	86025000	86075000
chr7	86575000	86625000
chr7	86875000	86925000
chr7	87225000	87275000
chr7	87475000	87525000
chr7	87975000	88025000
chr7	88475000	88525000
chr7	88925000	88975000
chr7	89475000	89525000
chr7	89775000	89825000
chr7	90675000	90725000
chr7	91575000	91625000
chr7	91925000	91975000
chr7	93325000	93375000
chr7	93825000	93875000
chr7	94225000	94275000
chr7	94675000	94725000
chr7	95175000	95225000
chr7	95675000	95725000
chr7	96225000	96275000
chr7	96575000	96625000
chr7	97025000	97075000
chr7	97537500	97612500
chr7	98575000	98625000
chr7	99175000	99225000
chr7	99675000	99725000
chr7	101175000	101225000
chr7	101475000	101525000
chr7	102225000	102275000
chr7	103625000	103675000
chr7	104075000	104125000
chr7	104475000	104525000
chr7	105575000	105625000
chr7	105825000	105875000
chr7	106275000	106325000
chr7	107275000	107325000
chr7	107625000	107675000
chr7	108025000	108075000
chr7	108775000	108825000
chr7	109625000	109675000
chr7	110225000	110275000
chr7	110925000	110975000
chr7	111775000	111825000
chr7	112275000	112325000
chr7	112925000	112975000
chr7	113775000	113825000
chr7	114325000	114375000
chr7	114925000	114975000
chr7	116175000	116225000
chr7	116575000	116625000
chr7	116825000	116875000
chr7	117275000	117325000
chr7	117775000	117825000
chr7	118175000	118225000
chr7	119125000	119175000
chr7	119475000	119525000
chr7	120025000	120075000
chr7	120475000	120525000
chr7	120875000	120925000
chr7	121375000	121425000
chr7	121975000	122025000
chr7	122325000	122375000
chr7	123175000	123225000
chr7	123775000	123825000
chr7	124375000	124425000
chr7	125225000	125275000
chr7	126125000	126175000
chr7	126775000	126825000
chr7	127225000	127275000
chr7	127725000	127775000
chr7	127925000	127975000
chr7	128225000	128275000
chr7	128775000	128825000
chr7	129275000	129325000
chr7	130075000	130125000
chr7	130625000	130675000
chr7	131925000	131975000
chr7	132525000	132575000
chr7	132825000	132875000
chr7	133225000	133275000
chr7	133875000	133925000
chr7	134375000	134425000
chr7	134725000	134775000
chr7	135075000	135125000
chr7	135475000	135525000
chr7	135925000	135975000
chr7	136725000	136775000
chr7	137625000	137675000
chr7	138225000	138275000
chr7	138525000	138575000
chr7	139075000	139125000
chr7	139375000	139425000
chr7	139725000	139775000
chr7	140075000	140125000
chr7	140975000	141025000
chr7	142075000	142125000
chr7	142825000	142875000
chr7	143625000	143675000
chr7	144625000	144675000
chr7	145575000	145625000
chr7	146125000	146187500
chr7	146775000	146825000
chr7	147325000	147375000
chr7	147975000	148025000
chr7	148625000	148675000
chr7	149475000	149525000
chr7	149875000	149925000
chr7	150675000	150725000
chr7	150925000	150975000
chr7	151625000	151675000
chr8	3675000	3725000
chr8	4075000	4125000
chr8	4675000	4725000
chr8	5975000	6025000
chr8	8125000	8175000
chr8	9175000	9225000
chr8	9975000	10025000
chr8	10375000	10425000
chr8	11175000	11225000
chr8	11925000	11975000
chr8	12625000	12675000
chr8	13325000	13375000
chr8	13825000	13875000
chr8	14125000	14175000
chr8	15075000	15125000
chr8	16075000	16125000
chr8	16675000	16725000
chr8	17475000	17525000
chr8	18375000	18425000
chr8	18925000	18975000
chr8	19662500	20337500
chr8	23075000	23125000
chr8	23725000	23775000
chr8	24275000	24325000
chr8	24675000	24725000
chr8	25325000	25375000
chr8	25625000	25675000
chr8	26325000	26375000
chr8	26825000	26875000
chr8	27275000	27325000
chr8	28125000	28175000
chr8	28425000	28475000
chr8	28775000	28825000
chr8	29375000	29425000
chr8	30075000	30125000
chr8	30575000	30625000
chr8	31275000	31325000
chr8	32275000	32325000
chr8	33075000	33125000
chr8	34025000	34075000
chr8	34825000	34875000
chr8	35175000	35225000
chr8	35875000	35925000
chr8	36225000	36275000
chr8	36525000	36575000
chr8	36875000	36925000
chr8	37225000	37275000
chr8	37525000	37575000
chr8	38175000	38225000
chr8	39925000	39975000
chr8	40525000	40575000
chr8	41225000	41275000
chr8	41575000	41625000
chr8	41975000	42025000
chr8	42525000	42575000
chr8	43525000	43575000
chr8	44175000	44225000
chr8	44425000	44475000
chr8	45125000	45175000
chr8	46425000	46475000
chr8	47225000	47275000
chr8	47675000	47725000
chr8	48025000	48075000
chr8	48475000	48525000
chr8	49125000	49175000
chr8	49625000	49675000
chr8	50125000	50175000
chr8	50925000	50975000
chr8	51375000	51425000
chr8	51975000	52025000
chr8	52425000	52475000
chr8	53725000	53775000
chr8	54775000	54825000
chr8	55575000	55625000
chr8	58475000	58525000
chr8	58975000	59025000
chr8	59775000	59825000
chr8	60325000	60375000
chr8	61025000	61075000
chr8	62925000	62975000
chr8	63475000	63525000
chr8	63975000	64025000
chr8	64525000	64575000
chr8	65525000	65575000
chr8	66425000	66475000
chr8	67025000	67075000
chr8	67625000	67675000
chr8	67925000	67975000
chr8	69025000	69075000
chr8	69925000	69975000
chr8	70425000	70475000
chr8	71275000	71325000
chr8	71575000	71625000
chr8	72275000	72325000
chr8	72775000	72825000
chr8	73125000	73175000
chr8	73875000	73925000
chr8	74300000	74400000
chr8	74625000	74675000
chr8	75275000	75325000
chr8	75875000	75925000
chr8	76625000	76675000
chr8	77475000	77525000
chr8	77775000	77825000
chr8	78525000	78575000
chr8	79275000	79325000
chr8	80075000	80125000
chr8	80525000	80575000
chr8	81225000	81275000
chr8	82225000	82275000
chr8	83225000	83275000
chr8	83525000	83575000
chr8	85275000	85325000
chr8	85625000	85675000
chr8	86125000	86175000
chr8	86475000	86525000
chr8	86775000	86825000
chr8	87125000	87175000
chr8	87425000	87475000
chr8	87925000	87975000
chr8	88175000	88225000
chr8	89125000	89175000
chr8	89425000	89475000
chr8	90075000	90125000
chr8	90625000	90675000
chr8	91275000	91325000
chr8	92325000	92375000
chr8	93275000	93325000
chr8	93675000	93725000
chr8	94575000	94625000
chr8	94875000	94925000
chr8	96025000	96075000
chr8	96775000	96825000
chr8	97825000	97875000
chr8	98075000	98125000
chr8	98425000	98475000
chr8	99275000	99325000
chr8	100875000	100925000
chr8	101325000	101375000
chr8	101875000	101925000
chr8	102725000	102775000
chr8	103325000	103375000
chr8	104075000	104125000
chr8	104875000	104925000
chr8	105275000	105325000
chr8	105875000	105925000
chr8	106575000	106625000
chr8	107125000	107175000
chr8	107525000	107575000
chr8	107825000	107875000
chr8	108625000	108675000
chr8	109175000	109225000
chr8	109575000	109625000
chr8	110175000	110225000
chr8	110975000	111025000
chr8	111475000	111525000
chr8	112075000	112125000
chr8	113225000	113275000
chr8	113825000	113875000
chr8	114525000	114575000
chr8	115025000	115075000
chr8	115475000	115525000
chr8	116125000	116175000
chr8	116525000	116575000
chr8	116975000	117025000
chr8	117675000	117725000
chr8	118225000	118275000
chr8	118975000	119025000
chr8	119375000	119425000
chr8	120125000	120175000
chr8	120825000	120875000
chr8	121825000	121875000
chr8	122675000	122725000
chr8	123125000	123175000
chr8	123575000	123625000
chr8	124025000	124075000
chr8	124475000	124525000
chr8	124925000	124975000
chr8	126125000	126175000
chr8	126525000	126575000
chr8	126875000	126925000
chr8	127325000	127375000
chr8	128425000	128475000
chr8	128975000	129025000
chr8	129425000	129475000
chr8	129675000	129725000
chr8	130125000	130175000
chr8	131025000	131075000
chr9	4475000	4525000
chr9	5675000	5725000
chr9	6375000	6425000
chr9	6875000	6925000
chr9	7175000	7225000
chr9	7575000	7625000
chr9	8125000	8175000
chr9	8625000	8675000
chr9	8975000	9025000
chr9	9375000	9425000
chr9	10175000	10225000
chr9	10875000	10925000
chr9	11525000	11575000
chr9	13137500	13212500
chr9	13625000	13675000
chr9	14175000	14225000
chr9	14525000	14575000
chr9	15075000	15125000
chr9	15475000	15525000
chr9	16325000	16375000
chr9	17475000	17525000
chr9	18075000	18125000
chr9	18575000	18625000
chr9	19225000	19275000
chr9	20225000	20275000
chr9	20975000	21025000
chr9	21375000	21425000
chr9	22275000	22325000
chr9	23225000	23275000
chr9	23875000	23925000
chr9	24475000	24525000
chr9	24925000	24975000
chr9	25475000	25525000
chr9	25975000	26025000
chr9	26775000	26825000
chr9	27175000	27225000
chr9	28025000	28075000
chr9	28575000	28625000
chr9	29425000	29475000
chr9	30225000	30275000
chr9	30875000	30925000
chr9	31325000	31375000
chr9	31725000	31775000
chr9	32025000	32075000
chr9	33025000	33075000
chr9	33625000	33675000
chr9	34275000	34325000
chr9	34975000	35025000
chr9	35375000	35425000
chr9	36475000	36525000
chr9	37125000	37175000
chr9	37475000	37525000
chr9	37775000	37825000
chr9	38725000	38775000
chr9	39275000	39325000
chr9	39975000	40025000
chr9	40575000	40625000
chr9	41025000	41075000
chr9	41775000	41825000
chr9	42075000	42125000
chr9	42725000	42775000
chr9	43075000	43125000
chr9	43775000	43825000
chr9	44175000	44225000
chr9	44475000	44525000
chr9	44975000	45025000
chr9	45725000	45775000
chr9	46125000	46175000
chr9	47075000	47125000
chr9	48025000	48075000
chr9	48425000	48475000
chr9	48825000	48875000
chr9	49275000	49325000
chr9	50225000	50275000
chr9	51125000	51175000
chr9	51725000	51775000
chr9	52125000	52175000
chr9	52925000	52975000
chr9	53425000	53475000
chr9	53975000	54025000
chr9	55225000	55275000
chr9	55975000	56025000
chr9	56675000	56725000
chr9	56975000	57025000
chr9	57475000	57525000
chr9	58125000	58175000
chr9	59125000	59175000
chr9	59475000	59525000
chr9	60025000	60075000
chr9	60475000	60525000
chr9	60725000	60775000
chr9	61725000	61775000
chr9	62075000	62125000
chr9	62425000	62475000
chr9	62575000	62625000
chr9	62975000	63025000
chr9	63675000	63725000
chr9	64125000	64175000
chr9	65025000	65075000
chr9	65425000	65475000
chr9	65925000	65975000
chr9	66825000	66875000
chr9	67475000	67525000
chr9	67825000	67875000
chr9	68575000	68625000
chr9	69325000	69375000
chr9	69825000	69875000
chr9	70375000	70425000
chr9	70925000	70975000
chr9	71425000	71475000
chr9	72275000	72325000
chr9	72975000	73025000
chr9	73325000	73375000
chr9	73925000	73975000
chr9	74725000	74775000
chr9	75525000	75575000
chr9	76075000	76125000
chr9	77175000	77225000
chr9	77425000	77475000
chr9	77875000	77925000
chr9	78425000	78475000
chr9	79575000	79625000
chr9	79875000	79925000
chr9	80775000	80825000
chr9	81475000	81525000
chr9	81875000	81925000
chr9	82725000	82775000
chr9	83225000	83275000
chr9	83675000	83725000
chr9	84325000	84375000
chr9	85575000	85625000
chr9	86325000	86375000
chr9	86775000	86825000
chr9	87225000	87275000
chr9	87575000	87625000
chr9	88075000	88125000
chr9	89575000	89625000
chr9	89975000	90025000
chr9	90525000	90575000
chr9	91275000	91325000
chr9	91975000	92025000
chr9	94625000	94675000
chr9	95325000	95375000
chr9	95775000	95825000
chr9	96775000	96825000
chr9	97075000	97125000
chr9	98475000	98525000
chr9	98825000	98875000
chr9	99575000	99625000
chr9	100325000	100375000
chr9	101075000	101125000
chr9	102475000	102525000
chr9	103325000	103375000
chr9	103875000	103925000
chr9	104275000	104325000
chr9	105275000	105325000
chr9	106025000	106075000
chr9	106375000	106425000
chr9	106775000	106825000
chr9	107175000	107225000
chr9	107475000	107525000
chr9	108375000	108425000
chr9	108875000	108925000
chr9	109725000	109775000
chr9	110175000	110225000
chr9	110775000	110825000
chr9	111225000	111275000
chr9	111825000	111875000
chr9	112675000	112725000
chr9	113575000	113625000
chr9	114525000	114575000
chr9	115925000	115975000
chr9	116275000	116325000
chr9	116825000	116875000
chr9	117375000	117425000
chr9	117925000	117975000
chr9	118425000	118475000
chr9	118775000	118825000
chr9	119325000	119375000
chr9	119775000	119825000
chr9	120375000	120425000
chr9	121125000	121175000
chr9	121725000	121775000
chr9	122125000	122175000
chr9	122625000	122675000
chr9	123025000	123075000
chr10	3525000	3575000
[truncated: 1,776 more rows]

## Sheet: E14_WT_TAD_domain
chromosome	start	end
chr1	4400000	4750000
chr1	4750000	5100000
chr1	5100000	5900000
chr1	5900000	6200000
chr1	6200000	6950000
chr1	6950000	8350000
chr1	8350000	9550000
chr1	9550000	10150000
chr1	10150000	10800000
chr1	10800000	11100000
chr1	11100000	11600000
chr1	11600000	12850000
chr1	12850000	13750000
chr1	13750000	14950000
chr1	14950000	15600000
chr1	15600000	16050000
chr1	16050000	16500000
chr1	16500000	17150000
chr1	17150000	17650000
chr1	17650000	18300000
chr1	18300000	19050000
chr1	19050000	20550000
chr1	20550000	21400000
chr1	21400000	22550000
chr1	22550000	23150000
chr1	23150000	23700000
chr1	23700000	24300000
chr1	24300000	25950000
chr1	25950000	26900000
chr1	26900000	27950000
chr1	27950000	28850000
chr1	28850000	29300000
chr1	29300000	30350000
chr1	30350000	30750000
chr1	30750000	31350000
chr1	31350000	31950000
chr1	31950000	32800000
chr1	32800000	33600000
chr1	33600000	34550000
chr1	34550000	34950000
chr1	34950000	35750000
chr1	35750000	36350000
chr1	36350000	36800000
chr1	36800000	37300000
chr1	37300000	38200000
chr1	38200000	38850000
chr1	38850000	39600000
chr1	39600000	40100000
chr1	40100000	40900000
chr1	40900000	41850000
chr1	41850000	42800000
chr1	42800000	43800000
chr1	43800000	44250000
chr1	44250000	44800000
chr1	44800000	45850000
chr1	45850000	47300000
chr1	47300000	48000000
chr1	48000000	48400000
chr1	48400000	50950000
chr1	50950000	51400000
chr1	51400000	51700000
chr1	51700000	53100000
chr1	53100000	53950000
chr1	53950000	54450000
chr1	54450000	55950000
chr1	55950000	56650000
chr1	56650000	57050000
chr1	57050000	57450000
chr1	57450000	58450000
chr1	58450000	59300000
chr1	59300000	59750000
chr1	59750000	61050000
chr1	61050000	61850000
chr1	61850000	62400000
chr1	62400000	63150000
chr1	63150000	63700000
chr1	63700000	64550000
chr1	64550000	65300000
chr1	65300000	66150000
chr1	66150000	67200000
chr1	67200000	67650000
chr1	67650000	68150000
chr1	68150000	68500000
chr1	68500000	69200000
chr1	69200000	69800000
chr1	69800000	70250000
chr1	70250000	70800000
chr1	70800000	71600000
chr1	71600000	72250000
chr1	72250000	72900000
chr1	72900000	73900000
chr1	73900000	74550000
chr1	74550000	75600000
chr1	75600000	77050000
chr1	77050000	77550000
chr1	77550000	77950000
chr1	77950000	78500000
chr1	78500000	78750000
chr1	78750000	79800000
chr1	79800000	80150000
chr1	80150000	80750000
chr1	80750000	81300000
chr1	81300000	82500000
chr1	82500000	83150000
chr1	83150000	83750000
chr1	83750000	87650000
chr1	87650000	87950000
chr1	87950000	88325000
chr1	88325000	89050000
chr1	89050000	89700000
chr1	89700000	90200000
chr1	90200000	90650000
chr1	90650000	91150000
chr1	91150000	91550000
chr1	91550000	91900000
chr1	91900000	92500000
chr1	92500000	92800000
chr1	92800000	93400000
chr1	93400000	93800000
chr1	93800000	95700000
chr1	95700000	96000000
chr1	96000000	97800000
chr1	97800000	98700000
chr1	98700000	99600000
chr1	99600000	100100000
chr1	100100000	101650000
chr1	101650000	102450000
chr1	102450000	103400000
chr1	103400000	104000000
chr1	104000000	104300000
chr1	104300000	105700000
chr1	105700000	106850000
chr1	106850000	107550000
chr1	107550000	107950000
chr1	107950000	108300000
chr1	108300000	108800000
chr1	108800000	109500000
chr1	109500000	110750000
chr1	110750000	111900000
chr1	111900000	113150000
chr1	113150000	113550000
chr1	113550000	114300000
chr1	114300000	115100000
chr1	115100000	115700000
chr1	115700000	116150000
chr1	116150000	116950000
chr1	116950000	117500000
chr1	117500000	118500000
chr1	118500000	118900000
chr1	118900000	119450000
chr1	119450000	120200000
chr1	120200000	120700000
chr1	120700000	121000000
chr1	121000000	121400000
chr1	121400000	121800000
chr1	121800000	122500000
chr1	122500000	123450000
chr1	123450000	124300000
chr1	124300000	124800000
chr1	124800000	125100000
chr1	125100000	125950000
chr1	125950000	126600000
chr1	126600000	127250000
chr1	127250000	128350000
chr1	128350000	128900000
chr1	128900000	129400000
chr1	129400000	129700000
chr1	129700000	130150000
chr1	130150000	130750000
chr1	130750000	131200000
chr1	131200000	132400000
chr1	132400000	133200000
chr1	133200000	133500000
chr1	133500000	133800000
chr1	133800000	134550000
chr1	134550000	134900000
chr1	134900000	135550000
chr1	135550000	136000000
chr1	136000000	136250000
chr1	136250000	136550000
chr1	136550000	137000000
chr1	137000000	137300000
chr1	137300000	137700000
chr1	137700000	138400000
chr1	138400000	139100000
chr1	139100000	139950000
chr1	139950000	140700000
chr1	140700000	141250000
chr1	141250000	142050000
chr1	142050000	142600000
chr1	142600000	143350000
chr1	143350000	143850000
chr1	143850000	144650000
chr1	144650000	145650000
chr1	145650000	146250000
chr1	146250000	146650000
chr1	146650000	147250000
chr1	147250000	148400000
chr1	148400000	149150000
chr1	149150000	151150000
chr1	151150000	151650000
chr1	151650000	152200000
chr1	152200000	152850000
chr1	152850000	153250000
chr1	153250000	153600000
chr1	153600000	154250000
chr1	154250000	154600000
chr1	154600000	155300000
chr1	155300000	155700000
chr1	155700000	156050000
chr1	156050000	156600000
chr1	156600000	156850000
chr1	156850000	157100000
chr1	157100000	157400000
chr1	157400000	158650000
chr1	158650000	159050000
chr1	159050000	159450000
chr1	159450000	160600000
chr1	160600000	161150000
chr1	161150000	162150000
chr1	162150000	162850000
chr1	162850000	163150000
chr1	163150000	163650000
chr1	163650000	164700000
chr1	164700000	165000000
chr1	165000000	165850000
chr1	165850000	166250000
chr1	166250000	167100000
chr1	167100000	167700000
chr1	167700000	168350000
chr1	168350000	168700000
chr1	168700000	169150000
chr1	169150000	169600000
chr1	169600000	169850000
chr1	169850000	171450000
chr1	171450000	171850000
chr1	171850000	173475000
chr1	173475000	173950000
chr1	173950000	174300000
chr1	174300000	174550000
chr1	174550000	175350000
chr1	175350000	176050000
chr1	176050000	176500000
chr1	176500000	177850000
chr1	177850000	178150000
chr1	178150000	178650000
chr1	178650000	179700000
chr1	179700000	180450000
chr1	180450000	181400000
chr1	181400000	181750000
chr1	181750000	182150000
chr1	182150000	182750000
chr1	182750000	183200000
chr1	183200000	183800000
chr1	183800000	184050000
chr1	184050000	184500000
chr1	184500000	185100000
chr1	185100000	186050000
chr1	186050000	186650000
chr1	186650000	187350000
chr1	187350000	188250000
chr1	188250000	188550000
chr1	188550000	189250000
chr1	189250000	189850000
chr1	189850000	190800000
chr1	190800000	191450000
chr1	191450000	191850000
chr1	191850000	192750000
chr1	192750000	193150000
chr1	193150000	193650000
chr1	193650000	194550000
chr1	194550000	195000000
chr1	195000000	195550000
chr1	195550000	196100000
chr2	3700000	4400000
chr2	4400000	4800000
chr2	4800000	5800000
chr2	5800000	6400000
chr2	6400000	8600000
chr2	8600000	9250000
chr2	9250000	9950000
chr2	9950000	10300000
chr2	10300000	11250000
chr2	11250000	11700000
chr2	11700000	12350000
chr2	12350000	13200000
chr2	13200000	14650000
chr2	14650000	15000000
chr2	15000000	15750000
chr2	15750000	16300000
chr2	16300000	17300000
chr2	17300000	17750000
chr2	17750000	18150000
chr2	18150000	18600000
chr2	18600000	19300000
chr2	19300000	19850000
chr2	19850000	20300000
chr2	20300000	20750000
chr2	20750000	21200000
chr2	21200000	21850000
chr2	21850000	22750000
chr2	22750000	23050000
chr2	23050000	23450000
chr2	23450000	24150000
chr2	24150000	24650000
chr2	24650000	25450000
chr2	25450000	26450000
chr2	26450000	26800000
chr2	26800000	27350000
chr2	27350000	27650000
chr2	27650000	28400000
chr2	28400000	29050000
chr2	29050000	29600000
chr2	29600000	30250000
chr2	30250000	30800000
chr2	30800000	31300000
chr2	31300000	32450000
chr2	32450000	32800000
chr2	32800000	33500000
chr2	33500000	34500000
chr2	34500000	35050000
chr2	35050000	35400000
chr2	35400000	35800000
chr2	35800000	36150000
chr2	36150000	37200000
chr2	37200000	37650000
chr2	37650000	38250000
chr2	38250000	38850000
chr2	38850000	39250000
chr2	39250000	40000000
chr2	40000000	40500000
chr2	40500000	41250000
chr2	41250000	41650000
chr2	41650000	42550000
chr2	42550000	43500000
chr2	43500000	43800000
chr2	43800000	44300000
chr2	44300000	44800000
chr2	44800000	45250000
chr2	45250000	46300000
chr2	46300000	47300000
chr2	47300000	48750000
chr2	48750000	49200000
chr2	49200000	49600000
chr2	49600000	50150000
chr2	50150000	50700000
chr2	50700000	51300000
chr2	51300000	51800000
chr2	51800000	52600000
chr2	52600000	53050000
chr2	53050000	54000000
chr2	54000000	54900000
chr2	54900000	55900000
chr2	55900000	56900000
chr2	56900000	57250000
chr2	57250000	57800000
chr2	57800000	58550000
chr2	58550000	59350000
chr2	59350000	60250000
chr2	60250000	61350000
chr2	61350000	61750000
chr2	61750000	62500000
chr2	62500000	63300000
chr2	63300000	64300000
chr2	64300000	64750000
chr2	64750000	65200000
chr2	65200000	65600000
chr2	65600000	66300000
chr2	66300000	66650000
chr2	66650000	67350000
chr2	67350000	67900000
chr2	67900000	68350000
chr2	68350000	68950000
chr2	68950000	69350000
chr2	69350000	69850000
chr2	69850000	70500000
chr2	70500000	70950000
chr2	70950000	71400000
chr2	71400000	71850000
chr2	71850000	73300000
chr2	73300000	73800000
chr2	73800000	74500000
chr2	74500000	75000000
chr2	75000000	75450000
chr2	75450000	75950000
chr2	75950000	76700000
chr2	76700000	77200000
chr2	77200000	77850000
chr2	77850000	78750000
chr2	78750000	79200000
chr2	79200000	79650000
chr2	79650000	80150000
chr2	80150000	80650000
chr2	80650000	81400000
chr2	81400000	81950000
chr2	81950000	82500000
chr2	82500000	83450000
chr2	83450000	84300000
chr2	84300000	85550000
chr2	85550000	86375000
chr2	86375000	87250000
chr2	87250000	88200000
chr2	88200000	88600000
chr2	88600000	90650000
chr2	90650000	91500000
chr2	91500000	92300000
chr2	92300000	92700000
chr2	92700000	93300000
chr2	93300000	93650000
chr2	93650000	94300000
chr2	94300000	95050000
chr2	95050000	96400000
chr2	96400000	97300000
chr2	97300000	98150000
chr2	98150000	99200000
chr2	99200000	99500000
chr2	99500000	99900000
chr2	99900000	101500000
chr2	101500000	102400000
chr2	102400000	102900000
chr2	102900000	103250000
chr2	103250000	103850000
chr2	103850000	104650000
chr2	104650000	105100000
chr2	105100000	106150000
chr2	106150000	106850000
chr2	106850000	107800000
chr2	107800000	108450000
chr2	108450000	109700000
chr2	109700000	110450000
chr2	110450000	110900000
chr2	110900000	112050000
chr2	112050000	113150000
chr2	113150000	113650000
chr2	113650000	114000000
chr2	114000000	114650000
chr2	114650000	115300000
chr2	115300000	115950000
chr2	115950000	116700000
chr2	116700000	117300000
chr2	117300000	118050000
chr2	118050000	118850000
chr2	118850000	119450000
chr2	119450000	120000000
chr2	120000000	120200000
chr2	120200000	120950000
chr2	120950000	121250000
chr2	121250000	121850000
chr2	121850000	122600000
chr2	122600000	123050000
chr2	123050000	123900000
chr2	123900000	124750000
chr2	124750000	125100000
chr2	125100000	125400000
chr2	125400000	125700000
chr2	125700000	126400000
chr2	126400000	126850000
chr2	126850000	127650000
chr2	127650000	128450000
chr2	128450000	129300000
chr2	129300000	130100000
chr2	130100000	130450000
chr2	130450000	131350000
chr2	131350000	131650000
chr2	131650000	132100000
chr2	132100000	132800000
chr2	132800000	133350000
chr2	133350000	133950000
chr2	133950000	134350000
chr2	134350000	135200000
chr2	135200000	135800000
chr2	135800000	136400000
chr2	136400000	136700000
chr2	136700000	137800000
chr2	137800000	138400000
chr2	138400000	139150000
chr2	139150000	139550000
chr2	139550000	140000000
chr2	140000000	140300000
chr2	140300000	140900000
chr2	140900000	142100000
chr2	142100000	142900000
chr2	142900000	143650000
chr2	143650000	144450000
chr2	144450000	145450000
chr2	145450000	145750000
chr2	145750000	146450000
chr2	146450000	147150000
chr2	147150000	147600000
chr2	147600000	147950000
chr2	147950000	148500000
chr2	148500000	149150000
chr2	149150000	149950000
chr2	149950000	150600000
chr2	150600000	151300000
chr2	151300000	152400000
chr2	152400000	152700000
chr2	152700000	152950000
chr2	152950000	153450000
chr2	153450000	154200000
chr2	154200000	154450000
chr2	154450000	154800000
chr2	154800000	155250000
chr2	155250000	156000000
chr2	156000000	156600000
chr2	156600000	156950000
chr2	156950000	157400000
chr2	157400000	158200000
chr2	158200000	158700000
chr2	158700000	159850000
chr2	159850000	160200000
chr2	160200000	160800000
chr2	160800000	162700000
chr2	162700000	163250000
chr2	163250000	163900000
chr2	163900000	164200000
chr2	164200000	164750000
chr2	164750000	165300000
chr2	165300000	165600000
chr2	165600000	166400000
chr2	166400000	166850000
chr2	166850000	167350000
chr2	167350000	167900000
chr2	167900000	168850000
chr2	168850000	169900000
chr2	169900000	170250000
chr2	170250000	170700000
chr2	170700000	171300000
chr2	171300000	172050000
chr2	172050000	172650000
chr2	172650000	172950000
chr2	172950000	173400000
chr2	173400000	174150000
chr2	174150000	174850000
chr2	174850000	175350000
chr2	175350000	177775000
chr2	177775000	178150000
chr2	178150000	179150000
chr2	179150000	179600000
chr2	179600000	180000000
chr2	180000000	180550000
chr2	180550000	180850000
chr3	3800000	4350000
chr3	4350000	4600000
chr3	4600000	5200000
chr3	5200000	6300000
chr3	6300000	7050000
chr3	7050000	8550000
chr3	8550000	9350000
chr3	9350000	9700000
chr3	9700000	9950000
chr3	9950000	10350000
chr3	10350000	11050000
chr3	11050000	11500000
chr3	11500000	12400000
chr3	12400000	13850000
chr3	13850000	14450000
chr3	14450000	15250000
chr3	15250000	17800000
chr3	17800000	19050000
chr3	19050000	19800000
chr3	19800000	20450000
chr3	20450000	21300000
chr3	21300000	22200000
chr3	22200000	22800000
chr3	22800000	24250000
chr3	24250000	25150000
chr3	25150000	25500000
chr3	25500000	26000000
chr3	26000000	26850000
chr3	26850000	27800000
chr3	27800000	28900000
chr3	28900000	29650000
chr3	29650000	30400000
chr3	30400000	31050000
chr3	31050000	31600000
chr3	31600000	32200000
chr3	32200000	32850000
chr3	32850000	33700000
chr3	33700000	35500000
chr3	35500000	36050000
chr3	36050000	36500000
chr3	36500000	37200000
chr3	37200000	38100000
chr3	38100000	38800000
chr3	38800000	39650000
chr3	39650000	40400000
chr3	40400000	41550000
chr3	41550000	43750000
chr3	43750000	44750000
chr3	44750000	45150000
chr3	45150000	46900000
chr3	46900000	48700000
chr3	48700000	49250000
chr3	49250000	49950000
chr3	49950000	51000000
chr3	51000000	52050000
chr3	52050000	52800000
chr3	52800000	53300000
chr3	53300000	54100000
chr3	54100000	54550000
chr3	54550000	54950000
chr3	54950000	55750000
chr3	55750000	56350000
chr3	56350000	57050000
chr3	57050000	57950000
chr3	57950000	58300000
chr3	58300000	58900000
chr3	58900000	59650000
chr3	59650000	59950000
chr3	59950000	60500000
chr3	60500000	61050000
chr3	61050000	62000000
chr3	62000000	62300000
chr3	62300000	62700000
chr3	62700000	63350000
chr3	63350000	63750000
chr3	63750000	64650000
chr3	64650000	65150000
chr3	65150000	65800000
chr3	65800000	66100000
chr3	66100000	67150000
chr3	67150000	67850000
chr3	67850000	68800000
chr3	68800000	69750000
chr3	69750000	70650000
chr3	70650000	72900000
chr3	72900000	73550000
chr3	73550000	75000000
chr3	75000000	75800000
chr3	75800000	77050000
chr3	77050000	78750000
chr3	78750000	80700000
chr3	80700000	81750000
chr3	81750000	82650000
chr3	82650000	83600000
chr3	83600000	84400000
chr3	84400000	84750000
chr3	84750000	85350000
chr3	85350000	85950000
chr3	85950000	86800000
chr3	86800000	87550000
chr3	87550000	88100000
chr3	88100000	88700000
chr3	88700000	90500000
chr3	90500000	90850000
chr3	90850000	91950000
chr3	91950000	92450000
chr3	92450000	92850000
chr3	92850000	94150000
chr3	94150000	94750000
chr3	94750000	95250000
chr3	95250000	95650000
chr3	95650000	96050000
chr3	96050000	97450000
chr3	97450000	98100000
chr3	98100000	98500000
chr3	98500000	99950000
chr3	99950000	100750000
chr3	100750000	101100000
chr3	101100000	101650000
chr3	101650000	102050000
chr3	102050000	102800000
chr3	102800000	103200000
chr3	103200000	103900000
chr3	103900000	104500000
chr3	104500000	104900000
chr3	104900000	105450000
chr3	105450000	105800000
chr3	105800000	106700000
chr3	106700000	107000000
chr3	107000000	107400000
chr3	107400000	108000000
chr3	108000000	108850000
chr3	108850000	109300000
chr3	109300000	109950000
chr3	109950000	110950000
chr3	110950000	111650000
chr3	111650000	112200000
chr3	112200000	112900000
chr3	112900000	113350000
chr3	113350000	113800000
chr3	113800000	114850000
chr3	114850000	115300000
chr3	115300000	116000000
chr3	116000000	116600000
chr3	116600000	117200000
chr3	117200000	118100000
chr3	118100000	118700000
chr3	118700000	119300000
chr3	119300000	120400000
chr3	120400000	120850000
chr3	120850000	121550000
chr3	121550000	121950000
chr3	121950000	122350000
chr3	122350000	123200000
chr3	123200000	124000000
chr3	124000000	125100000
chr3	125100000	125500000
chr3	125500000	126100000
chr3	126100000	126650000
chr3	126650000	127250000
chr3	127250000	127650000
chr3	127650000	128050000
chr3	128050000	128950000
chr3	128950000	129500000
chr3	129500000	130400000
chr3	130400000	130950000
chr3	130950000	131250000
chr3	131250000	131600000
chr3	131600000	132350000
chr3	132350000	132950000
chr3	132950000	133350000
chr3	133350000	134300000
chr3	134300000	134900000
chr3	134900000	135500000
chr3	135500000	136200000
chr3	136200000	136550000
chr3	136550000	137400000
chr3	137400000	138150000
chr3	138150000	138900000
chr3	138900000	139500000
chr3	139500000	140200000
chr3	140200000	140550000
chr3	140550000	141500000
chr3	141500000	142650000
chr3	142650000	143650000
chr3	143650000	144050000
chr3	144050000	144350000
chr3	144350000	145050000
chr3	145050000	145600000
chr3	145600000	145850000
chr3	145850000	146650000
chr3	146650000	147750000
chr3	147750000	148100000
chr3	148100000	148650000
chr3	148650000	149250000
chr3	149250000	150050000
chr3	150050000	150900000
chr3	150900000	151300000
chr3	151300000	151750000
chr3	151750000	152450000
chr3	152450000	153550000
chr3	153550000	153900000
chr3	153900000	154300000
chr3	154300000	155550000
chr3	155550000	156250000
chr3	156250000	157200000
chr3	157200000	157500000
chr3	157500000	157800000
chr4	3900000	4650000
chr4	4650000	6150000
chr4	6150000	6450000
chr4	6450000	6950000
chr4	6950000	7800000
chr4	7800000	8300000
chr4	8300000	9050000
chr4	9050000	9750000
chr4	9750000	10150000
chr4	10150000	10800000
chr4	10800000	11150000
chr4	11150000	11550000
chr4	11550000	12150000
chr4	12150000	12450000
chr4	12450000	12850000
chr4	12850000	13700000
chr4	13700000	14400000
chr4	14400000	14850000
chr4	14850000	15250000
chr4	15250000	15850000
chr4	15850000	16200000
chr4	16200000	16800000
chr4	16800000	17250000
chr4	17250000	17800000
chr4	17800000	18600000
chr4	18600000	19450000
chr4	19450000	19950000
chr4	19950000	20700000
chr4	20700000	21300000
chr4	21300000	21900000
chr4	21900000	22400000
chr4	22400000	22950000
chr4	22950000	23350000
chr4	23350000	24150000
chr4	24150000	24600000
chr4	24600000	24900000
chr4	24900000	25500000
chr4	25500000	26500000
chr4	26500000	27500000
chr4	27500000	28350000
chr4	28350000	28750000
chr4	28750000	29350000
chr4	29350000	31350000
chr4	31350000	32050000
chr4	32050000	32650000
chr4	32650000	33400000
chr4	33400000	34500000
chr4	34500000	35300000
chr4	35300000	37450000
chr4	37450000	38200000
chr4	38200000	38500000
chr4	38500000	40000000
chr4	40000000	40650000
chr4	40650000	40950000
chr4	40950000	41400000
chr4	41400000	41700000
chr4	41700000	43050000
chr4	43050000	43550000
chr4	43550000	44350000
chr4	44350000	44700000
chr4	44700000	45000000
chr4	45000000	45350000
chr4	45350000	45900000
chr4	45900000	47100000
chr4	47100000	47400000
chr4	47400000	48050000
chr4	48050000	48450000
chr4	48450000	48700000
chr4	48700000	49700000
chr4	49700000	50150000
chr4	50150000	52450000
chr4	52450000	53050000
chr4	53050000	53650000
chr4	53650000	54300000
chr4	54300000	54900000
chr4	54900000	55300000
chr4	55300000	56750000
chr4	56750000	57350000
chr4	57350000	57950000
chr4	57950000	58400000
chr4	58400000	59000000
chr4	59000000	61950000
chr4	61950000	62450000
chr4	62450000	63000000
chr4	63000000	63650000
chr4	63650000	64150000
chr4	64150000	65250000
chr4	65250000	66150000
chr4	66150000	66550000
chr4	66550000	67100000
chr4	67100000	67400000
chr4	67400000	68650000
chr4	68650000	70250000
chr4	70250000	71650000
chr4	71650000	71950000
chr4	71950000	72750000
chr4	72750000	74100000
chr4	74100000	74700000
chr4	74700000	75350000
chr4	75350000	75750000
chr4	75750000	76050000
chr4	76050000	76650000
chr4	76650000	77250000
chr4	77250000	78650000
chr4	78650000	79150000
chr4	79150000	80450000
chr4	80450000	80900000
chr4	80900000	82250000
chr4	82250000	82850000
chr4	82850000	83250000
chr4	83250000	84450000
chr4	84450000	84800000
chr4	84800000	85050000
chr4	85050000	85450000
chr4	85450000	86200000
chr4	86200000	86600000
chr4	86600000	87000000
chr4	87000000	87400000
chr4	87400000	87700000
chr4	87700000	88200000
chr4	88200000	88800000
chr4	88800000	89200000
chr4	89200000	90650000
chr4	90650000	91200000
chr4	91200000	92100000
chr4	92100000	93200000
chr4	93200000	93700000
chr4	93700000	94200000
chr4	94200000	94650000
chr4	94650000	95650000
chr4	95650000	96350000
chr4	96350000	97200000
chr4	97200000	97900000
chr4	97900000	98600000
chr4	98600000	98900000
chr4	98900000	99600000
chr4	99600000	100250000
chr4	100250000	100700000
chr4	100700000	101350000
chr4	101350000	101750000
chr4	101750000	102450000
chr4	102450000	103000000
chr4	103000000	104050000
chr4	104050000	104700000
chr4	104700000	105900000
chr4	105900000	106850000
chr4	106850000	107400000
chr4	107400000	108000000
chr4	108000000	108300000
chr4	108300000	109100000
chr4	109100000	109700000
chr4	109700000	110150000
chr4	110150000	111000000
chr4	111000000	113050000
chr4	113050000	113350000
chr4	113350000	113950000
chr4	113950000	114750000
chr4	114750000	115400000
chr4	115400000	115750000
chr4	115750000	116300000
chr4	116300000	116900000
chr4	116900000	117350000
chr4	117350000	117750000
chr4	117750000	118900000
chr4	118900000	119350000
chr4	119350000	119850000
chr4	119850000	120250000
chr4	120250000	120600000
chr4	120600000	120900000
chr4	120900000	121350000
chr4	121350000	122450000
chr4	122450000	123600000
chr4	123600000	124350000
chr4	124350000	124800000
chr4	124800000	125700000
chr4	125700000	126250000
chr4	126250000	126700000
chr4	126700000	127050000
chr4	127050000	128250000
chr4	128250000	128800000
chr4	128800000	129200000
chr4	129200000	130300000
chr4	130300000	130800000
chr4	130800000	131400000
chr4	131400000	132100000
chr4	132100000	132500000
chr4	132500000	133150000
chr4	133150000	133450000
chr4	133450000	134100000
chr4	134100000	134500000
chr4	134500000	134950000
chr4	134950000	136200000
chr4	136200000	136950000
chr4	136950000	137250000
chr4	137250000	138000000
chr4	138000000	138450000
chr4	138450000	138900000
chr4	138900000	140100000
chr4	140100000	140650000
chr4	140650000	141400000
chr4	141400000	141950000
chr4	141950000	142600000
chr4	142600000	143000000
chr4	143000000	144450000
chr4	144450000	147450000
chr4	147450000	148000000
chr4	148000000	148500000
chr4	148500000	148975000
chr4	148975000	149550000
chr4	149550000	150000000
chr4	150000000	150350000
chr4	150350000	151300000
chr4	151300000	151900000
chr4	151900000	152550000
chr4	152550000	152850000
chr4	152850000	153400000
chr4	153400000	153700000
chr4	153700000	154200000
chr4	154200000	154700000
chr5	3650000	4150000
chr5	4150000	4950000
chr5	4950000	5450000
chr5	5450000	5750000
chr5	5750000	6550000
chr5	6550000	6900000
chr5	6900000	7200000
chr5	7200000	7550000
chr5	7550000	8000000
chr5	8000000	8450000
chr5	8450000	9150000
chr5	9150000	9450000
chr5	9450000	9950000
chr5	9950000	10650000
chr5	10650000	11950000
chr5	11950000	12550000
chr5	12550000	13150000
chr5	13150000	13650000
chr5	13650000	14250000
chr5	14250000	15175000
chr5	15175000	15800000
chr5	15800000	16400000
chr5	16400000	17300000
chr5	17300000	17950000
chr5	17950000	18400000
chr5	18400000	18950000
chr5	18950000	19950000
chr5	19950000	20750000
chr5	20750000	21300000
chr5	21300000	22000000
chr5	22000000	22800000
chr5	22800000	23200000
chr5	23200000	24150000
chr5	24150000	25350000
chr5	25350000	26575000
chr5	26575000	27400000
chr5	27400000	28000000
chr5	28000000	28750000
chr5	28750000	29700000
chr5	29700000	30100000
chr5	30100000	30450000
chr5	30450000	31000000
chr5	31000000	31500000
chr5	31500000	31850000
chr5	31850000	32500000
chr5	32500000	32850000
chr5	32850000	34000000
chr5	34000000	34350000
chr5	34350000	35000000
chr5	35000000	35900000
chr5	35900000	36350000
chr5	36350000	36800000
chr5	36800000	37200000
chr5	37200000	37650000
chr5	37650000	38150000
chr5	38150000	38600000
chr5	38600000	39150000
chr5	39150000	40050000
chr5	40050000	41450000
chr5	41450000	42250000
chr5	42250000	42700000
chr5	42700000	43350000
chr5	43350000	43800000
chr5	43800000	44050000
chr5	44050000	44700000
chr5	44700000	45250000
chr5	45250000	45800000
chr5	45800000	46100000
chr5	46100000	46775000
chr5	46775000	47400000
chr5	47400000	48800000
chr5	48800000	49450000
chr5	49450000	49750000
chr5	49750000	50350000
chr5	50350000	50650000
chr5	50650000	51150000
chr5	51150000	52500000
chr5	52500000	53250000
chr5	53250000	53700000
chr5	53700000	54050000
chr5	54050000	54550000
chr5	54550000	55200000
chr5	55200000	55950000
chr5	55950000	57550000
chr5	57550000	58100000
chr5	58100000	59100000
chr5	59100000	60550000
chr5	60550000	61050000
chr5	61050000	61900000
chr5	61900000	62900000
chr5	62900000	63250000
chr5	63250000	64200000
chr5	64200000	65300000
chr5	65300000	65700000
chr5	65700000	66100000
chr5	66100000	66650000
chr5	66650000	67050000
chr5	67050000	67650000
chr5	67650000	68500000
chr5	68500000	69450000
chr5	69450000	70000000
chr5	70000000	71050000
chr5	71050000	71900000
chr5	71900000	72500000
chr5	72500000	73400000
chr5	73400000	73800000
chr5	73800000	74100000
chr5	74100000	74700000
chr5	74700000	75600000
chr5	75600000	76250000
chr5	76250000	76650000
chr5	76650000	77000000
chr5	77000000	77350000
chr5	77350000	77800000
chr5	77800000	78250000
chr5	78250000	78750000
chr5	78750000	81000000
chr5	81000000	81450000
chr5	81450000	82850000
chr5	82850000	83950000
chr5	83950000	85500000
chr5	85500000	86400000
chr5	86400000	87250000
chr5	87250000	88000000
chr5	88000000	88300000
chr5	88300000	88900000
chr5	88900000	89200000
chr5	89200000	89850000
chr5	89850000	90200000
chr5	90200000	90600000
chr5	90600000	91350000
chr5	91350000	91850000
chr5	91850000	92350000
chr5	92350000	92700000
chr5	92700000	93100000
chr5	93100000	93400000
chr5	93400000	93750000
chr5	93750000	94200000
chr5	94200000	97250000
chr5	97250000	97550000
chr5	97550000	98000000
chr5	98000000	98600000
chr5	98600000	99600000
chr5	99600000	100350000
chr5	100350000	100950000
chr5	100950000	101350000
chr5	101350000	102100000
chr5	102100000	102550000
chr5	102550000	103150000
chr5	103150000	103750000
chr5	103750000	104350000
chr5	104350000	105400000
chr5	105400000	105800000
chr5	105800000	106350000
chr5	106350000	106850000
chr5	106850000	107250000
chr5	107250000	108000000
chr5	108000000	108650000
chr5	108650000	109200000
chr5	109200000	109900000
chr5	109900000	110700000
chr5	110700000	111200000
chr5	111200000	111800000
chr5	111800000	112650000
chr5	112650000	113650000
chr5	113650000	114300000
chr5	114300000	115050000
chr5	115050000	115950000
chr5	115950000	116450000
chr5	116450000	117000000
chr5	117000000	117550000
chr5	117550000	117950000
chr5	117950000	118700000
chr5	118700000	119200000
chr5	119200000	119700000
chr5	119700000	120200000
chr5	120200000	120550000
chr5	120550000	120900000
chr5	120900000	121650000
chr5	121650000	122550000
chr5	122550000	123250000
chr5	123250000	124800000
chr5	124800000	125350000
chr5	125350000	125850000
chr5	125850000	126900000
chr5	126900000	127650000
chr5	127650000	128100000
chr5	128100000	129550000
chr5	129550000	130100000
chr5	130100000	130400000
chr5	130400000	130750000
chr5	130750000	131350000
chr5	131350000	131900000
chr5	131900000	132600000
chr5	132600000	133100000
chr5	133100000	133450000
chr5	133450000	134550000
chr5	134550000	135200000
chr5	135200000	135850000
chr5	135850000	136350000
chr5	136350000	136700000
chr5	136700000	137250000
chr5	137250000	138200000
chr5	138200000	138700000
chr5	138700000	139750000
chr5	139750000	140300000
chr5	140300000	140900000
chr5	140900000	141250000
chr5	141250000	142150000
chr5	142150000	142450000
chr5	142450000	142950000
chr5	142950000	143650000
chr5	143650000	144100000
chr5	144100000	145000000
chr5	145000000	145550000
chr5	145550000	145950000
chr5	145950000	146975000
chr5	146975000	147450000
chr5	147450000	147750000
chr5	147750000	148150000
chr5	148150000	148750000
chr5	148750000	149100000
chr5	149100000	149550000
chr5	149550000	149850000
chr5	149850000	150250000
chr5	150250000	150900000
chr5	150900000	151300000
chr5	151300000	151900000
chr6	4500000	5550000
chr6	5550000	6850000
chr6	6850000	7600000
chr6	7600000	8200000
chr6	8200000	8850000
chr6	8850000	9850000
chr6	9850000	11250000
chr6	11250000	11750000
chr6	11750000	12250000
chr6	12250000	13250000
chr6	13250000	14200000
chr6	14200000	15900000
chr6	15900000	16950000
chr6	16950000	17600000
chr6	17600000	18800000
chr6	18800000	19600000
chr6	19600000	20800000
chr6	20800000	21150000
chr6	21150000	21700000
chr6	21700000	22050000
chr6	22050000	22500000
chr6	22500000	22950000
chr6	22950000	23450000
chr6	23450000	24400000
chr6	24400000	25850000
chr6	25850000	27100000
chr6	27100000	27550000
chr6	27550000	28350000
chr6	28350000	29100000
chr6	29100000	29650000
chr6	29650000	30350000
chr6	30350000	31000000
chr6	31000000	31600000
chr6	31600000	32700000
chr6	32700000	33150000
chr6	33150000	34250000
chr6	34250000	36350000
chr6	36350000	37000000
chr6	37000000	37400000
chr6	37400000	38000000
chr6	38000000	38350000
chr6	38350000	39050000
chr6	39050000	39400000
chr6	39400000	39800000
chr6	39800000	40400000
chr6	40400000	41000000
chr6	41000000	41550000
chr6	41550000	42150000
chr6	42150000	42550000
chr6	42550000	43250000
chr6	43250000	43650000
chr6	43650000	44400000
chr6	44400000	45000000
chr6	45000000	46000000
chr6	46000000	47150000
chr6	47150000	47675000
chr6	47675000	48950000
chr6	48950000	49400000
chr6	49400000	50250000
chr6	50250000	50575000
chr6	50575000	51150000
chr6	51150000	51550000
chr6	51550000	52200000
chr6	52200000	52950000
chr6	52950000	53700000
chr6	53700000	54300000
chr6	54300000	55150000
chr6	55150000	55450000
chr6	55450000	56000000
chr6	56000000	56750000
chr6	56750000	57400000
chr6	57400000	57850000
chr6	57850000	58750000
chr6	58750000	59150000
chr6	59150000	59450000
chr6	59450000	60500000
chr6	60500000	60900000
chr6	60900000	61300000
chr6	61300000	61900000
chr6	61900000	63300000
chr6	63300000	64600000
chr6	64600000	65500000
chr6	65500000	65900000
chr6	65900000	66500000
chr6	66500000	68050000
chr6	68050000	68550000
chr6	68550000	68900000
chr6	68900000	69700000
chr6	69700000	70750000
chr6	70750000	71800000
chr6	71800000	72300000
chr6	72300000	72850000
chr6	72850000	73300000
chr6	73300000	74300000
chr6	74300000	75350000
chr6	75350000	76150000
chr6	76150000	77550000
chr6	77550000	78450000
chr6	78450000	78750000
chr6	78750000	79650000
chr6	79650000	80850000
chr6	80850000	81850000
chr6	81850000	82400000
chr6	82400000	82900000
chr6	82900000	83250000
chr6	83250000	83750000
chr6	83750000	85075000
chr6	85075000	86050000
chr6	86050000	86350000
chr6	86350000	87000000
chr6	87000000	87650000
chr6	87650000	88050000
chr6	88050000	88450000
chr6	88450000	88850000
chr6	88850000	89600000
chr6	89600000	90550000
chr6	90550000	91400000
chr6	91400000	92150000
chr6	92150000	92700000
chr6	92700000	93700000
chr6	93700000	94000000
chr6	94000000	94450000
chr6	94450000	95000000
chr6	95000000	95800000
chr6	95800000	97100000
chr6	97100000	97700000
chr6	97700000	98050000
chr6	98050000	98900000
chr6	98900000	99600000
chr6	99600000	100500000
chr6	100500000	101600000
chr6	101600000	102150000
chr6	102150000	103200000
chr6	103200000	103650000
chr6	103650000	104500000
chr6	104500000	105050000
chr6	105050000	105700000
chr6	105700000	106750000
chr6	106750000	108000000
chr6	108000000	108800000
chr6	108800000	110900000
chr6	110900000	111650000
chr6	111650000	112100000
chr6	112100000	112350000
chr6	112350000	113000000
chr6	113000000	113700000
chr6	113700000	114400000
chr6	114400000	114950000
chr6	114950000	115800000
chr6	115800000	116600000
chr6	116600000	117800000
chr6	117800000	118500000
chr6	118500000	119100000
chr6	119100000	119400000
chr6	119400000	120400000
chr6	120400000	120800000
chr6	120800000	121200000
chr6	121200000	121500000
chr6	121500000	122200000
chr6	122200000	122850000
chr6	122850000	123200000
chr6	123200000	123650000
chr6	123650000	124350000
chr6	124350000	125200000
chr6	125200000	125600000
chr6	125600000	126450000
chr6	126450000	127400000
chr6	127400000	127900000
chr6	127900000	128450000
chr6	128450000	130450000
chr6	130450000	131400000
chr6	131400000	132600000
chr6	132600000	133150000
chr6	133150000	133850000
chr6	133850000	134350000
chr6	134350000	134900000
chr6	134900000	135350000
chr6	135350000	135850000
chr6	135850000	136275000
chr6	136275000	136950000
chr6	136950000	137800000
chr6	137800000	138150000
chr6	138150000	138800000
chr6	138800000	139500000
chr6	139500000	140050000
chr6	140050000	140700000
chr6	140700000	141400000
chr6	141400000	142300000
chr6	142300000	142700000
chr6	142700000	143150000
chr6	143150000	144150000
chr6	144150000	144450000
chr6	144450000	144950000
chr6	144950000	145750000
chr6	145750000	146300000
chr6	146300000	146750000
chr6	146750000	147050000
chr6	147050000	148100000
chr6	148100000	148950000
chr7	3550000	4450000
chr7	4450000	5050000
chr7	5050000	6025000
chr7	6025000	6900000
chr7	6900000	8150000
chr7	8150000	9600000
chr7	9600000	10700000
chr7	10700000	11300000
chr7	11300000	12250000
chr7	12250000	12950000
chr7	12950000	13400000
chr7	13400000	14000000
chr7	14000000	14950000
chr7	14950000	16450000
chr7	16450000	16850000
chr7	16850000	17650000
chr7	17650000	18250000
chr7	18250000	18800000
chr7	18800000	19450000
chr7	19450000	20650000
chr7	20650000	21750000
chr7	21750000	22100000
chr7	22100000	24150000
chr7	24150000	24850000
chr7	24850000	25150000
chr7	25150000	25800000
chr7	25800000	26200000
chr7	26200000	26700000
chr7	26700000	27600000
chr7	27600000	27950000
chr7	27950000	28450000
chr7	28450000	29150000
chr7	29150000	29800000
chr7	29800000	30350000
chr7	30350000	30950000
chr7	30950000	31950000
chr7	31950000	32750000
chr7	32750000	33050000
chr7	33050000	33850000
chr7	33850000	35000000
chr7	35000000	35600000
chr7	35600000	36050000
chr7	36050000	36400000
chr7	36400000	36650000
chr7	36650000	37000000
chr7	37000000	37300000
chr7	37300000	38150000
chr7	38150000	46950000
chr7	46950000	47550000
chr7	47550000	47950000
chr7	47950000	48900000
chr7	48900000	49700000
chr7	49700000	50800000
chr7	50800000	51150000
chr7	51150000	51500000
chr7	51500000	51900000
chr7	51900000	52250000
chr7	52250000	52950000
chr7	52950000	53300000
chr7	53300000	53900000
chr7	53900000	54450000
chr7	54450000	55300000
chr7	55300000	56000000
chr7	56000000	56700000
chr7	56700000	57200000
chr7	57200000	57950000
chr7	57950000	58700000
chr7	58700000	59250000
chr7	59250000	59650000
chr7	59650000	60200000
chr7	60200000	62000000
chr7	62000000	63000000
chr7	63000000	63500000
chr7	63500000	64150000
chr7	64150000	64750000
chr7	64750000	65200000
chr7	65200000	65800000
chr7	65800000	66100000
chr7	66100000	66400000
chr7	66400000	68000000
chr7	68000000	68350000
chr7	68350000	69600000
chr7	69600000	70050000
chr7	70050000	70500000
chr7	70500000	70900000
chr7	70900000	71500000
chr7	71500000	71900000
chr7	71900000	72400000
chr7	72400000	72800000
chr7	72800000	73200000
chr7	73200000	73450000
chr7	73450000	73850000
chr7	73850000	74350000
chr7	74350000	74800000
chr7	74800000	75500000
chr7	75500000	76100000
chr7	76100000	76600000
chr7	76600000	77500000
chr7	77500000	78050000
chr7	78050000	78500000
chr7	78500000	79000000
chr7	79000000	79550000
chr7	79550000	80100000
chr7	80100000	80550000
chr7	80550000	81150000
chr7	81150000	81500000
chr7	81500000	82250000
chr7	82250000	82500000
chr7	82500000	83050000
chr7	83050000	83500000
chr7	83500000	84600000
chr7	84600000	86050000
chr7	86050000	86600000
chr7	86600000	86900000
chr7	86900000	87250000
chr7	87250000	87500000
chr7	87500000	88000000
chr7	88000000	88500000
chr7	88500000	88950000
chr7	88950000	89500000
chr7	89500000	89800000
chr7	89800000	90700000
chr7	90700000	91600000
chr7	91600000	91950000
chr7	91950000	93350000
chr7	93350000	93850000
chr7	93850000	94250000
chr7	94250000	94700000
chr7	94700000	95200000
chr7	95200000	95700000
chr7	95700000	96250000
chr7	96250000	96600000
chr7	96600000	97050000
chr7	97050000	97575000
chr7	97575000	98600000
chr7	98600000	99200000
chr7	99200000	99700000
chr7	99700000	101200000
chr7	101200000	101500000
chr7	101500000	102250000
chr7	102250000	103650000
chr7	103650000	104100000
chr7	104100000	104500000
chr7	104500000	105600000
chr7	105600000	105850000
chr7	105850000	106300000
chr7	106300000	107300000
chr7	107300000	107650000
chr7	107650000	108050000
chr7	108050000	108800000
chr7	108800000	109650000
chr7	109650000	110250000
chr7	110250000	110950000
chr7	110950000	111800000
chr7	111800000	112300000
chr7	112300000	112950000
chr7	112950000	113800000
chr7	113800000	114350000
chr7	114350000	114950000
chr7	114950000	116200000
chr7	116200000	116600000
chr7	116600000	116850000
chr7	116850000	117300000
chr7	117300000	117800000
chr7	117800000	118200000
chr7	118200000	119150000
chr7	119150000	119500000
chr7	119500000	120050000
chr7	120050000	120500000
chr7	120500000	120900000
chr7	120900000	121400000
chr7	121400000	122000000
chr7	122000000	122350000
chr7	122350000	123200000
chr7	123200000	123800000
chr7	123800000	124400000
chr7	124400000	125250000
chr7	125250000	126150000
chr7	126150000	126800000
chr7	126800000	127250000
chr7	127250000	127750000
chr7	127750000	127950000
chr7	127950000	128250000
chr7	128250000	128800000
chr7	128800000	129300000
chr7	129300000	130100000
chr7	130100000	130650000
chr7	130650000	131950000
chr7	131950000	132550000
chr7	132550000	132850000
chr7	132850000	133250000
chr7	133250000	133900000
chr7	133900000	134400000
chr7	134400000	134750000
chr7	134750000	135100000
chr7	135100000	135500000
chr7	135500000	135950000
chr7	135950000	136750000
chr7	136750000	137650000
chr7	137650000	138250000
chr7	138250000	138550000
chr7	138550000	139100000
chr7	139100000	139400000
chr7	139400000	139750000
chr7	139750000	140100000
chr7	140100000	141000000
chr7	141000000	142100000
chr7	142100000	142850000
chr7	142850000	143650000
chr7	143650000	144650000
chr7	144650000	145600000
chr7	145600000	146150000
chr7	146150000	146800000
chr7	146800000	147350000
chr7	147350000	148000000
chr7	148000000	148650000
chr7	148650000	149500000
chr7	149500000	149900000
chr7	149900000	150700000
chr7	150700000	150950000
chr7	150950000	151650000
chr8	3700000	4100000
chr8	4100000	4700000
chr8	4700000	6000000
chr8	6000000	8150000
chr8	8150000	9200000
chr8	9200000	10000000
chr8	10000000	10400000
chr8	10400000	11200000
chr8	11200000	11950000
chr8	11950000	12650000
chr8	12650000	13350000
chr8	13350000	13850000
chr8	13850000	14150000
chr8	14150000	15100000
chr8	15100000	16100000
chr8	16100000	16700000
chr8	16700000	17500000
chr8	17500000	18400000
chr8	18400000	18950000
chr8	18950000	19725000
chr8	19725000	23100000
chr8	23100000	23750000
chr8	23750000	24300000
chr8	24300000	24700000
chr8	24700000	25350000
chr8	25350000	25650000
chr8	25650000	26350000
chr8	26350000	26850000
chr8	26850000	27300000
chr8	27300000	28150000
chr8	28150000	28450000
chr8	28450000	28800000
chr8	28800000	29400000
chr8	29400000	30100000
chr8	30100000	30600000
chr8	30600000	31300000
chr8	31300000	32300000
chr8	32300000	33100000
chr8	33100000	34050000
chr8	34050000	34850000
chr8	34850000	35200000
chr8	35200000	35900000
chr8	35900000	36250000
chr8	36250000	36550000
chr8	36550000	36900000
chr8	36900000	37250000
chr8	37250000	37550000
chr8	37550000	38200000
chr8	38200000	39950000
chr8	39950000	40550000
chr8	40550000	41250000
chr8	41250000	41600000
chr8	41600000	42000000
chr8	42000000	42550000
chr8	42550000	43550000
chr8	43550000	44200000
chr8	44200000	44450000
chr8	44450000	45150000
chr8	45150000	46450000
chr8	46450000	47250000
chr8	47250000	47700000
chr8	47700000	48050000
chr8	48050000	48500000
chr8	48500000	49150000
chr8	49150000	49650000
chr8	49650000	50150000
chr8	50150000	50950000
chr8	50950000	51400000
chr8	51400000	52000000
chr8	52000000	52450000
chr8	52450000	53750000
chr8	53750000	54800000
chr8	54800000	55600000
chr8	55600000	58500000
chr8	58500000	59000000
chr8	59000000	59800000
chr8	59800000	60350000
chr8	60350000	61050000
chr8	61050000	62950000
chr8	62950000	63500000
chr8	63500000	64000000
chr8	64000000	64550000
chr8	64550000	65550000
chr8	65550000	66450000
chr8	66450000	67050000
chr8	67050000	67650000
chr8	67650000	67950000
chr8	67950000	69050000
chr8	69050000	69950000
chr8	69950000	70450000
chr8	70450000	71300000
chr8	71300000	71600000
chr8	71600000	72300000
chr8	72300000	72800000
chr8	72800000	73150000
chr8	73150000	73900000
chr8	73900000	74350000
chr8	74350000	74650000
chr8	74650000	75300000
chr8	75300000	75900000
chr8	75900000	76650000
chr8	76650000	77500000
chr8	77500000	77800000
chr8	77800000	78550000
chr8	78550000	79300000
chr8	79300000	80100000
chr8	80100000	80550000
chr8	80550000	81250000
chr8	81250000	82250000
chr8	82250000	83250000
chr8	83250000	83550000
chr8	83550000	85300000
chr8	85300000	85650000
chr8	85650000	86150000
chr8	86150000	86500000
chr8	86500000	86800000
chr8	86800000	87150000
chr8	87150000	87450000
chr8	87450000	87950000
chr8	87950000	88200000
chr8	88200000	89150000
chr8	89150000	89450000
chr8	89450000	90100000
chr8	90100000	90650000
chr8	90650000	91300000
chr8	91300000	92350000
chr8	92350000	93300000
chr8	93300000	93700000
chr8	93700000	94600000
chr8	94600000	94900000
chr8	94900000	96050000
chr8	96050000	96800000
chr8	96800000	97850000
chr8	97850000	98100000
chr8	98100000	98450000
chr8	98450000	99300000
chr8	99300000	100900000
chr8	100900000	101350000
chr8	101350000	101900000
chr8	101900000	102750000
chr8	102750000	103350000
chr8	103350000	104100000
chr8	104100000	104900000
chr8	104900000	105300000
chr8	105300000	105900000
chr8	105900000	106600000
chr8	106600000	107150000
chr8	107150000	107550000
chr8	107550000	107850000
chr8	107850000	108650000
chr8	108650000	109200000
chr8	109200000	109600000
chr8	109600000	110200000
chr8	110200000	111000000
chr8	111000000	111500000
chr8	111500000	112100000
chr8	112100000	113250000
chr8	113250000	113850000
chr8	113850000	114550000
chr8	114550000	115050000
chr8	115050000	115500000
chr8	115500000	116150000
chr8	116150000	116550000
chr8	116550000	117000000
chr8	117000000	117700000
chr8	117700000	118250000
chr8	118250000	119000000
chr8	119000000	119400000
chr8	119400000	120150000
chr8	120150000	120850000
chr8	120850000	121850000
chr8	121850000	122700000
chr8	122700000	123150000
chr8	123150000	123600000
chr8	123600000	124050000
chr8	124050000	124500000
chr8	124500000	124950000
chr8	124950000	126150000
chr8	126150000	126550000
chr8	126550000	126900000
chr8	126900000	127350000
chr8	127350000	128450000
chr8	128450000	129000000
chr8	129000000	129450000
chr8	129450000	129700000
chr8	129700000	130150000
chr8	130150000	131050000
chr9	4500000	5700000
chr9	5700000	6400000
chr9	6400000	6900000
chr9	6900000	7200000
chr9	7200000	7600000
chr9	7600000	8150000
chr9	8150000	8650000
chr9	8650000	9000000
chr9	9000000	9400000
chr9	9400000	10200000
chr9	10200000	10900000
chr9	10900000	11550000
chr9	11550000	13175000
chr9	13175000	13650000
chr9	13650000	14200000
chr9	14200000	14550000
chr9	14550000	15100000
chr9	15100000	15500000
chr9	15500000	16350000
chr9	16350000	17500000
chr9	17500000	18100000
chr9	18100000	18600000
chr9	18600000	19250000
chr9	19250000	20250000
chr9	20250000	21000000
chr9	21000000	21400000
chr9	21400000	22300000
chr9	22300000	23250000
chr9	23250000	23900000
chr9	23900000	24500000
chr9	24500000	24950000
chr9	24950000	25500000
chr9	25500000	26000000
chr9	26000000	26800000
chr9	26800000	27200000
chr9	27200000	28050000
chr9	28050000	28600000
chr9	28600000	29450000
chr9	29450000	30250000
chr9	30250000	30900000
chr9	30900000	31350000
chr9	31350000	31750000
chr9	31750000	32050000
chr9	32050000	33050000
chr9	33050000	33650000
chr9	33650000	34300000
chr9	34300000	35000000
chr9	35000000	35400000
chr9	35400000	36500000
chr9	36500000	37150000
chr9	37150000	37500000
chr9	37500000	37800000
chr9	37800000	38750000
chr9	38750000	39300000
chr9	39300000	40000000
chr9	40000000	40600000
chr9	40600000	41050000
chr9	41050000	41800000
chr9	41800000	42100000
chr9	42100000	42750000
chr9	42750000	43100000
chr9	43100000	43800000
chr9	43800000	44200000
chr9	44200000	44500000
chr9	44500000	45000000
chr9	45000000	45750000
chr9	45750000	46150000
chr9	46150000	47100000
chr9	47100000	48050000
chr9	48050000	48450000
chr9	48450000	48850000
chr9	48850000	49300000
chr9	49300000	50250000
chr9	50250000	51150000
chr9	51150000	51750000
chr9	51750000	52150000
chr9	52150000	52950000
chr9	52950000	53450000
chr9	53450000	54000000
chr9	54000000	55250000
chr9	55250000	56000000
chr9	56000000	56700000
chr9	56700000	57000000
chr9	57000000	57500000
chr9	57500000	58150000
chr9	58150000	59150000
chr9	59150000	59500000
chr9	59500000	60050000
chr9	60050000	60500000
chr9	60500000	60750000
chr9	60750000	61750000
chr9	61750000	62100000
chr9	62100000	62450000
chr9	62450000	62600000
chr9	62600000	63000000
chr9	63000000	63700000
chr9	63700000	64150000
chr9	64150000	65050000
chr9	65050000	65450000
chr9	65450000	65950000
chr9	65950000	66850000
chr9	66850000	67500000
chr9	67500000	67850000
chr9	67850000	68600000
chr9	68600000	69350000
chr9	69350000	69850000
chr9	69850000	70400000
chr9	70400000	70950000
chr9	70950000	71450000
chr9	71450000	72300000
chr9	72300000	73000000
chr9	73000000	73350000
chr9	73350000	73950000
chr9	73950000	74750000
chr9	74750000	75550000
chr9	75550000	76100000
chr9	76100000	77200000
chr9	77200000	77450000
chr9	77450000	77900000
chr9	77900000	78450000
chr9	78450000	79600000
chr9	79600000	79900000
chr9	79900000	80800000
chr9	80800000	81500000
chr9	81500000	81900000
chr9	81900000	82750000
chr9	82750000	83250000
chr9	83250000	83700000
chr9	83700000	84350000
chr9	84350000	85600000
chr9	85600000	86350000
chr9	86350000	86800000
chr9	86800000	87250000
chr9	87250000	87600000
chr9	87600000	88100000
chr9	88100000	89600000
chr9	89600000	90000000
chr9	90000000	90550000
chr9	90550000	91300000
chr9	91300000	92000000
chr9	92000000	94650000
chr9	94650000	95350000
chr9	95350000	95800000
chr9	95800000	96800000
chr9	96800000	97100000
chr9	97100000	98500000
chr9	98500000	98850000
chr9	98850000	99600000
chr9	99600000	100350000
chr9	100350000	101100000
chr9	101100000	102500000
chr9	102500000	103350000
chr9	103350000	103900000
chr9	103900000	104300000
chr9	104300000	105300000
chr9	105300000	106050000
chr9	106050000	106400000
chr9	106400000	106800000
chr9	106800000	107200000
chr9	107200000	107500000
chr9	107500000	108400000
chr9	108400000	108900000
chr9	108900000	109750000
chr9	109750000	110200000
chr9	110200000	110800000
chr9	110800000	111250000
chr9	111250000	111850000
chr9	111850000	112700000
chr9	112700000	113600000
chr9	113600000	114550000
chr9	114550000	115950000
chr9	115950000	116300000
chr9	116300000	116850000
chr9	116850000	117400000
chr9	117400000	117950000
chr9	117950000	118450000
chr9	118450000	118800000
chr9	118800000	119350000
chr9	119350000	119800000
chr9	119800000	120400000
chr9	120400000	121150000
chr9	121150000	121750000
chr9	121750000	122150000
chr9	122150000	122650000
chr9	122650000	123050000
chr10	3550000	4450000
chr10	4450000	5150000
chr10	5150000	5750000
chr10	5750000	6350000
chr10	6350000	7275000
chr10	7275000	8000000
chr10	8000000	8450000
chr10	8450000	8750000
chr10	8750000	9500000
chr10	9500000	10050000
[truncated: 1,755 more rows]

## Sheet: E14_TETTKO_TAD_boundary
chromosome	start	end
chr1	4325000	4375000
chr1	4775000	4825000
chr1	5075000	5125000
chr1	5875000	5925000
chr1	6175000	6225000
chr1	6925000	6975000
chr1	7325000	7375000
chr1	9075000	9125000
chr1	9525000	9575000
chr1	10125000	10175000
chr1	10725000	10775000
chr1	11125000	11175000
chr1	11575000	11625000
chr1	12825000	12875000
chr1	13725000	13775000
chr1	14925000	14975000
chr1	15575000	15625000
chr1	16025000	16075000
chr1	16475000	16525000
chr1	17125000	17175000
chr1	17675000	17725000
chr1	18275000	18325000
chr1	19025000	19075000
chr1	19825000	19875000
chr1	20525000	20575000
chr1	21375000	21425000
chr1	22500000	22575000
chr1	23125000	23175000
chr1	23675000	23725000
chr1	24275000	24325000
chr1	25925000	25975000
chr1	26875000	26925000
chr1	27875000	27925000
chr1	28425000	28475000
chr1	30725000	30775000
chr1	31325000	31375000
chr1	31875000	31925000
chr1	32725000	32775000
chr1	33625000	33675000
chr1	34525000	34575000
chr1	34925000	34975000
chr1	35725000	35775000
chr1	36325000	36375000
chr1	36775000	36825000
chr1	37275000	37325000
chr1	38175000	38225000
chr1	38825000	38875000
chr1	39575000	39625000
chr1	40075000	40125000
chr1	40875000	40925000
chr1	41175000	41225000
chr1	41825000	41875000
chr1	42862500	42925000
chr1	43775000	43825000
chr1	44225000	44275000
chr1	44775000	44825000
chr1	45375000	45425000
chr1	45825000	45875000
chr1	47275000	47325000
chr1	47825000	47875000
chr1	48425000	48475000
chr1	50925000	50975000
chr1	51375000	51425000
chr1	51675000	51725000
chr1	53075000	53125000
chr1	53425000	53475000
chr1	53725000	53775000
chr1	54425000	54475000
chr1	55925000	55975000
chr1	57025000	57075000
chr1	57425000	57475000
chr1	58425000	58475000
chr1	59275000	59325000
chr1	59725000	59775000
chr1	61025000	61075000
chr1	61875000	61925000
chr1	62375000	62425000
chr1	63175000	63225000
chr1	63625000	63675000
chr1	64525000	64575000
chr1	65275000	65325000
chr1	66075000	66125000
chr1	67175000	67225000
chr1	67525000	67575000
chr1	68125000	68175000
chr1	68425000	68475000
chr1	69175000	69225000
chr1	69775000	69825000
chr1	70225000	70275000
chr1	71575000	71625000
chr1	72225000	72275000
chr1	72875000	72925000
chr1	73875000	73925000
chr1	74525000	74575000
chr1	75575000	75625000
chr1	77075000	77125000
chr1	77525000	77575000
chr1	77925000	77975000
chr1	78475000	78525000
chr1	78725000	78775000
chr1	79675000	79725000
chr1	80125000	80175000
chr1	80525000	80575000
chr1	81275000	81325000
chr1	82475000	82525000
chr1	83125000	83175000
chr1	83725000	83775000
chr1	84075000	84125000
chr1	84675000	84725000
chr1	87925000	87975000
chr1	88287500	88362500
chr1	89025000	89075000
chr1	89675000	89725000
chr1	90175000	90225000
chr1	90625000	90675000
chr1	91175000	91225000
chr1	91525000	91575000
chr1	91875000	91925000
chr1	92475000	92525000
chr1	92775000	92825000
chr1	93375000	93425000
chr1	93775000	93825000
chr1	94925000	94975000
chr1	95675000	95725000
chr1	95975000	96025000
chr1	96925000	96975000
chr1	97775000	97825000
chr1	98675000	98725000
chr1	99575000	99625000
chr1	100075000	100125000
chr1	101625000	101675000
chr1	102425000	102475000
chr1	103875000	103925000
chr1	104325000	104375000
chr1	104975000	105025000
chr1	105675000	105725000
chr1	106825000	106875000
chr1	108275000	108325000
chr1	108775000	108825000
chr1	109475000	109525000
chr1	110725000	110775000
chr1	111925000	111975000
chr1	113125000	113175000
chr1	113525000	113575000
chr1	114325000	114375000
chr1	115075000	115125000
chr1	115675000	115725000
chr1	118425000	118475000
chr1	119425000	119475000
chr1	120175000	120225000
chr1	120625000	120675000
chr1	120975000	121025000
chr1	121375000	121425000
chr1	121825000	121875000
chr1	122475000	122525000
chr1	123475000	123525000
chr1	124225000	124275000
chr1	124775000	124825000
chr1	125225000	125275000
chr1	125925000	125975000
chr1	126575000	126625000
chr1	127225000	127275000
chr1	127475000	127525000
chr1	128325000	128375000
chr1	128875000	128925000
chr1	129375000	129425000
chr1	129675000	129725000
chr1	130125000	130175000
chr1	130725000	130775000
chr1	131225000	131275000
chr1	131675000	131725000
chr1	132375000	132425000
chr1	133175000	133225000
chr1	133525000	133575000
chr1	133825000	133875000
chr1	134375000	134425000
chr1	134875000	134925000
chr1	135525000	135575000
chr1	135975000	136025000
chr1	136225000	136275000
chr1	136975000	137025000
chr1	137287500	137362500
chr1	137675000	137725000
chr1	138375000	138425000
chr1	139075000	139125000
chr1	139975000	140025000
chr1	140675000	140725000
chr1	141225000	141275000
chr1	142025000	142075000
chr1	142575000	142625000
chr1	143775000	143825000
chr1	144625000	144675000
chr1	145475000	145525000
chr1	146225000	146275000
chr1	146625000	146675000
chr1	148375000	148425000
chr1	148725000	148775000
chr1	150825000	150875000
chr1	151625000	151675000
chr1	152225000	152275000
chr1	152825000	152875000
chr1	153225000	153275000
chr1	153575000	153625000
chr1	154225000	154275000
chr1	154575000	154625000
chr1	155275000	155325000
chr1	155625000	155675000
chr1	156025000	156075000
chr1	156575000	156625000
chr1	157075000	157125000
chr1	157375000	157425000
chr1	158425000	158475000
chr1	159025000	159075000
chr1	159425000	159475000
chr1	160575000	160625000
chr1	161125000	161175000
chr1	162125000	162175000
chr1	163125000	163175000
chr1	163625000	163675000
chr1	163875000	163925000
chr1	164675000	164725000
chr1	164975000	165025000
chr1	165825000	165875000
chr1	166225000	166275000
chr1	167075000	167125000
chr1	167675000	167725000
chr1	168325000	168375000
chr1	169125000	169175000
chr1	169575000	169625000
chr1	169825000	169875000
chr1	171425000	171475000
chr1	171825000	171875000
chr1	172775000	172825000
chr1	173437500	173512500
chr1	173925000	173975000
chr1	174275000	174325000
chr1	175325000	175375000
chr1	176025000	176075000
chr1	176475000	176525000
chr1	177825000	177875000
chr1	178125000	178175000
chr1	178625000	178675000
chr1	179675000	179725000
chr1	180425000	180475000
chr1	181375000	181425000
chr1	181725000	181775000
chr1	182125000	182175000
chr1	182725000	182775000
chr1	183725000	183775000
chr1	184025000	184075000
chr1	184425000	184475000
chr1	186075000	186125000
chr1	186625000	186675000
chr1	187325000	187375000
chr1	188525000	188575000
chr1	189175000	189225000
chr1	190775000	190825000
chr1	191425000	191475000
chr1	191825000	191875000
chr1	192725000	192775000
chr1	193125000	193175000
chr1	193375000	193425000
chr1	193625000	193675000
chr1	193912500	193975000
chr1	194512500	194575000
chr1	194975000	195025000
chr1	195525000	195575000
chr1	196025000	196075000
chr2	3725000	3775000
chr2	4775000	4825000
chr2	5825000	5875000
chr2	6375000	6425000
chr2	8575000	8625000
chr2	9925000	9975000
chr2	10275000	10325000
chr2	10425000	10475000
chr2	11175000	11225000
chr2	11875000	11925000
chr2	12375000	12425000
chr2	13175000	13225000
chr2	14225000	14275000
chr2	14625000	14675000
chr2	14975000	15025000
chr2	15725000	15775000
chr2	16275000	16325000
chr2	17275000	17325000
chr2	17725000	17775000
chr2	18125000	18175000
chr2	18575000	18625000
chr2	19275000	19325000
chr2	19825000	19875000
chr2	20275000	20325000
chr2	20675000	20725000
chr2	21175000	21225000
chr2	21825000	21875000
chr2	22725000	22775000
chr2	23025000	23075000
chr2	23425000	23475000
chr2	24125000	24175000
chr2	24625000	24675000
chr2	25425000	25475000
chr2	26125000	26175000
chr2	26425000	26475000
chr2	26775000	26825000
chr2	27325000	27375000
chr2	27625000	27675000
chr2	28425000	28475000
chr2	29025000	29075000
chr2	29575000	29625000
chr2	29875000	29925000
chr2	30225000	30275000
chr2	30775000	30825000
chr2	31275000	31325000
chr2	31525000	31575000
chr2	32425000	32475000
chr2	32775000	32825000
chr2	33525000	33575000
chr2	34475000	34525000
chr2	35025000	35075000
chr2	35375000	35425000
chr2	36125000	36175000
chr2	37175000	37225000
chr2	37625000	37675000
chr2	38225000	38275000
chr2	38825000	38875000
chr2	39225000	39275000
chr2	39975000	40025000
chr2	40575000	40625000
chr2	40925000	40975000
chr2	42525000	42575000
chr2	43475000	43525000
chr2	44225000	44275000
chr2	44775000	44825000
chr2	45175000	45225000
chr2	46275000	46325000
chr2	46725000	46775000
chr2	47275000	47325000
chr2	48725000	48775000
chr2	49175000	49225000
chr2	49575000	49625000
chr2	50125000	50175000
chr2	50675000	50725000
chr2	51275000	51325000
chr2	51775000	51825000
chr2	52575000	52625000
chr2	53075000	53125000
chr2	53975000	54025000
chr2	54875000	54925000
chr2	55875000	55925000
chr2	56875000	56925000
chr2	57225000	57275000
chr2	57775000	57825000
chr2	58275000	58325000
chr2	58525000	58575000
chr2	59275000	59325000
chr2	59675000	59725000
chr2	60275000	60325000
chr2	61325000	61375000
chr2	62475000	62525000
chr2	63275000	63325000
chr2	64275000	64325000
chr2	64775000	64825000
chr2	65175000	65225000
chr2	65575000	65625000
chr2	66225000	66275000
chr2	66625000	66675000
chr2	67325000	67375000
chr2	67875000	67925000
chr2	68325000	68375000
chr2	68575000	68625000
chr2	68925000	68975000
chr2	69325000	69375000
chr2	69725000	69775000
chr2	70475000	70525000
chr2	70925000	70975000
chr2	71375000	71425000
chr2	73275000	73325000
chr2	73775000	73825000
chr2	74475000	74525000
chr2	74975000	75025000
chr2	75425000	75475000
chr2	75925000	75975000
chr2	76475000	76525000
chr2	77175000	77225000
chr2	77825000	77875000
chr2	78725000	78775000
chr2	79175000	79225000
chr2	79625000	79675000
chr2	80125000	80175000
chr2	80525000	80575000
chr2	81425000	81475000
chr2	81875000	81925000
chr2	83425000	83475000
chr2	83725000	83775000
chr2	84275000	84325000
chr2	85525000	85575000
chr2	86325000	86375000
chr2	86475000	86525000
chr2	87225000	87275000
chr2	88175000	88225000
chr2	88725000	88775000
chr2	89375000	89425000
chr2	90625000	90675000
chr2	91775000	91825000
chr2	92275000	92325000
chr2	92675000	92725000
chr2	93275000	93325000
chr2	93625000	93675000
chr2	94225000	94287500
chr2	95075000	95125000
chr2	96375000	96425000
chr2	97975000	98025000
chr2	99175000	99225000
chr2	100975000	101025000
chr2	101475000	101525000
chr2	102375000	102425000
chr2	102875000	102925000
chr2	103225000	103275000
chr2	103825000	103875000
chr2	104675000	104725000
chr2	105075000	105125000
chr2	106125000	106175000
chr2	106775000	106825000
chr2	107725000	107775000
chr2	108425000	108475000
chr2	109675000	109725000
chr2	110425000	110475000
chr2	110875000	110925000
chr2	112025000	112075000
chr2	112325000	112375000
chr2	112575000	112625000
chr2	113125000	113175000
chr2	113675000	113737500
chr2	113975000	114025000
chr2	114625000	114675000
chr2	115325000	115375000
chr2	115925000	115975000
chr2	116675000	116725000
chr2	117275000	117325000
chr2	117975000	118025000
chr2	118825000	118875000
chr2	119425000	119475000
chr2	120925000	120975000
chr2	121825000	121875000
chr2	122575000	122625000
chr2	123025000	123075000
chr2	125075000	125125000
chr2	125425000	125475000
chr2	125675000	125725000
chr2	126325000	126375000
chr2	126875000	126925000
chr2	127625000	127675000
chr2	128425000	128475000
chr2	129275000	129325000
chr2	130075000	130125000
chr2	130425000	130475000
chr2	131325000	131375000
chr2	131625000	131675000
chr2	132075000	132125000
chr2	132725000	132775000
chr2	133912500	133975000
chr2	134325000	134375000
chr2	135175000	135225000
chr2	135775000	135825000
chr2	136375000	136425000
chr2	136675000	136725000
chr2	137775000	137825000
chr2	138375000	138425000
chr2	139125000	139175000
chr2	139525000	139575000
chr2	139975000	140025000
chr2	140325000	140375000
chr2	140925000	140975000
chr2	141475000	141525000
chr2	142075000	142125000
chr2	142875000	142925000
chr2	143625000	143675000
chr2	144425000	144475000
chr2	145425000	145475000
chr2	145725000	145775000
chr2	146425000	146475000
chr2	147125000	147175000
chr2	147575000	147625000
chr2	147925000	147975000
chr2	148475000	148525000
chr2	149075000	149125000
chr2	149925000	149975000
chr2	150575000	150625000
chr2	151325000	151375000
chr2	152375000	152425000
chr2	152675000	152725000
chr2	153425000	153475000
chr2	154475000	154525000
chr2	155225000	155275000
chr2	155625000	155675000
chr2	156125000	156175000
chr2	156575000	156625000
chr2	156925000	156975000
chr2	157375000	157425000
chr2	158175000	158225000
chr2	158675000	158725000
chr2	159375000	159425000
chr2	159825000	159875000
chr2	160175000	160225000
chr2	160375000	160425000
chr2	160775000	160825000
chr2	161775000	161825000
chr2	162675000	162725000
chr2	163225000	163275000
chr2	163875000	163925000
chr2	164175000	164237500
chr2	164725000	164775000
chr2	165275000	165325000
chr2	165575000	165625000
chr2	166375000	166425000
chr2	166825000	166875000
chr2	167425000	167475000
chr2	167825000	167875000
chr2	168825000	168875000
chr2	169825000	169875000
chr2	170225000	170275000
chr2	170675000	170725000
chr2	171275000	171325000
chr2	172025000	172075000
chr2	172625000	172675000
chr2	172925000	172975000
chr2	173375000	173425000
chr2	174125000	174175000
chr2	174750000	174862500
chr2	175325000	175375000
chr2	177662500	177812500
chr2	178125000	178175000
chr2	178725000	178775000
chr2	179125000	179175000
chr2	179575000	179625000
chr2	179975000	180025000
chr2	180525000	180575000
chr3	3725000	3775000
chr3	4375000	4425000
chr3	5175000	5225000
chr3	6275000	6325000
chr3	7025000	7075000
chr3	7725000	7775000
chr3	8525000	8575000
chr3	9325000	9375000
chr3	9675000	9725000
chr3	9925000	9975000
chr3	10325000	10375000
chr3	11425000	11475000
chr3	12375000	12425000
chr3	13875000	13925000
chr3	14675000	14725000
chr3	15225000	15275000
chr3	16025000	16075000
chr3	17775000	17825000
chr3	19025000	19075000
chr3	19775000	19825000
chr3	20425000	20475000
chr3	21275000	21325000
chr3	22175000	22225000
chr3	22725000	22775000
chr3	23075000	23125000
chr3	24225000	24275000
chr3	25125000	25175000
chr3	25525000	25575000
chr3	26175000	26225000
chr3	26825000	26875000
chr3	27775000	27825000
chr3	28875000	28925000
chr3	29625000	29675000
chr3	30375000	30425000
chr3	31025000	31075000
chr3	31575000	31625000
chr3	32175000	32225000
chr3	32575000	32625000
chr3	33675000	33725000
chr3	34425000	34475000
chr3	35475000	35525000
chr3	36025000	36075000
chr3	36475000	36525000
chr3	38075000	38125000
chr3	38725000	38775000
chr3	39625000	39675000
chr3	40375000	40425000
chr3	41475000	41525000
chr3	42525000	42575000
chr3	43525000	43575000
chr3	44725000	44775000
chr3	45125000	45175000
chr3	45775000	45825000
chr3	46875000	46925000
chr3	47975000	48025000
chr3	48675000	48725000
chr3	50075000	50125000
chr3	51125000	51175000
chr3	52025000	52075000
chr3	52775000	52825000
chr3	53275000	53325000
chr3	54075000	54125000
chr3	54525000	54575000
chr3	54975000	55025000
chr3	55775000	55825000
chr3	56325000	56375000
chr3	57025000	57075000
chr3	57625000	57675000
chr3	58275000	58325000
chr3	58875000	58925000
chr3	59625000	59675000
chr3	59925000	59975000
chr3	60475000	60525000
chr3	60975000	61025000
chr3	61975000	62025000
chr3	62275000	62325000
chr3	62675000	62725000
chr3	63325000	63375000
chr3	63725000	63775000
chr3	64625000	64675000
chr3	65125000	65175000
chr3	65775000	65825000
chr3	66075000	66125000
chr3	67125000	67175000
chr3	67825000	67875000
chr3	68775000	68825000
chr3	69725000	69775000
chr3	70775000	70825000
chr3	71775000	71825000
chr3	72875000	72925000
chr3	74975000	75025000
chr3	75775000	75825000
chr3	78725000	78775000
chr3	81775000	81825000
chr3	82625000	82675000
chr3	83025000	83075000
chr3	83575000	83625000
chr3	84075000	84125000
chr3	84425000	84475000
chr3	84725000	84775000
chr3	85325000	85375000
chr3	85925000	85975000
chr3	86775000	86825000
chr3	87525000	87575000
chr3	88725000	88775000
chr3	89975000	90025000
chr3	90475000	90525000
chr3	90825000	90875000
chr3	91175000	91225000
chr3	91925000	92000000
chr3	92825000	92875000
chr3	94125000	94175000
chr3	94775000	94825000
chr3	95625000	95675000
chr3	96025000	96075000
chr3	97425000	97475000
chr3	97975000	98025000
chr3	98475000	98525000
chr3	99075000	99125000
chr3	99875000	99925000
chr3	100725000	100775000
chr3	101125000	101175000
chr3	101675000	101725000
chr3	102825000	102875000
chr3	103175000	103225000
chr3	103825000	103875000
chr3	104475000	104525000
chr3	104875000	104925000
chr3	105425000	105475000
chr3	105775000	105825000
chr3	106675000	106725000
chr3	106975000	107025000
chr3	107375000	107425000
chr3	108025000	108075000
chr3	108825000	108875000
chr3	109275000	109325000
chr3	109875000	109925000
chr3	110925000	110975000
chr3	112875000	112925000
chr3	113325000	113375000
chr3	113775000	113825000
chr3	114775000	114825000
chr3	115275000	115325000
chr3	115675000	115725000
chr3	115975000	116025000
chr3	116575000	116625000
chr3	117175000	117225000
chr3	118075000	118125000
chr3	118675000	118725000
chr3	119275000	119325000
chr3	120375000	120425000
chr3	120825000	120875000
chr3	121525000	121575000
chr3	121925000	121975000
chr3	122325000	122375000
chr3	123175000	123225000
chr3	123975000	124025000
chr3	125475000	125525000
chr3	126675000	126725000
chr3	127675000	127725000
chr3	128025000	128075000
chr3	128925000	128975000
chr3	129475000	129525000
chr3	130375000	130425000
chr3	130925000	130975000
chr3	131275000	131325000
chr3	131725000	131775000
chr3	132325000	132375000
chr3	132925000	132975000
chr3	133325000	133375000
chr3	134275000	134325000
chr3	134875000	134925000
chr3	135475000	135525000
chr3	136175000	136225000
chr3	136575000	136625000
chr3	137375000	137425000
chr3	138125000	138175000
chr3	138875000	138925000
chr3	139475000	139525000
chr3	140225000	140275000
chr3	140525000	140575000
chr3	141475000	141525000
chr3	142375000	142425000
chr3	142575000	142625000
chr3	143625000	143675000
chr3	144075000	144125000
chr3	144325000	144375000
chr3	145575000	145625000
chr3	146625000	146675000
chr3	147725000	147775000
chr3	148125000	148175000
chr3	149225000	149275000
chr3	150025000	150075000
chr3	151275000	151325000
chr3	151725000	151775000
chr3	152425000	152475000
chr3	153525000	153575000
chr3	154225000	154275000
chr3	155625000	155675000
chr3	156225000	156275000
chr3	157175000	157225000
chr3	157775000	157825000
chr4	3825000	3875000
chr4	4625000	4675000
chr4	5225000	5275000
chr4	6125000	6175000
chr4	6425000	6475000
chr4	6925000	6975000
chr4	7775000	7825000
chr4	8275000	8325000
chr4	9025000	9075000
chr4	9725000	9775000
chr4	10125000	10175000
chr4	10775000	10825000
chr4	11125000	11175000
chr4	11525000	11575000
chr4	12125000	12175000
chr4	12425000	12475000
chr4	12825000	12875000
chr4	13062500	13125000
chr4	13675000	13725000
chr4	14375000	14425000
chr4	14825000	14875000
chr4	15225000	15275000
chr4	15825000	15875000
chr4	16125000	16175000
chr4	16825000	16875000
chr4	17325000	17375000
chr4	17725000	17775000
chr4	19425000	19475000
chr4	19875000	19925000
chr4	20675000	20725000
chr4	21275000	21325000
chr4	21875000	21925000
chr4	22375000	22425000
chr4	23425000	23475000
chr4	23725000	23775000
chr4	24175000	24225000
chr4	24525000	24575000
chr4	24875000	24925000
chr4	26475000	26525000
chr4	27375000	27425000
chr4	28375000	28425000
chr4	29275000	29325000
chr4	30425000	30475000
chr4	31325000	31375000
chr4	32025000	32075000
chr4	32625000	32675000
chr4	33375000	33425000
chr4	34475000	34525000
chr4	34875000	34925000
chr4	35275000	35325000
chr4	37475000	37525000
chr4	38175000	38225000
chr4	38475000	38525000
chr4	39275000	39325000
chr4	39625000	39675000
chr4	39975000	40025000
chr4	40625000	40675000
chr4	40925000	40975000
chr4	41375000	41425000
chr4	42975000	43025000
chr4	43525000	43575000
chr4	44025000	44075000
chr4	44325000	44375000
chr4	44675000	44725000
chr4	44975000	45025000
chr4	45325000	45375000
chr4	45875000	45925000
chr4	47075000	47125000
chr4	47375000	47425000
chr4	48025000	48075000
chr4	48675000	48725000
chr4	49625000	49675000
chr4	50125000	50175000
chr4	51725000	51775000
chr4	52425000	52475000
chr4	53025000	53075000
chr4	53675000	53725000
chr4	54225000	54275000
chr4	54875000	54925000
chr4	55275000	55325000
chr4	56725000	56775000
chr4	57325000	57375000
chr4	57925000	57975000
chr4	58375000	58425000
chr4	58975000	59025000
chr4	62075000	62125000
chr4	62425000	62475000
chr4	62775000	62825000
chr4	63625000	63675000
chr4	64125000	64175000
chr4	65225000	65275000
chr4	66125000	66175000
chr4	67075000	67125000
chr4	67425000	67475000
chr4	68625000	68675000
chr4	70225000	70275000
chr4	72725000	72775000
chr4	73825000	73875000
chr4	74075000	74125000
chr4	74575000	74625000
chr4	75325000	75375000
chr4	75725000	75775000
chr4	76625000	76675000
chr4	77225000	77275000
chr4	78625000	78675000
chr4	79175000	79225000
chr4	80425000	80475000
chr4	80862500	80937500
chr4	82225000	82275000
chr4	82825000	82875000
chr4	83225000	83275000
chr4	84475000	84525000
chr4	84775000	84825000
chr4	85025000	85075000
chr4	85425000	85475000
chr4	86175000	86225000
chr4	86575000	86625000
chr4	86975000	87025000
chr4	87375000	87425000
chr4	88175000	88225000
chr4	88775000	88825000
chr4	89175000	89225000
chr4	90525000	90575000
chr4	91175000	91225000
chr4	93175000	93225000
chr4	93675000	93725000
chr4	94175000	94225000
chr4	94625000	94675000
chr4	95625000	95675000
chr4	96325000	96375000
chr4	97175000	97225000
chr4	97875000	97925000
chr4	98575000	98625000
chr4	98875000	98925000
chr4	99562500	99625000
chr4	100225000	100275000
chr4	100975000	101025000
chr4	101325000	101375000
chr4	101675000	101725000
chr4	102575000	102625000
chr4	102925000	102975000
chr4	103975000	104025000
chr4	104775000	104825000
chr4	105375000	105425000
chr4	105875000	105925000
chr4	106825000	106875000
chr4	107375000	107425000
chr4	107975000	108025000
chr4	108275000	108325000
chr4	109075000	109125000
chr4	109675000	109725000
chr4	110225000	110275000
chr4	110925000	110975000
chr4	113325000	113375000
chr4	113925000	113975000
chr4	114725000	114775000
chr4	115375000	115425000
chr4	115725000	115775000
chr4	116275000	116325000
chr4	116875000	116925000
chr4	117475000	117525000
chr4	117725000	117775000
chr4	118875000	118925000
chr4	119325000	119375000
chr4	119825000	119875000
chr4	120225000	120275000
chr4	120575000	120625000
chr4	120875000	120925000
chr4	121325000	121375000
chr4	122475000	122525000
chr4	123575000	123625000
chr4	124775000	124825000
chr4	125725000	125775000
chr4	126225000	126275000
chr4	126675000	126725000
chr4	127025000	127075000
chr4	128225000	128275000
chr4	128575000	128625000
chr4	129175000	129225000
chr4	131375000	131425000
chr4	132475000	132525000
chr4	133125000	133175000
chr4	133425000	133475000
chr4	134075000	134125000
chr4	134475000	134525000
chr4	134925000	134975000
chr4	136175000	136225000
chr4	136925000	136975000
chr4	137225000	137275000
chr4	137975000	138025000
chr4	138425000	138475000
chr4	140275000	140325000
chr4	140625000	140675000
chr4	142575000	142625000
chr4	142975000	143025000
chr4	144425000	144475000
chr4	147425000	147475000
chr4	147975000	148025000
chr4	148475000	148525000
chr4	148937500	149012500
chr4	149525000	149575000
chr4	149975000	150025000
chr4	150375000	150425000
chr4	151275000	151325000
chr4	151875000	151925000
chr4	152525000	152575000
chr4	152825000	152875000
chr4	153375000	153425000
chr4	153675000	153725000
chr4	154175000	154225000
chr4	154675000	154725000
chr5	3625000	3675000
chr5	4125000	4175000
chr5	4925000	4975000
chr5	5425000	5475000
chr5	5775000	5825000
chr5	6925000	6975000
chr5	7525000	7575000
chr5	7975000	8025000
chr5	8425000	8475000
chr5	9125000	9175000
chr5	9425000	9475000
chr5	9925000	9975000
chr5	10625000	10675000
chr5	11925000	11975000
chr5	12525000	12575000
chr5	13125000	13175000
chr5	13625000	13675000
chr5	14275000	14325000
chr5	15075000	15237500
chr5	15775000	15825000
chr5	16375000	16425000
chr5	17275000	17325000
chr5	17575000	17625000
chr5	17925000	17975000
chr5	18375000	18425000
chr5	18925000	18975000
chr5	20475000	20525000
chr5	20725000	20775000
chr5	21275000	21325000
chr5	21925000	21975000
chr5	22775000	22825000
chr5	23175000	23225000
chr5	24125000	24175000
chr5	24725000	24775000
chr5	26537500	26612500
chr5	27375000	27425000
chr5	27975000	28025000
chr5	28425000	28475000
chr5	28725000	28775000
chr5	29675000	29725000
chr5	30425000	30475000
chr5	30975000	31025000
chr5	31475000	31525000
chr5	31825000	31875000
chr5	32475000	32525000
chr5	32875000	32925000
chr5	33062500	33125000
chr5	33375000	33425000
chr5	33975000	34025000
chr5	34275000	34325000
chr5	34975000	35025000
chr5	35875000	35925000
chr5	36325000	36375000
chr5	36775000	36825000
chr5	37175000	37225000
chr5	37675000	37725000
chr5	38125000	38175000
chr5	38575000	38625000
chr5	39125000	39175000
chr5	40025000	40075000
chr5	41425000	41475000
chr5	42225000	42275000
chr5	42775000	42825000
chr5	43275000	43325000
chr5	43775000	43825000
chr5	44025000	44075000
chr5	44675000	44725000
chr5	45225000	45275000
chr5	45775000	45825000
chr5	46075000	46125000
chr5	46737500	46812500
chr5	48725000	48775000
chr5	49425000	49475000
chr5	49725000	49775000
chr5	50325000	50375000
chr5	50625000	50675000
chr5	51125000	51175000
chr5	52475000	52525000
chr5	53225000	53275000
chr5	53675000	53725000
chr5	54025000	54075000
chr5	54525000	54575000
chr5	55125000	55175000
chr5	58075000	58125000
chr5	58525000	58575000
chr5	60025000	60075000
chr5	60975000	61025000
chr5	61525000	61575000
chr5	61875000	61925000
chr5	62875000	62925000
chr5	63225000	63275000
chr5	64175000	64225000
chr5	65275000	65325000
chr5	65675000	65725000
chr5	66075000	66125000
chr5	66625000	66675000
chr5	67025000	67075000
chr5	67375000	67425000
chr5	67625000	67675000
chr5	68475000	68525000
chr5	69975000	70025000
chr5	71125000	71175000
chr5	71875000	71925000
chr5	72475000	72525000
chr5	73375000	73425000
chr5	73775000	73825000
chr5	74025000	74075000
chr5	74675000	74725000
chr5	75525000	75575000
chr5	76225000	76275000
chr5	76562500	76625000
chr5	76975000	77025000
chr5	77725000	77775000
chr5	78225000	78275000
chr5	80937500	81012500
chr5	82125000	82175000
chr5	82775000	82825000
chr5	83175000	83225000
chr5	83875000	83925000
chr5	84775000	84825000
chr5	86375000	86425000
chr5	87225000	87275000
chr5	87975000	88025000
chr5	88875000	88925000
chr5	89175000	89225000
chr5	89775000	89825000
chr5	90125000	90175000
chr5	90575000	90625000
chr5	91325000	91375000
chr5	91825000	91875000
chr5	92325000	92375000
chr5	92675000	92725000
chr5	93075000	93125000
chr5	93375000	93425000
chr5	93725000	93775000
chr5	97225000	97275000
chr5	97525000	97575000
chr5	98025000	98075000
chr5	98575000	98625000
chr5	99575000	99625000
chr5	100325000	100375000
chr5	100925000	100975000
chr5	101325000	101375000
chr5	102075000	102125000
chr5	102525000	102575000
chr5	103725000	103775000
chr5	104325000	104375000
chr5	104875000	104925000
chr5	105375000	105425000
chr5	105775000	105825000
chr5	106325000	106375000
chr5	106875000	106925000
chr5	107225000	107275000
chr5	107925000	107975000
chr5	108325000	108375000
chr5	109175000	109225000
chr5	109875000	109925000
chr5	110675000	110725000
chr5	111175000	111225000
chr5	111775000	111825000
chr5	112625000	112675000
chr5	113625000	113675000
chr5	114225000	114275000
chr5	115075000	115125000
chr5	115925000	115975000
chr5	116425000	116475000
chr5	116975000	117025000
chr5	117525000	117575000
chr5	117925000	117975000
chr5	118575000	118625000
chr5	119175000	119225000
chr5	119675000	119725000
chr5	120175000	120225000
chr5	120525000	120575000
chr5	120875000	120925000
chr5	121625000	121675000
chr5	122525000	122575000
chr5	123175000	123225000
chr5	124075000	124125000
chr5	124375000	124425000
chr5	124775000	124825000
chr5	125962500	126025000
chr5	126875000	126925000
chr5	127625000	127675000
chr5	127975000	128025000
chr5	129525000	129575000
chr5	130375000	130425000
chr5	130725000	130775000
chr5	131325000	131375000
chr5	131875000	131925000
chr5	132575000	132625000
chr5	133075000	133125000
chr5	133425000	133475000
chr5	134525000	134575000
chr5	135075000	135125000
chr5	135825000	135875000
chr5	136325000	136375000
chr5	136725000	136775000
chr5	137225000	137275000
chr5	137925000	137975000
chr5	138575000	138625000
chr5	139275000	139325000
chr5	139725000	139775000
chr5	140225000	140275000
chr5	140875000	140925000
chr5	141225000	141275000
chr5	142175000	142225000
chr5	142925000	142975000
chr5	143625000	143675000
chr5	144075000	144125000
chr5	144975000	145025000
chr5	145475000	145525000
chr5	145875000	145925000
chr5	146937500	147012500
chr5	147425000	147475000
chr5	147725000	147775000
chr5	148125000	148175000
chr5	148725000	148775000
chr5	149075000	149125000
chr5	149525000	149575000
chr5	149825000	149875000
chr5	150175000	150225000
chr5	150825000	150875000
chr5	151225000	151275000
chr5	151825000	151875000
chr6	4475000	4525000
chr6	5525000	5575000
chr6	6225000	6275000
chr6	6825000	6875000
chr6	7575000	7625000
chr6	8125000	8175000
chr6	8825000	8875000
chr6	11275000	11325000
chr6	11675000	11725000
chr6	12225000	12275000
chr6	13175000	13225000
chr6	14175000	14225000
chr6	15875000	15925000
chr6	16925000	16975000
chr6	17575000	17625000
chr6	18825000	18875000
chr6	20775000	20825000
chr6	21675000	21725000
chr6	22025000	22075000
chr6	22475000	22525000
chr6	22925000	22975000
chr6	23425000	23475000
chr6	24375000	24425000
chr6	25725000	25775000
chr6	26425000	26475000
chr6	27525000	27575000
chr6	28325000	28375000
chr6	29075000	29125000
chr6	29625000	29675000
chr6	30325000	30375000
chr6	30975000	31025000
chr6	32675000	32725000
chr6	33125000	33175000
chr6	35175000	35225000
chr6	36275000	36325000
chr6	36975000	37025000
chr6	37375000	37425000
chr6	38325000	38375000
chr6	39025000	39075000
chr6	39375000	39425000
chr6	39775000	39825000
chr6	40375000	40425000
chr6	41625000	41675000
chr6	42125000	42175000
chr6	42525000	42575000
chr6	42775000	42825000
chr6	43175000	43225000
chr6	43675000	43725000
chr6	43975000	44025000
chr6	44375000	44425000
chr6	45075000	45125000
chr6	47125000	47175000
chr6	47612500	47737500
chr6	48925000	48975000
chr6	49425000	49475000
chr6	50225000	50275000
chr6	50525000	50575000
chr6	51125000	51175000
chr6	52175000	52225000
chr6	52925000	52975000
chr6	53675000	53725000
chr6	54275000	54325000
chr6	55125000	55175000
chr6	55975000	56025000
chr6	57375000	57425000
chr6	58725000	58775000
chr6	59125000	59175000
chr6	59425000	59475000
chr6	60225000	60275000
chr6	60875000	60925000
chr6	61275000	61325000
chr6	61875000	61925000
chr6	62275000	62325000
chr6	63275000	63325000
chr6	64575000	64625000
chr6	65525000	65575000
chr6	66475000	66525000
chr6	66825000	66875000
chr6	67375000	67425000
chr6	68025000	68075000
chr6	68525000	68575000
chr6	68875000	68925000
chr6	69675000	69725000
chr6	70725000	70775000
chr6	71775000	71825000
chr6	72225000	72275000
chr6	72825000	72875000
chr6	73275000	73325000
chr6	74275000	74325000
chr6	77525000	77575000
chr6	78425000	78475000
chr6	78725000	78775000
chr6	79625000	79675000
chr6	80375000	80425000
chr6	80875000	80925000
chr6	81825000	81875000
chr6	82375000	82425000
chr6	82875000	82925000
chr6	83225000	83275000
chr6	83675000	83725000
chr6	83975000	84025000
chr6	85075000	85125000
chr6	85475000	85525000
chr6	86325000	86375000
chr6	86975000	87025000
chr6	87625000	87675000
chr6	88025000	88075000
chr6	88825000	88875000
chr6	89575000	89625000
chr6	90525000	90575000
chr6	91375000	91425000
chr6	92125000	92175000
chr6	92675000	92725000
chr6	93425000	93475000
chr6	93975000	94025000
chr6	94425000	94475000
chr6	94975000	95025000
chr6	95775000	95825000
chr6	97075000	97125000
chr6	98025000	98075000
chr6	98875000	98925000
chr6	99575000	99625000
chr6	100475000	100525000
chr6	101575000	101625000
chr6	103175000	103225000
chr6	103612500	103675000
chr6	104425000	104475000
chr6	105075000	105125000
chr6	105725000	105775000
chr6	106725000	106775000
chr6	107975000	108025000
chr6	108725000	108775000
chr6	109725000	109775000
chr6	110875000	110925000
chr6	111625000	111675000
chr6	112325000	112375000
chr6	112975000	113025000
chr6	113675000	113725000
chr6	114575000	114625000
chr6	114975000	115025000
chr6	115725000	115775000
chr6	116575000	116625000
chr6	117775000	117825000
chr6	118475000	118525000
chr6	119375000	119425000
chr6	120375000	120425000
chr6	120775000	120825000
chr6	121175000	121225000
chr6	121475000	121525000
chr6	122225000	122275000
chr6	122825000	122875000
chr6	123175000	123225000
chr6	123625000	123675000
chr6	124325000	124375000
chr6	124725000	124775000
chr6	125225000	125275000
chr6	125575000	125625000
chr6	126425000	126475000
chr6	127375000	127425000
chr6	127875000	127925000
chr6	128425000	128475000
chr6	130375000	130425000
chr6	131375000	131425000
chr6	132575000	132625000
chr6	133125000	133175000
chr6	133825000	133875000
chr6	134325000	134375000
chr6	134875000	134925000
chr6	135825000	135875000
chr6	136225000	136275000
chr6	136925000	136975000
chr6	138825000	138875000
chr6	139425000	139475000
chr6	140025000	140075000
chr6	140625000	140675000
chr6	141375000	141425000
chr6	142325000	142375000
chr6	142675000	142725000
chr6	143125000	143175000
chr6	144425000	144475000
chr6	144925000	144975000
chr6	145275000	145325000
chr6	145675000	145725000
chr6	146325000	146375000
chr6	146725000	146775000
chr6	147025000	147075000
chr6	148075000	148125000
chr6	148925000	148975000
chr7	3525000	3575000
chr7	4475000	4525000
chr7	5025000	5075000
chr7	5987500	6062500
chr7	6875000	6925000
chr7	8125000	8187500
chr7	11275000	11325000
chr7	12225000	12275000
chr7	12925000	12975000
chr7	13625000	13675000
chr7	13975000	14025000
chr7	14925000	14975000
chr7	15675000	15725000
chr7	16425000	16475000
chr7	16825000	16875000
chr7	17625000	17675000
chr7	18225000	18275000
chr7	18775000	18825000
chr7	19425000	19475000
chr7	20625000	20675000
chr7	24125000	24175000
chr7	24825000	24875000
chr7	25125000	25175000
chr7	25775000	25825000
chr7	26175000	26225000
chr7	26675000	26725000
chr7	27575000	27625000
chr7	27925000	27975000
chr7	29125000	29175000
chr7	29775000	29825000
chr7	30925000	30975000
chr7	31975000	32037500
chr7	32775000	32825000
chr7	33975000	34025000
chr7	34925000	34975000
chr7	35575000	35625000
chr7	36025000	36075000
chr7	36625000	36675000
chr7	37325000	37375000
chr7	38125000	38175000
chr7	39075000	40925000
chr7	46925000	46975000
chr7	47525000	47575000
chr7	48875000	48925000
chr7	49675000	49725000
chr7	50775000	50825000
chr7	51125000	51175000
chr7	51475000	51525000
chr7	51925000	51975000
chr7	52225000	52275000
chr7	52925000	52975000
chr7	53275000	53325000
chr7	53875000	53925000
chr7	54425000	54475000
chr7	55275000	55325000
chr7	55975000	56025000
chr7	57175000	57225000
chr7	57875000	57925000
chr7	58675000	58725000
chr7	59225000	59275000
chr7	59625000	59675000
chr7	61275000	61325000
chr7	61975000	62025000
chr7	62975000	63025000
chr7	63475000	63525000
chr7	64075000	64125000
chr7	64725000	64775000
chr7	65175000	65225000
chr7	65775000	65825000
chr7	67275000	67325000
chr7	68025000	68075000
chr7	69575000	69625000
chr7	70025000	70075000
chr7	70475000	70525000
chr7	70825000	70875000
chr7	71475000	71525000
chr7	71875000	71925000
chr7	72325000	72375000
chr7	72775000	72825000
chr7	73175000	73225000
chr7	73425000	73475000
chr7	73825000	73875000
chr7	74325000	74375000
chr7	74775000	74825000
chr7	75475000	75525000
chr7	76075000	76125000
chr7	76625000	76675000
chr7	77475000	77525000
chr7	78125000	78175000
chr7	78425000	78475000
chr7	79525000	79575000
chr7	79975000	80025000
chr7	80525000	80575000
chr7	81025000	81075000
chr7	81475000	81525000
chr7	82225000	82275000
chr7	82475000	82525000
chr7	83025000	83075000
chr7	83525000	83575000
chr7	84575000	84625000
chr7	86025000	86075000
chr7	86575000	86625000
chr7	86875000	86925000
chr7	87125000	87175000
chr7	87825000	87875000
chr7	88475000	88525000
chr7	88925000	88975000
chr7	89725000	89775000
chr7	90075000	90125000
chr7	91575000	91625000
chr7	91925000	91975000
chr7	93375000	93425000
chr7	93875000	93925000
chr7	94225000	94275000
chr7	94675000	94725000
chr7	95225000	95275000
chr7	95725000	95775000
chr7	96275000	96325000
chr7	96575000	96625000
chr7	97025000	97075000
chr7	97537500	97612500
chr7	98575000	98625000
chr7	99175000	99225000
chr7	99675000	99725000
chr7	101175000	101225000
chr7	101475000	101525000
chr7	102975000	103025000
chr7	103575000	103625000
chr7	104075000	104125000
chr7	104475000	104525000
chr7	105575000	105625000
chr7	106275000	106325000
chr7	106625000	106675000
chr7	107275000	107325000
chr7	107625000	107675000
chr7	108025000	108075000
chr7	108775000	108825000
chr7	109225000	109275000
chr7	109625000	109675000
chr7	110225000	110275000
chr7	110925000	110975000
chr7	111725000	111775000
chr7	112175000	112225000
chr7	112925000	112975000
chr7	113775000	113825000
chr7	114325000	114375000
chr7	114925000	114975000
chr7	116175000	116225000
chr7	116625000	116675000
chr7	117775000	117825000
chr7	118175000	118225000
chr7	119125000	119175000
chr7	119475000	119525000
chr7	120025000	120075000
chr7	120475000	120525000
chr7	120875000	120925000
chr7	121375000	121425000
chr7	121975000	122025000
chr7	122325000	122375000
chr7	123175000	123225000
chr7	123775000	123825000
chr7	124375000	124425000
chr7	125225000	125275000
chr7	125825000	125875000
chr7	126125000	126175000
chr7	127225000	127275000
chr7	127775000	127825000
chr7	128225000	128275000
chr7	128775000	128825000
chr7	129275000	129325000
chr7	130075000	130125000
chr7	130625000	130675000
chr7	131025000	131075000
chr7	131475000	131525000
chr7	131925000	131975000
chr7	132775000	132825000
chr7	133275000	133325000
chr7	133875000	133925000
chr7	134375000	134425000
chr7	134725000	134775000
chr7	135075000	135125000
chr7	135475000	135525000
chr7	135925000	135975000
chr7	136725000	136775000
chr7	137625000	137675000
chr7	138475000	138525000
chr7	139075000	139125000
chr7	139375000	139425000
chr7	139725000	139775000
chr7	140125000	140175000
chr7	140975000	141025000
chr7	142125000	142175000
chr7	142825000	142875000
chr7	143625000	143675000
chr7	144625000	144675000
chr7	145575000	145625000
chr7	146125000	146187500
chr7	146775000	146825000
chr7	147325000	147375000
chr7	147975000	148025000
chr7	148625000	148675000
chr7	149475000	149525000
chr7	149875000	149925000
chr7	150675000	150725000
chr7	151225000	151275000
chr7	151625000	151675000
chr8	3675000	3725000
chr8	4075000	4125000
chr8	4675000	4725000
chr8	5175000	5225000
chr8	5975000	6025000
chr8	6525000	6575000
chr8	7125000	7175000
chr8	7625000	7675000
chr8	8125000	8175000
chr8	9175000	9225000
chr8	9975000	10025000
chr8	10375000	10425000
chr8	11175000	11225000
chr8	11875000	11925000
chr8	12625000	12675000
chr8	13325000	13375000
chr8	13825000	13875000
chr8	14125000	14175000
chr8	16075000	16125000
chr8	16725000	16775000
chr8	17475000	17525000
chr8	18375000	18425000
chr8	18925000	18975000
chr8	19662500	20337500
chr8	23075000	23125000
chr8	23725000	23775000
chr8	24275000	24325000
chr8	24675000	24725000
chr8	25325000	25375000
chr8	25625000	25675000
chr8	26325000	26375000
chr8	26825000	26875000
chr8	27275000	27325000
chr8	28075000	28125000
chr8	28425000	28475000
chr8	28775000	28825000
chr8	30075000	30125000
chr8	31275000	31325000
chr8	32275000	32325000
chr8	33075000	33125000
chr8	33375000	33425000
chr8	34025000	34075000
chr8	34825000	34875000
chr8	35125000	35175000
chr8	35875000	35925000
chr8	36525000	36575000
chr8	37825000	37875000
chr8	38175000	38225000
chr8	39175000	39225000
chr8	39975000	40025000
chr8	40725000	40775000
chr8	41225000	41275000
chr8	41575000	41625000
chr8	41975000	42025000
chr8	42525000	42575000
chr8	43525000	43575000
chr8	44125000	44175000
chr8	44425000	44475000
chr8	45125000	45175000
chr8	46075000	46125000
chr8	46375000	46425000
chr8	47075000	47125000
chr8	47675000	47725000
chr8	48025000	48075000
chr8	48475000	48525000
chr8	48775000	48825000
chr8	49125000	49175000
chr8	49625000	49675000
chr8	50125000	50175000
chr8	50975000	51025000
chr8	51375000	51425000
chr8	51925000	51975000
chr8	54125000	54175000
chr8	54875000	54925000
chr8	55575000	55625000
chr8	58475000	58525000
chr8	58975000	59025000
chr8	59775000	59825000
chr8	60325000	60375000
chr8	61025000	61075000
chr8	61325000	61375000
chr8	61775000	61825000
chr8	62925000	62975000
chr8	63425000	63475000
chr8	63975000	64025000
chr8	64525000	64575000
chr8	65175000	65225000
chr8	66425000	66475000
chr8	67075000	67125000
chr8	67625000	67675000
chr8	68275000	68325000
chr8	69025000	69075000
chr8	69925000	69975000
chr8	70425000	70475000
chr8	71275000	71325000
chr8	71575000	71625000
chr8	72325000	72375000
chr8	72725000	72775000
chr8	73125000	73175000
chr8	73825000	73875000
chr8	74275000	74337500
chr8	74625000	74675000
chr8	75275000	75325000
chr8	75825000	75875000
chr8	77525000	77575000
chr8	78525000	78575000
chr8	79225000	79275000
chr8	79875000	79925000
chr8	80525000	80575000
chr8	81275000	81325000
chr8	82175000	82225000
chr8	83225000	83275000
chr8	83525000	83575000
chr8	83825000	83875000
chr8	84525000	84575000
chr8	84825000	84875000
chr8	85275000	85325000
chr8	85625000	85675000
chr8	86125000	86175000
chr8	86475000	86525000
chr8	87125000	87175000
chr8	87425000	87475000
chr8	87925000	87975000
chr8	88175000	88225000
chr8	89075000	89125000
chr8	89425000	89475000
chr8	90075000	90125000
chr8	90625000	90675000
chr8	91325000	91375000
chr8	92475000	92525000
chr8	93275000	93325000
chr8	93625000	93675000
chr8	96025000	96075000
chr8	96725000	96775000
chr8	97225000	97275000
chr8	97825000	97875000
chr8	98075000	98125000
chr8	98425000	98475000
chr8	100175000	100225000
chr8	100875000	100925000
chr8	101325000	101375000
chr8	101875000	101925000
chr8	103275000	103325000
chr8	104125000	104175000
chr8	105275000	105325000
chr8	105875000	105925000
chr8	106575000	106625000
chr8	107075000	107125000
chr8	108625000	108675000
chr8	109575000	109625000
chr8	110125000	110175000
chr8	111025000	111075000
chr8	111475000	111525000
chr8	112075000	112125000
chr8	113225000	113275000
chr8	113825000	113875000
chr8	114525000	114575000
chr8	114975000	115025000
chr8	115425000	115475000
chr8	115875000	115925000
chr8	116125000	116175000
chr8	116525000	116575000
chr8	116975000	117025000
chr8	117675000	117725000
chr8	118225000	118275000
chr8	118975000	119025000
chr8	119375000	119425000
chr8	120125000	120175000
chr8	121075000	121125000
chr8	121825000	121875000
chr8	122675000	122725000
chr8	123125000	123175000
chr8	123575000	123625000
chr8	124025000	124075000
chr8	124475000	124525000
chr8	124925000	124975000
chr8	125625000	125675000
chr8	126125000	126175000
chr8	126325000	126375000
chr8	126875000	126925000
chr8	127325000	127375000
chr8	128425000	128475000
chr8	128975000	129025000
chr8	129475000	129525000
chr8	129725000	129775000
chr8	130125000	130175000
chr9	4475000	4525000
chr9	5675000	5725000
chr9	6375000	6425000
chr9	7175000	7225000
chr9	7575000	7625000
chr9	8175000	8225000
chr9	8625000	8675000
chr9	8975000	9025000
chr9	9375000	9425000
chr9	9775000	9825000
chr9	10225000	10275000
chr9	10825000	10875000
chr9	11475000	11525000
chr9	12125000	12175000
chr9	13150000	13250000
chr9	13625000	13675000
chr9	14175000	14225000
chr9	14525000	14575000
chr9	15075000	15125000
chr9	15425000	15475000
chr9	16325000	16375000
chr9	16975000	17025000
chr9	17475000	17525000
chr9	18075000	18125000
chr9	18575000	18625000
chr9	19275000	19325000
chr9	20225000	20275000
chr9	20425000	20475000
chr9	20975000	21025000
chr9	21325000	21375000
chr9	22275000	22325000
chr9	23225000	23275000
chr9	23875000	23925000
chr9	24425000	24475000
chr9	24925000	24975000
chr9	25475000	25525000
chr9	25925000	25975000
chr9	26775000	26825000
chr9	27175000	27225000
chr9	28025000	28075000
chr9	28575000	28625000
chr9	29425000	29475000
chr9	30175000	30225000
chr9	30875000	30925000
chr9	31325000	31375000
chr9	31725000	31775000
chr9	32025000	32075000
chr9	33025000	33075000
chr9	33575000	33625000
chr9	34275000	34325000
chr9	34975000	35025000
chr9	35375000	35425000
chr9	36475000	36525000
chr9	37125000	37175000
chr9	37475000	37525000
chr9	37725000	37775000
chr9	39275000	39325000
chr9	39925000	39975000
chr9	40575000	40625000
chr9	41025000	41075000
chr9	41775000	41825000
chr9	42075000	42125000
chr9	42725000	42775000
chr9	43075000	43125000
chr9	43775000	43825000
chr9	44175000	44225000
chr9	44525000	44575000
chr9	45725000	45775000
chr9	46125000	46175000
chr9	46525000	46575000
chr9	47075000	47125000
chr9	47625000	47675000
chr9	48425000	48475000
chr9	48825000	48875000
chr9	49275000	49325000
chr9	50225000	50275000
chr9	50925000	50975000
chr9	51725000	51775000
chr9	52125000	52175000
chr9	52925000	52975000
chr9	53425000	53475000
chr9	54525000	54575000
chr9	55225000	55275000
chr9	55925000	55975000
chr9	56675000	56725000
chr9	56975000	57025000
chr9	57475000	57525000
chr9	58125000	58175000
chr9	59125000	59175000
chr9	59475000	59525000
chr9	60725000	60775000
chr9	61725000	61775000
chr9	62075000	62125000
chr9	62575000	62625000
chr9	62975000	63025000
chr9	63725000	63775000
chr9	64125000	64175000
chr9	65025000	65075000
chr9	65425000	65475000
chr9	65925000	65975000
chr9	66825000	66875000
chr9	67475000	67525000
chr9	67825000	67875000
chr9	68575000	68625000
chr9	69325000	69375000
chr9	69825000	69875000
chr9	70375000	70425000
chr9	70925000	70975000
chr9	71625000	71675000
chr9	72975000	73025000
chr9	73325000	73375000
chr9	73925000	73975000
chr9	74725000	74775000
chr9	75525000	75575000
chr9	76075000	76125000
chr9	76675000	76725000
chr9	77225000	77275000
chr9	77875000	77925000
chr9	78425000	78475000
chr9	79575000	79625000
chr9	79875000	79925000
chr9	80825000	80875000
chr9	81475000	81525000
chr9	82725000	82775000
chr9	83225000	83275000
chr9	83625000	83675000
chr9	84275000	84325000
chr9	85575000	85625000
chr9	86325000	86375000
chr9	86725000	86775000
chr9	87175000	87225000
chr9	88075000	88125000
chr9	88425000	88475000
chr9	89575000	89625000
chr9	89975000	90025000
chr9	91225000	91275000
chr9	91975000	92025000
chr9	93325000	93375000
chr9	94625000	94675000
chr9	95325000	95375000
chr9	95775000	95825000
chr9	96425000	96475000
chr9	96737500	96812500
chr9	97075000	97125000
chr9	98475000	98525000
chr9	98825000	98875000
chr9	99525000	99575000
chr9	100325000	100375000
chr9	101025000	101075000
chr9	102475000	102525000
chr9	103325000	103375000
chr9	103875000	103925000
chr9	104275000	104325000
chr9	105275000	105325000
chr9	106025000	106075000
chr9	106375000	106425000
chr9	106775000	106825000
chr9	107175000	107225000
chr9	107475000	107525000
chr9	108425000	108475000
chr9	109725000	109775000
chr9	110175000	110225000
chr9	111225000	111275000
chr9	111825000	111875000
chr9	112675000	112725000
chr9	113575000	113625000
chr9	114525000	114575000
chr9	115925000	115975000
chr9	116275000	116325000
chr9	116825000	116875000
chr9	117375000	117425000
chr9	117925000	117975000
chr9	118425000	118475000
chr9	118775000	118825000
chr9	119325000	119375000
chr9	119775000	119825000
chr9	120375000	120425000
chr9	121125000	121175000
chr9	122225000	122275000
chr9	122625000	122675000
chr9	123025000	123075000
chr10	3525000	3575000
chr10	4425000	4475000
chr10	5725000	5775000
chr10	6325000	6375000
chr10	7237500	7312500
chr10	7975000	8025000
chr10	8425000	8475000
chr10	9475000	9525000
chr10	10025000	10075000
chr10	11075000	11125000
chr10	12325000	12375000
chr10	12725000	12775000
chr10	13225000	13275000
chr10	14075000	14125000
chr10	14425000	14475000
chr10	14975000	15025000
chr10	15675000	15725000
chr10	16075000	16125000
chr10	17025000	17075000
chr10	17425000	17475000
chr10	17925000	17975000
chr10	18225000	18275000
chr10	18625000	18675000
chr10	20025000	20075000
chr10	20675000	20725000
chr10	21075000	21125000
chr10	21725000	21775000
chr10	22475000	22525000
chr10	22775000	22825000
chr10	23475000	23525000
chr10	24025000	24075000
chr10	24325000	24375000
chr10	24925000	24975000
chr10	25375000	25425000
chr10	26025000	26075000
chr10	26725000	26775000
chr10	27525000	27575000
chr10	28575000	28625000
chr10	29075000	29125000
chr10	30225000	30275000
chr10	30525000	30575000
chr10	31025000	31075000
chr10	31375000	31425000
chr10	31975000	32025000
chr10	32575000	32625000
chr10	33375000	33425000
chr10	33625000	33675000
chr10	34125000	34175000
chr10	35325000	35375000
chr10	35775000	35825000
chr10	36675000	36725000
chr10	37475000	37525000
chr10	37975000	38025000
chr10	38775000	38825000
chr10	39575000	39625000
chr10	39925000	39975000
chr10	40275000	40325000
chr10	41425000	41475000
chr10	42025000	42075000
chr10	42525000	42575000
chr10	43225000	43275000
chr10	43925000	43975000
chr10	44725000	44775000
[truncated: 1,647 more rows]
