# Supplementary material for: Tet-mediated DNA methylation dynamics affect chromosome organization
Source: Nucleic Acids Res. 2024 Feb 1;52(7):3654–66. doi: 10.1093/nar/gkae054 (PMC11039979; doi:10.1093/nar/gkae054)
Supplement: gkae054_Supplemental_Files [file gkae054_supplemental_files.zip › Supplementary Table 2.xlsx]

## Sheet: dmr_0.2_0.01_5
chromosome	start	end	DMR length	CpG number	WT Methylation	Tet-TKO methylation	Methylation difference
chr10	69448843	69450192	1350	55	0.260461	0.829742	-0.56928
chr2	56961730	56963160	1431	45	0.0960754	0.661992	-0.565916
chr15	73363266	73364067	802	33	0.150036	0.765688	-0.615652
chr8	28263834	28264909	1076	42	0.25527	0.773043	-0.517773
chr13	100202860	100203897	1038	29	0.213639	0.850691	-0.637052
chr12	109214788	109215676	889	30	0.101825	0.707886	-0.606062
chr10	69284959	69285783	825	38	0.289907	0.806818	-0.516911
chr9	118583908	118584620	713	29	0.142848	0.780111	-0.637263
chr13	48425578	48428098	2521	36	0.113565	0.657012	-0.543447
chr19	53898673	53900068	1396	31	0.181712	0.743508	-0.561796
chr11	103673461	103674164	704	36	0.248969	0.766922	-0.517952
chr5	105909880	105910377	498	32	0.37493	0.908242	-0.533312
chr1	152933630	152934877	1248	29	0.0749475	0.656663	-0.581715
chr16	90165155	90167199	2045	35	0.226086	0.732399	-0.506313
chr13	48431613	48432852	1240	34	0.0595901	0.589033	-0.529442
chr3	148482425	148482965	541	30	0.260668	0.843588	-0.58292
chr17	85656190	85656907	718	21	0.0668234	0.779193	-0.71237
chr14	69866770	69867684	915	31	0.229578	0.765661	-0.536083
chr13	56717522	56718391	870	21	0.160739	0.841739	-0.681
chr19	26822026	26822439	414	19	0.0338897	0.743443	-0.709553
chr5	64766095	64767245	1151	31	0.157182	0.664475	-0.507293
chr3	54986308	54987104	797	34	0.189789	0.68271	-0.49292
chr18	42362119	42362782	664	31	0.335332	0.859677	-0.524345
chr5	73472082	73472659	578	26	0.148981	0.745435	-0.596454
chr13	96282855	96284015	1161	34	0.196779	0.695016	-0.498238
chr16	93460945	93462273	1329	32	0.299109	0.811036	-0.511927
chr12	101644296	101645645	1350	28	0.259926	0.800637	-0.540711
chr11	75153548	75154974	1427	27	0.24077	0.817695	-0.576926
chr9	110131898	110133562	1665	27	0.203121	0.765966	-0.562845
chr11	83677488	83678260	773	27	0.306598	0.848836	-0.542237
chr15	82839185	82841293	2109	27	0.157648	0.705152	-0.547504
chr9	103653756	103655172	1417	26	0.226303	0.809344	-0.583041
chr8	126720945	126722723	1779	28	0.319136	0.825285	-0.506149
chr7	6929710	6930366	657	28	0.0772509	0.571022	-0.493771
chr11	98995395	98996681	1287	27	0.150061	0.677364	-0.527304
chr19	53479073	53479779	707	26	0.157237	0.68503	-0.527793
chr13	58084366	58085216	851	25	0.153152	0.70017	-0.547018
chr18	62112613	62113464	852	29	0.2043	0.71258	-0.508279
chr8	119900872	119901528	657	27	0.268804	0.792166	-0.523362
chr1	34346101	34346782	682	26	0.230892	0.780113	-0.54922
chr9	120090119	120090924	806	29	0.161535	0.64283	-0.481295
chr5	117713490	117713992	503	23	0.101993	0.692385	-0.590392
chr16	36090158	36092753	2596	26	0.155062	0.671849	-0.516786
chr10	120683927	120684468	542	25	0.216503	0.793113	-0.576609
chr1	174168971	174170361	1391	23	0.163573	0.735419	-0.571847
chr19	43620716	43621612	897	26	0.22921	0.752176	-0.522966
chr1	34031281	34032145	865	23	0.105462	0.666133	-0.560671
chr13	112538905	112539504	600	28	0.0662347	0.570889	-0.504654
chr7	87890084	87892136	2053	23	0.208718	0.751683	-0.542965
chrX	72918471	72919026	556	27	0.16632	0.67075	-0.50443
chr17	85789377	85789947	571	23	0.330789	0.87232	-0.541531
chr11	107564541	107565191	651	25	0.212508	0.758995	-0.546487
chr5	106432532	106432982	451	20	0.234005	0.833769	-0.599764
chr1	77336442	77337177	736	22	0.204429	0.788628	-0.584199
chr15	58183844	58184550	707	23	0.277012	0.834195	-0.557183
chr8	29704489	29705578	1090	26	0.275272	0.756244	-0.480972
chr14	75727633	75728058	426	27	0.155161	0.654334	-0.499173
chr15	58889211	58889939	729	27	0.394694	0.861596	-0.466902
chr8	15077154	15078003	850	22	0.181552	0.757439	-0.575886
chr10	70844219	70844671	453	29	0.147439	0.606536	-0.459097
chr10	117836529	117837260	732	27	0.247432	0.752709	-0.505276
chr14	122412090	122413051	962	26	0.228257	0.760696	-0.532439
chr10	122450436	122450964	529	24	0.0729188	0.599384	-0.526465
chr2	44844126	44844541	416	26	0.0526721	0.51716	-0.464488
chr18	76854812	76855449	638	22	0.240705	0.783085	-0.542381
chr6	53794618	53795347	730	25	0.304147	0.827681	-0.523534
chr2	68186058	68186845	788	22	0.263584	0.822767	-0.559183
chr8	36493505	36494181	677	23	0.187254	0.744823	-0.557569
chr15	79263360	79263757	398	23	0.119778	0.636164	-0.516386
chr5	67081399	67082113	715	21	0.144354	0.712398	-0.568044
chr10	93151077	93151775	699	23	0.150874	0.711787	-0.560913
chr8	37647137	37647741	605	27	0.277634	0.74286	-0.465225
chr4	132740628	132741855	1228	22	0.193017	0.751809	-0.558791
chr1	36887281	36888593	1313	23	0.219688	0.723629	-0.50394
chr15	10528645	10529302	658	20	0.155976	0.747157	-0.591182
chr12	75053858	75054600	743	23	0.0760038	0.615192	-0.539188
chr13	95393910	95394553	644	25	0.197694	0.715346	-0.517652
chr13	54180570	54181130	561	26	0.333187	0.816776	-0.483589
chr5	77584643	77585358	716	24	0.179553	0.692044	-0.512491
chr16	22081617	22082149	533	19	0.197154	0.804724	-0.60757
chr19	46930658	46931730	1073	23	0.229145	0.757233	-0.528088
chr11	117866635	117867094	460	25	0.123671	0.604188	-0.480517
chr12	72633642	72634404	763	26	0.307656	0.817765	-0.510109
chr6	6002589	6003269	681	17	0.138994	0.759282	-0.620288
chr6	53513772	53514816	1045	19	0.224899	0.794959	-0.570061
chr3	34665482	34667776	2295	24	0.255602	0.744944	-0.489342
chr8	94236603	94237160	558	25	0.137479	0.63134	-0.493861
chr11	107840316	107841165	850	23	0.0668841	0.595896	-0.529012
chr2	170800984	170801572	589	21	0.316457	0.86495	-0.548493
chr15	82001406	82001971	566	22	0.216301	0.76518	-0.548879
chr11	69414093	69415013	921	21	0.175221	0.714333	-0.539111
chr10	40530148	40530655	508	23	0.272962	0.828619	-0.555657
chr1	58960205	58960991	787	18	0.126329	0.72984	-0.603511
chr12	57372149	57373706	1558	18	0.175515	0.775611	-0.600095
chr4	107732192	107733086	895	23	0.231711	0.766184	-0.534472
chr2	169528168	169528826	659	16	0.20825	0.848199	-0.639949
chr13	71189461	71190234	774	23	0.228621	0.735066	-0.506445
chr6	31234901	31235448	548	24	0.280637	0.775569	-0.494932
chr4	154570385	154572078	1694	22	0.233528	0.749641	-0.516113
chr10	121218363	121218871	509	24	0.193276	0.706998	-0.513721
chr3	28663996	28664393	398	23	0.208067	0.75486	-0.546793
chr15	83701276	83701785	510	23	0.172184	0.747484	-0.5753
chr13	83801861	83802434	574	20	0.158421	0.753548	-0.595127
chr11	107073406	107074016	611	24	0.304289	0.799441	-0.495152
chr10	127952666	127953231	566	21	0.213584	0.739251	-0.525668
chr13	60599114	60599575	462	17	0.141674	0.753897	-0.612224
chr6	137457488	137458021	534	22	0.292913	0.837496	-0.544583
chr1	138555989	138556915	927	24	0.141574	0.613005	-0.471431
chr18	74154651	74155354	704	21	0.110846	0.638519	-0.527673
chr2	173057411	173058074	664	20	0.199281	0.755472	-0.556192
chr19	58138526	58139584	1059	15	0.114145	0.755321	-0.641176
chr16	72742327	72742768	442	25	0.22925	0.712422	-0.483172
chr1	172581373	172582793	1421	22	0.155317	0.668811	-0.513494
chr7	138087426	138088623	1198	23	0.192786	0.697875	-0.505089
chr10	120249068	120249491	424	20	0.121264	0.704376	-0.583112
chr12	87855329	87855824	496	22	0.3375	0.82877	-0.49127
chr12	55280359	55281062	704	18	0.161278	0.76026	-0.598983
chr5	67207491	67208331	841	21	0.160911	0.686788	-0.525876
chr2	165206455	165206908	454	23	0.229317	0.706835	-0.477518
chr16	52198289	52198752	464	23	0.32806	0.830628	-0.502568
chr1	152872206	152872855	650	19	0.197855	0.746784	-0.548928
chr15	61886996	61888133	1138	18	0.205146	0.751192	-0.546046
chr4	141233407	141234535	1129	17	0.183936	0.77289	-0.588954
chr1	191830313	191830942	630	18	0.172635	0.730483	-0.557848
chr5	119858078	119858588	511	18	0.201055	0.765317	-0.564262
chr15	96833049	96833648	600	18	0.23523	0.81159	-0.576359
chr4	149318614	149320146	1533	24	0.214975	0.686248	-0.471273
chr19	5840422	5841141	720	21	0.168879	0.669557	-0.500678
chr9	118984811	118985338	528	20	0.116905	0.662865	-0.54596
chr6	145763739	145764355	617	21	0.128274	0.638612	-0.510338
chr11	94075236	94075745	510	24	0.235219	0.73193	-0.496711
chr6	8678826	8679130	305	22	0.1177	0.661268	-0.543567
chr11	97928720	97929066	347	24	0.263635	0.72228	-0.458645
chr16	76293362	76293828	467	22	0.161857	0.675881	-0.514024
chr15	96432455	96433078	624	21	0.255853	0.793627	-0.537774
chr18	80502399	80502911	513	22	0.247837	0.739511	-0.491674
chr18	80764138	80764721	584	19	0.228328	0.801988	-0.57366
chr15	9016581	9017406	826	22	0.191202	0.687155	-0.495953
chr11	107842203	107843369	1167	20	0.163147	0.723962	-0.560815
chr16	21975906	21976620	715	24	0.187231	0.660329	-0.473099
chr10	39252199	39253093	895	19	0.209799	0.770272	-0.560472
chr15	8288670	8289267	598	18	0.28967	0.851063	-0.561393
chr7	117920202	117921465	1264	22	0.20645	0.719999	-0.513548
chr3	51051578	51052222	645	22	0.142913	0.639273	-0.49636
chr18	43741527	43742045	519	20	0.210184	0.733554	-0.523371
chr10	115768238	115768681	444	23	0.112106	0.577573	-0.465467
chr2	4738387	4739078	692	20	0.1358	0.637803	-0.502003
chr7	56126012	56126482	471	20	0.247537	0.794126	-0.546589
chr6	82677185	82678104	920	16	0.296194	0.897914	-0.601721
chr5	127839770	127840057	288	18	0.159604	0.755158	-0.595554
chr3	132592074	132592597	524	22	0.241309	0.735785	-0.494476
chr2	172347864	172348560	697	19	0.167412	0.69535	-0.527938
chr12	107054789	107055024	236	18	0.213123	0.825008	-0.611885
chr10	23899492	23899942	451	21	0.292852	0.785175	-0.492323
chr13	114184760	114185226	467	19	0.251165	0.806346	-0.555181
chr19	14500749	14501375	627	20	0.255795	0.777711	-0.521916
chr10	120362951	120363424	474	23	0.109644	0.600481	-0.490838
chr16	91861000	91861748	749	15	0.114054	0.716586	-0.602532
chr4	100199896	100200471	576	17	0.205596	0.805093	-0.599498
chr6	6062785	6064231	1447	19	0.199169	0.72388	-0.524711
chr5	117816819	117817741	923	18	0.226219	0.766219	-0.540001
chr5	32455217	32455876	660	23	0.268909	0.748356	-0.479447
chr5	116376487	116376947	461	21	0.321044	0.829308	-0.508264
chr12	111258708	111259496	789	16	0.224951	0.799848	-0.574896
chr2	131886393	131886917	525	19	0.298282	0.853686	-0.555404
chr4	82889750	82890285	536	19	0.231324	0.760615	-0.529291
chr3	97555607	97555892	286	21	0.0834428	0.553241	-0.469798
chr12	84834391	84835207	817	19	0.190126	0.725606	-0.535481
chr3	51498066	51498475	410	21	0.238783	0.745458	-0.506675
chr3	83640440	83640885	446	21	0.146661	0.67116	-0.524499
chr13	38603853	38605257	1405	19	0.184169	0.696262	-0.512093
chr10	111280348	111280920	573	20	0.125654	0.61273	-0.487076
chr18	25636891	25637088	198	21	0.0540252	0.537897	-0.483871
chr10	93634757	93635102	346	21	0.187996	0.751255	-0.563259
chr15	58838222	58838806	585	18	0.197609	0.787428	-0.589819
chr6	99285372	99285902	531	19	0.315638	0.840549	-0.524911
chr10	116213795	116214262	468	19	0.207324	0.75293	-0.545606
chr10	117076804	117077244	441	19	0.117526	0.663223	-0.545697
chr10	119765142	119765768	627	19	0.253688	0.817667	-0.56398
chr1	184786693	184787047	355	18	0.343232	0.886428	-0.543196
chr5	103969961	103970575	615	18	0.263687	0.806912	-0.543225
chr1	186915801	186916331	531	21	0.13715	0.626135	-0.488985
chr18	64704437	64705112	676	22	0.24709	0.73525	-0.48816
chr15	100803126	100803608	483	16	0.217481	0.808817	-0.591337
chr1	155013059	155013560	502	15	0.175455	0.827387	-0.651932
chr15	83907599	83908075	477	19	0.208777	0.72252	-0.513743
chr5	100520564	100521149	586	19	0.232038	0.760218	-0.52818
chr1	34309624	34310001	378	21	0.318057	0.825453	-0.507396
chr12	87858789	87859358	570	16	0.228459	0.79704	-0.568581
chr15	27595060	27595490	431	21	0.302787	0.800494	-0.497707
chr12	78045565	78046261	697	17	0.15856	0.735737	-0.577176
chr13	56713246	56714233	988	16	0.154657	0.750828	-0.596171
chr1	60819848	60820283	436	20	0.147747	0.651024	-0.503277
chr14	31372548	31373085	538	20	0.220271	0.716122	-0.495851
chr9	113959432	113960135	704	18	0.251735	0.792244	-0.540509
chr8	123978573	123979057	485	19	0.278894	0.81756	-0.538666
chr5	107254310	107254768	459	20	0.112361	0.647672	-0.535311
chr7	120405813	120408362	2550	16	0.296259	0.852885	-0.556627
chr15	97134649	97135342	694	17	0.2692	0.82359	-0.55439
chr11	114960683	114961131	449	16	0.218742	0.792126	-0.573384
chr13	57209363	57210110	748	18	0.125802	0.642342	-0.51654
chr2	71693740	71694355	616	15	0.230601	0.842447	-0.611846
chr2	17760748	17761245	498	19	0.285348	0.807583	-0.522235
chr14	100504801	100505533	733	17	0.257575	0.81743	-0.559855
chr6	144247311	144247837	527	20	0.247274	0.735523	-0.488249
chr12	12808726	12809619	894	16	0.18965	0.76956	-0.57991
chr18	55058935	55059315	381	21	0.141895	0.608187	-0.466292
chr4	123641779	123643095	1317	17	0.259251	0.7714	-0.512148
chr5	148150402	148151021	620	18	0.143859	0.704472	-0.560613
chr3	100846623	100847155	533	18	0.234612	0.736854	-0.502242
chr11	19647473	19648255	783	17	0.202457	0.737769	-0.535312
chr13	95535838	95536437	600	18	0.268141	0.795421	-0.52728
chr8	122865195	122865694	500	14	0.174797	0.792274	-0.617477
chr8	34943697	34944082	386	20	0.333232	0.835188	-0.501955
chr6	119868575	119869216	642	18	0.190111	0.703499	-0.513388
chr10	21550267	21551125	859	17	0.211479	0.755869	-0.54439
chr7	130228118	130228563	446	20	0.153942	0.652421	-0.498479
chr13	24271328	24272004	677	16	0.258553	0.797402	-0.538849
chr10	93628079	93628537	459	18	0.118122	0.668984	-0.550863
chr15	99622599	99623108	510	16	0.231245	0.80119	-0.569946
chr13	43311806	43312599	794	16	0.148517	0.69548	-0.546962
chr16	14168330	14169298	969	19	0.246449	0.741378	-0.494929
chr11	115505604	115506194	591	17	0.247307	0.785264	-0.537957
chr2	169447170	169447738	569	18	0.296937	0.845321	-0.548383
chr5	123330228	123330529	302	21	0.182503	0.660648	-0.478145
chr13	114708030	114708562	533	18	0.344182	0.858794	-0.514612
chr3	67253678	67253868	191	14	0.0339129	0.658692	-0.62478
chr6	108360786	108361231	446	18	0.201655	0.735955	-0.5343
chr3	148664036	148664716	681	17	0.168854	0.706997	-0.538144
chr15	88391820	88392237	418	19	0.172102	0.682904	-0.510802
chr4	39665207	39666414	1208	16	0.192165	0.748181	-0.556016
chr15	97506189	97506732	544	20	0.302626	0.784438	-0.481812
chr12	108285227	108285826	600	17	0.16268	0.703332	-0.540651
chr14	102330353	102330896	544	21	0.155407	0.6256	-0.470193
chr1	137375422	137375835	414	17	0.237961	0.774075	-0.536114
chr12	107803357	107804082	726	18	0.209109	0.707011	-0.497902
chr19	53291133	53291803	671	17	0.175111	0.715121	-0.54001
chr12	109147219	109147799	581	17	0.294193	0.849349	-0.555156
chr13	55302511	55303704	1194	18	0.229307	0.73991	-0.510603
chr1	13132231	13132771	541	17	0.157142	0.677962	-0.52082
chr13	108516474	108516917	444	20	0.202765	0.732817	-0.530052
chr8	26996809	26997276	468	19	0.307918	0.809875	-0.501956
chr4	129993875	129994798	924	17	0.182616	0.722242	-0.539625
chr4	152024579	152025219	641	17	0.137674	0.678843	-0.541169
chr9	32561859	32562230	372	17	0.239439	0.780065	-0.540626
chr6	140238421	140238871	451	19	0.105346	0.58558	-0.480234
chr7	137384598	137384983	386	19	0.370009	0.85849	-0.488481
chr4	131446856	131447375	520	19	0.321392	0.834229	-0.512837
chr2	74264768	74265255	488	18	0.227357	0.765428	-0.538071
chr13	46847010	46847483	474	20	0.229299	0.714889	-0.48559
chr15	77621358	77621784	427	18	0.276861	0.781258	-0.504398
chr11	107240914	107241306	393	16	0.192767	0.790328	-0.597561
chr3	152398453	152398782	330	13	0.134616	0.755372	-0.620756
chr3	34380840	34381298	459	14	0.178056	0.763171	-0.585115
chr14	100172100	100172815	716	18	0.0973124	0.579881	-0.482568
chr4	104898052	104899102	1051	18	0.208227	0.687708	-0.47948
chr19	43543838	43544574	737	16	0.169149	0.709127	-0.539978
chr10	110593473	110593886	414	19	0.169035	0.632687	-0.463652
chr3	104755807	104756202	396	20	0.169912	0.66742	-0.497507
chr10	43461099	43461652	554	17	0.237326	0.76419	-0.526864
chr12	109188809	109189366	558	18	0.124258	0.650493	-0.526235
chr16	76318190	76319054	865	18	0.282034	0.778194	-0.49616
chrX	151740608	151740912	305	13	0.170507	0.811965	-0.641458
chr8	94013264	94013640	377	17	0.183661	0.715151	-0.53149
chr18	74161712	74162095	384	18	0.264063	0.785003	-0.52094
chr16	34034087	34034636	550	19	0.152725	0.66383	-0.511105
chr13	46690213	46690736	524	17	0.29587	0.816161	-0.520291
chr17	89063795	89064277	483	19	0.273958	0.756614	-0.482656
chr17	65151555	65152451	897	18	0.269097	0.774605	-0.505508
chr14	105415168	105415713	546	17	0.229869	0.749944	-0.520075
chr12	87504172	87505559	1388	15	0.247327	0.757744	-0.510417
chr6	134400772	134401218	447	17	0.202687	0.746892	-0.544205
chr1	107710089	107710525	437	19	0.185824	0.668065	-0.48224
chr8	116992640	116993138	499	16	0.188713	0.72988	-0.541167
chr8	26670668	26671135	468	19	0.231258	0.721181	-0.489923
chr2	170613670	170614240	571	19	0.262399	0.746542	-0.484143
chr8	120318520	120319019	500	15	0.316815	0.862273	-0.545458
chr15	73562660	73563432	773	16	0.232646	0.740878	-0.508232
chr4	48642142	48642460	319	18	0.191589	0.677533	-0.485943
chr16	30186118	30186602	485	18	0.270381	0.763728	-0.493347
chr3	31107988	31108369	382	20	0.289438	0.764114	-0.474676
chr6	13174520	13174980	461	17	0.12464	0.616311	-0.491671
chr1	190966365	190967073	709	16	0.116417	0.635447	-0.519031
chr13	115756654	115756975	322	18	0.14937	0.642024	-0.492654
chr14	20968481	20968864	384	15	0.235929	0.795471	-0.559541
chr13	60161671	60161996	326	11	0.165549	0.818219	-0.65267
chr6	143560904	143561620	717	17	0.262081	0.762679	-0.500599
chr6	145096183	145096608	426	18	0.25362	0.746135	-0.492515
chr9	69211859	69212332	474	18	0.152421	0.642559	-0.490138
chr3	107653676	107654129	454	13	0.189389	0.781377	-0.591988
chr12	113495665	113496227	563	11	0.141297	0.823313	-0.682017
chr19	56394575	56395079	505	16	0.213305	0.739877	-0.526571
chr10	115894572	115895151	580	16	0.218802	0.744702	-0.5259
chr18	35424449	35424921	473	18	0.270951	0.751834	-0.480883
chr2	173351033	173351574	542	15	0.227506	0.794866	-0.567361
chr10	127193134	127193523	390	14	0.0891289	0.68583	-0.596701
chr14	102286479	102287058	580	16	0.336947	0.877363	-0.540415
chr8	81235008	81235393	386	17	0.258522	0.760416	-0.501894
chr3	33772368	33773125	758	16	0.199989	0.747872	-0.547883
chr14	104298408	104298821	414	14	0.195577	0.775693	-0.580115
chr13	63614833	63615220	388	17	0.08331	0.578419	-0.495109
chr13	43412428	43412968	541	17	0.143903	0.686744	-0.542841
chr17	47260692	47261224	533	18	0.148617	0.653067	-0.504449
chr1	58402999	58403454	456	17	0.217284	0.753586	-0.536303
chr4	100660532	100660995	464	15	0.200752	0.767351	-0.5666
chr12	113003710	113004270	561	16	0.190949	0.699592	-0.508643
chr14	118996767	118997070	304	19	0.307048	0.802454	-0.495406
chr8	81156963	81157332	370	11	0.154562	0.848992	-0.69443
chr17	10672072	10672528	457	14	0.266494	0.822061	-0.555566
chr12	77084040	77084746	707	14	0.212501	0.759499	-0.546998
chr12	12729836	12730475	640	17	0.240394	0.733189	-0.492795
chr15	51672255	51672624	370	15	0.275589	0.853082	-0.577493
chr19	58598665	58599264	600	17	0.223309	0.739266	-0.515957
chr17	10402007	10402495	489	13	0.125311	0.719103	-0.593792
chr4	134589310	134589947	638	16	0.157619	0.690494	-0.532874
chr7	5019872	5020362	491	18	0.304772	0.787621	-0.482849
chr18	75140498	75141331	834	17	0.16903	0.700063	-0.531033
chr3	103205369	103205861	493	16	0.120198	0.612168	-0.491969
chr3	122131901	122132418	518	15	0.3443	0.851008	-0.506708
chr8	94159101	94159490	390	13	0.190011	0.81495	-0.624939
chr9	118884580	118885168	589	18	0.244334	0.736978	-0.492645
chr14	8774467	8774886	420	18	0.119092	0.67978	-0.560688
chr3	9334494	9335197	704	15	0.10733	0.660648	-0.553318
chr7	137326039	137326319	281	16	0.223535	0.819136	-0.595601
chr1	37670999	37671439	441	18	0.260223	0.763115	-0.502892
chr7	30126656	30127135	480	14	0.229884	0.800699	-0.570815
chr12	17399891	17400267	377	15	0.161301	0.725308	-0.564006
chr17	86217415	86217902	488	15	0.337977	0.876845	-0.538869
chr8	111429774	111430094	321	17	0.37524	0.858572	-0.483332
chr2	162692936	162693442	507	17	0.248612	0.74092	-0.492308
chr5	118771676	118772407	732	15	0.152829	0.75108	-0.59825
chr3	51053374	51053889	516	15	0.0973877	0.632847	-0.535459
chr8	9157326	9157810	485	16	0.243384	0.775025	-0.53164
chr5	140203228	140203749	522	15	0.296708	0.817503	-0.520795
chr2	27176665	27177744	1080	17	0.288043	0.761096	-0.473053
chr7	121206161	121207429	1269	14	0.113173	0.680305	-0.567131
chr1	37291548	37292010	463	14	0.220993	0.78048	-0.559487
chr9	72589338	72589670	333	12	0.221225	0.842374	-0.62115
chr5	136201344	136201885	542	14	0.11588	0.646849	-0.530969
chr13	98637106	98637749	644	15	0.315649	0.839937	-0.524287
chr6	30324015	30325064	1050	16	0.217918	0.728286	-0.510368
chr16	37882558	37882785	228	19	0.334743	0.834013	-0.49927
chr15	25741786	25742335	550	18	0.287335	0.754008	-0.466673
chr11	116468695	116469364	670	14	0.250062	0.79861	-0.548548
chr5	100548199	100548779	581	15	0.128635	0.626847	-0.498212
chr5	143535428	143535717	290	16	0.27399	0.779964	-0.505974
chr14	23988502	23988923	422	18	0.118885	0.623868	-0.504983
chr7	106235726	106236676	951	18	0.32557	0.809073	-0.483503
chr8	81584037	81584482	446	17	0.0912458	0.569066	-0.47782
chr2	173583108	173583854	747	13	0.110798	0.665314	-0.554516
chr17	31472682	31473086	405	15	0.251545	0.805732	-0.554187
chr8	11530254	11530582	329	16	0.130745	0.626664	-0.495919
chr7	135716876	135717625	750	13	0.230612	0.81844	-0.587828
chr17	47682710	47683054	345	18	0.168433	0.638895	-0.470462
chr5	73145764	73146326	563	13	0.236642	0.803842	-0.5672
chr8	81672845	81673122	278	13	0.204489	0.830677	-0.626188
chr10	107889635	107890018	384	16	0.272604	0.778614	-0.50601
chr12	53581720	53582095	376	13	0.14242	0.78584	-0.643421
chr10	69456389	69456668	280	16	0.296795	0.81333	-0.516535
chr2	173601440	173601816	377	12	0.089501	0.722393	-0.632892
chr13	81833553	81833786	234	12	0.118334	0.789207	-0.670872
chr12	113389774	113390387	614	13	0.273684	0.843969	-0.570285
chr4	141029329	141029714	386	17	0.420287	0.879085	-0.458798
chr17	70759109	70759685	577	14	0.275638	0.82932	-0.553682
chr19	58511644	58512345	702	14	0.164673	0.69688	-0.532207
chr17	48012417	48013756	1340	17	0.165945	0.661846	-0.495902
chr13	24845063	24845463	401	17	0.362968	0.838842	-0.475875
chrX	133462273	133462525	253	18	0.215931	0.707413	-0.491482
chr10	70658192	70658739	548	16	0.253105	0.783927	-0.530823
chr10	118491079	118491650	572	17	0.188183	0.694233	-0.50605
chr9	96627169	96627552	384	13	0.122679	0.711848	-0.589169
chr6	143153697	143154042	346	15	0.330999	0.87571	-0.544711
chr3	59587349	59587591	243	18	0.181718	0.656225	-0.474507
chr11	119985214	119985810	597	16	0.225327	0.719325	-0.493997
chr4	118951501	118951794	294	16	0.141971	0.687445	-0.545474
chr7	137863353	137863940	588	15	0.0492704	0.569686	-0.520416
chr5	28562474	28563109	636	12	0.250345	0.838372	-0.588027
chr2	165931150	165931627	478	15	0.205904	0.719708	-0.513804
chr9	118890587	118890922	336	16	0.240496	0.783838	-0.543343
chr10	119086014	119086461	448	15	0.271798	0.779343	-0.507546
chr12	31956531	31957390	860	13	0.234858	0.781697	-0.546839
chr15	98814059	98814570	512	15	0.197214	0.716839	-0.519625
chr10	63046009	63046470	462	16	0.09948	0.590004	-0.490525
chr15	96488400	96488802	403	17	0.26946	0.734432	-0.464972
chr6	118752239	118752722	484	16	0.233827	0.73352	-0.499693
chr18	77870752	77871242	491	13	0.22649	0.817211	-0.590721
chr9	66119336	66119964	629	11	0.110407	0.70219	-0.591783
chr15	97666506	97667050	545	16	0.251004	0.764167	-0.513163
chr10	127677126	127677482	357	17	0.365946	0.835142	-0.469196
chr6	112555971	112556352	382	17	0.293105	0.791884	-0.498779
chr10	44087057	44087553	497	16	0.26495	0.764157	-0.499208
chr10	83849913	83850527	615	12	0.217801	0.803177	-0.585377
chr10	110196803	110197167	365	14	0.19372	0.732518	-0.538799
chr18	73822287	73822526	240	16	0.216497	0.781578	-0.565081
chr10	95688745	95689040	296	16	0.221786	0.735995	-0.514209
chr15	12845951	12846760	810	10	0.226123	0.861675	-0.635552
chr9	55875220	55875516	297	17	0.186937	0.705275	-0.518338
chr2	153189974	153190483	510	15	0.194206	0.697212	-0.503006
chr1	122458441	122458599	159	15	0.171558	0.722839	-0.55128
chr10	43438521	43439047	527	16	0.224813	0.743943	-0.51913
chr13	53063523	53063918	396	15	0.135356	0.630234	-0.494878
chr14	61469021	61469323	303	14	0.275443	0.858898	-0.583454
chr4	33082705	33083273	569	17	0.121249	0.595521	-0.474271
chr9	48786362	48786899	538	16	0.140549	0.634757	-0.494208
chr11	8509985	8510293	309	13	0.211224	0.827564	-0.61634
chr2	132539920	132540442	523	16	0.245792	0.761719	-0.515927
chr4	106537831	106539253	1423	12	0.111467	0.683346	-0.571879
chrX	146956275	146956703	429	12	0.0834322	0.689459	-0.606026
chrX	131499077	131499333	257	17	0.258593	0.760543	-0.50195
chr3	85808879	85809478	600	16	0.172035	0.63529	-0.463255
chr2	168305426	168305845	420	15	0.106286	0.602401	-0.496115
chr9	99137474	99137899	426	17	0.318547	0.791484	-0.472937
chr3	40487192	40487448	257	17	0.205508	0.702154	-0.496645
chr9	21126844	21127475	632	15	0.220772	0.731771	-0.510999
chr16	90461470	90461954	485	14	0.39122	0.89158	-0.50036
chr7	152313612	152314246	635	12	0.13459	0.697213	-0.562623
chr3	131075610	131076048	439	16	0.212558	0.707419	-0.494861
chr8	129939439	129939815	377	17	0.348427	0.82611	-0.477683
chr12	72301935	72302536	602	15	0.276158	0.773994	-0.497836
chr18	57711805	57712348	544	13	0.164444	0.741979	-0.577536
chr2	5614981	5615471	491	16	0.250098	0.731099	-0.481001
chr16	91947325	91947809	485	16	0.0925923	0.596992	-0.5044
chr4	150711390	150712030	641	14	0.10522	0.63684	-0.53162
chr7	137894524	137895406	883	15	0.178916	0.663766	-0.48485
chr5	139640404	139641090	687	15	0.234901	0.763409	-0.528508
chr2	172123745	172125231	1487	12	0.149311	0.71201	-0.562699
chr2	180279879	180280014	136	15	0.09326	0.646953	-0.553693
chr9	95342774	95343276	503	17	0.197904	0.671962	-0.474058
chr8	81748112	81748768	657	12	0.187184	0.770346	-0.583162
chr10	70196671	70197147	477	14	0.2376	0.768718	-0.531118
chr10	88897312	88897827	516	15	0.0824483	0.562695	-0.480247
chr9	60044408	60044949	542	14	0.332785	0.847341	-0.514556
chrX	49153354	49154303	950	14	0.220597	0.767623	-0.547026
chr2	75793707	75794122	416	15	0.199961	0.717904	-0.517943
chr7	53917171	53917433	263	16	0.160591	0.680376	-0.519785
chrX	47725869	47726152	284	15	0.363333	0.878928	-0.515595
chr12	113523328	113523727	400	16	0.194563	0.689913	-0.49535
chr2	174259333	174259854	522	15	0.335879	0.833211	-0.497332
chr18	77869500	77870138	639	12	0.260016	0.841169	-0.581154
chr4	117692462	117692917	456	16	0.230689	0.71638	-0.485691
chr8	112537595	112537871	277	13	0.153971	0.748753	-0.594782
chr3	82836777	82837249	473	13	0.236524	0.784296	-0.547771
chr15	12787500	12788303	804	15	0.237073	0.726774	-0.489701
chr10	69469122	69469587	466	16	0.13179	0.662226	-0.530436
chr14	63888461	63888845	385	15	0.188002	0.670916	-0.482914
chr15	6618679	6619333	655	15	0.141388	0.645287	-0.5039
chr4	8600797	8600996	200	11	0.15199	0.826521	-0.674531
chr10	41922603	41923204	602	14	0.252339	0.7735	-0.52116
chr2	145708991	145709532	542	15	0.249276	0.769723	-0.520447
chr13	72954387	72955257	871	13	0.188268	0.691056	-0.502788
chr11	84720591	84721356	766	13	0.273433	0.817429	-0.543996
chr18	73825187	73825770	584	15	0.0870319	0.575674	-0.488643
chr1	21392170	21392639	470	16	0.190834	0.663015	-0.472181
chr11	6955468	6955879	412	13	0.267885	0.830362	-0.562476
chr18	57710902	57711376	475	12	0.121705	0.671415	-0.549711
chr13	52014856	52015571	716	13	0.123397	0.635361	-0.511964
chr8	14967921	14968557	637	14	0.184578	0.683788	-0.499211
chr1	167632690	167633181	492	16	0.15536	0.609767	-0.454407
chr19	47585075	47585490	416	14	0.206134	0.723229	-0.517096
chr2	72367720	72368101	382	15	0.297026	0.7996	-0.502574
chr12	111424729	111425472	744	14	0.188942	0.716575	-0.527633
chr6	32968879	32969284	406	12	0.188174	0.7611	-0.572926
chr9	47383909	47384521	613	15	0.217422	0.73284	-0.515418
chr19	6470987	6471362	376	12	0.308987	0.865038	-0.556051
chr2	164195547	164195901	355	13	0.286025	0.839292	-0.553266
chr5	123610121	123610487	367	15	0.168211	0.642204	-0.473993
chr3	34522946	34524023	1078	14	0.286365	0.811139	-0.524774
chr17	48590222	48590711	490	12	0.309772	0.863116	-0.553344
chr18	78457040	78457484	445	16	0.193449	0.661695	-0.468246
chr16	31325084	31325564	481	15	0.136602	0.591908	-0.455306
chr8	48986137	48986567	431	15	0.233726	0.744119	-0.510393
chr5	102250290	102250780	491	13	0.247648	0.762	-0.514352
chr3	15255396	15256145	750	15	0.390105	0.84856	-0.458454
chr10	44077170	44077765	596	14	0.301474	0.807436	-0.505961
chr13	9155406	9155798	393	15	0.316857	0.814156	-0.4973
chr10	69467626	69467842	217	15	0.366674	0.836897	-0.470223
chr11	115462198	115462461	264	12	0.198133	0.880252	-0.682118
chr15	77837343	77838037	695	15	0.0945156	0.572263	-0.477747
chr13	99020564	99021144	581	14	0.339136	0.840089	-0.500953
chr11	8472983	8473681	699	15	0.193907	0.657157	-0.46325
chr4	13816529	13817025	497	16	0.264608	0.767059	-0.502451
chr1	82815793	82816289	497	14	0.199481	0.695572	-0.49609
chr2	4812518	4812846	329	15	0.395095	0.864352	-0.469257
chr13	48037685	48038152	468	13	0.0678372	0.616325	-0.548487
chr4	105376744	105377245	502	13	0.185053	0.726393	-0.54134
chr8	47002084	47002588	505	14	0.0929101	0.657693	-0.564783
chr11	106428291	106428603	313	16	0.304434	0.767337	-0.462903
chr3	123071820	123072384	565	15	0.23648	0.734358	-0.497879
chr13	56153673	56154035	363	11	0.126275	0.769574	-0.643299
chr3	26819878	26820813	936	13	0.155012	0.683183	-0.528171
chr2	32521069	32521792	724	14	0.250212	0.736902	-0.48669
chr17	28318371	28318773	403	12	0.103414	0.626276	-0.522862
chr4	117254017	117255024	1008	12	0.1881	0.705466	-0.517366
chr10	18954959	18955243	285	12	0.288275	0.859754	-0.571479
chr15	58985461	58986369	909	13	0.100269	0.604128	-0.503859
chr6	21952701	21953206	506	14	0.192538	0.698779	-0.506241
chr15	58872170	58872830	661	12	0.254001	0.771287	-0.517287
chr1	42830974	42831329	356	14	0.228358	0.764862	-0.536504
chr2	165037856	165038317	462	15	0.226138	0.687505	-0.461367
chr5	73481700	73482006	307	15	0.336516	0.822043	-0.485527
chr12	87522211	87522859	649	12	0.0833851	0.621985	-0.5386
chr17	65264579	65265491	913	11	0.0786295	0.658213	-0.579583
chr1	191737973	191738436	464	15	0.227815	0.720675	-0.492861
chr9	47611385	47612198	814	14	0.131141	0.636805	-0.505664
chr13	51564069	51564518	450	12	0.0499239	0.582901	-0.532977
chr7	141868598	141869207	610	10	0.209279	0.824336	-0.615057
chr4	57928789	57929153	365	14	0.278179	0.775858	-0.497679
chr11	87503967	87504361	395	15	0.145675	0.661018	-0.515343
chr1	155750185	155750641	457	15	0.314461	0.800058	-0.485597
chr18	47593075	47593500	426	15	0.396009	0.89124	-0.495231
chr10	94573757	94574203	447	14	0.261204	0.77707	-0.515865
chr12	71347160	71347434	275	15	0.246691	0.765457	-0.518766
chr6	137652826	137653092	267	15	0.26932	0.748147	-0.478827
chr7	52085233	52085736	504	13	0.233853	0.779863	-0.54601
chr13	41942801	41943224	424	12	0.141859	0.706977	-0.565118
chr8	114284120	114284612	493	9	0.188079	0.822715	-0.634636
chr5	121010908	121011304	397	14	0.245899	0.741965	-0.496066
chr7	52361867	52362783	917	13	0.186041	0.68374	-0.497699
chr9	56965139	56965471	333	13	0.356892	0.902469	-0.545578
chr17	46804623	46805027	405	15	0.231095	0.704265	-0.47317
chr14	104214850	104215076	227	14	0.369606	0.867887	-0.498282
chr10	84121193	84121770	578	14	0.0830305	0.56566	-0.48263
chr17	66053259	66053824	566	13	0.140471	0.67037	-0.529898
chr1	176766918	176767145	228	15	0.342028	0.810618	-0.468589
chr17	29187813	29188105	293	14	0.277952	0.81082	-0.532867
chr14	119647726	119648140	415	15	0.14911	0.624148	-0.475038
chr10	42757160	42757702	543	11	0.159535	0.729904	-0.570368
chr2	101940181	101940735	555	14	0.238467	0.740698	-0.502231
chr17	63289401	63289799	399	14	0.171088	0.706391	-0.535303
chr8	36264412	36264964	553	15	0.214878	0.730679	-0.515801
chr5	143431706	143432091	386	11	0.159029	0.763519	-0.60449
chr15	27785660	27786084	425	14	0.218005	0.760098	-0.542093
chr12	107435182	107435477	296	15	0.312022	0.789658	-0.477636
chr12	73564516	73564967	452	15	0.197712	0.670294	-0.472582
chr19	27842975	27843290	316	15	0.284512	0.78886	-0.504348
chr12	109142452	109142887	436	14	0.100234	0.550868	-0.450634
chr1	183849193	183849733	541	10	0.178683	0.788285	-0.609601
chr17	78822513	78822986	474	14	0.301086	0.799626	-0.49854
chr18	20895862	20896430	569	14	0.220006	0.743047	-0.523041
chr16	18416607	18417062	456	15	0.246214	0.741865	-0.495651
chr13	68706899	68707293	395	12	0.186457	0.789712	-0.603254
chr12	36935068	36935346	279	16	0.149869	0.620026	-0.470157
chr9	108293801	108294088	288	11	0.253646	0.844492	-0.590846
chr8	90399350	90399877	528	14	0.184268	0.710209	-0.525941
chr18	55975617	55976192	576	14	0.209393	0.727311	-0.517918
chr1	170139367	170139814	448	13	0.195172	0.781281	-0.586109
chr2	173775297	173775805	509	15	0.188613	0.758049	-0.569436
chr7	119999934	120000443	510	14	0.313674	0.792817	-0.479143
chr9	95424696	95425275	580	15	0.242143	0.704486	-0.462343
chr8	23493631	23493963	333	15	0.229206	0.718002	-0.488796
chr16	92571434	92571832	399	13	0.141416	0.638938	-0.497522
chr6	137755404	137756200	797	11	0.340779	0.878127	-0.537347
chr9	63078089	63078373	285	14	0.266739	0.776115	-0.509376
chr2	33267760	33268044	285	15	0.267351	0.735278	-0.467927
chr9	69860339	69860475	137	16	0.714314	0.147037	0.567276
chr6	120209278	120209848	571	12	0.0579372	0.559815	-0.501878
chr9	57670544	57671056	513	15	0.262344	0.761361	-0.499017
chr8	37659215	37659847	633	14	0.131113	0.615949	-0.484837
chr16	17702879	17703135	257	13	0.258944	0.800709	-0.541765
chr15	94179611	94179830	220	12	0.149262	0.747549	-0.598287
chr17	62461284	62461745	462	14	0.181165	0.696519	-0.515353
chr3	83661402	83661719	318	15	0.206226	0.677691	-0.471465
chr10	58176835	58177347	513	13	0.220793	0.716649	-0.495855
chr6	100306679	100307177	499	11	0.133772	0.681351	-0.547579
chr7	140867396	140867799	404	15	0.0800885	0.555337	-0.475248
chr2	59067370	59068024	655	12	0.240777	0.764231	-0.523454
chr9	119737547	119738010	464	14	0.340945	0.815127	-0.474183
chr6	4805355	4805898	544	14	0.17751	0.691566	-0.514055
chr9	59518276	59518708	433	14	0.397962	0.865044	-0.467082
chr2	169112325	169112841	517	11	0.131094	0.74847	-0.617376
chr5	116383141	116383519	379	14	0.314879	0.813967	-0.499088
chr4	138445031	138445557	527	13	0.105064	0.631568	-0.526504
chr1	167538337	167538801	465	14	0.358304	0.869288	-0.510984
chr17	28136999	28137252	254	10	0.163035	0.784406	-0.621371
chr10	92711109	92711681	573	10	0.260316	0.873948	-0.613631
chr10	122323307	122323427	121	15	0.422075	0.897628	-0.475553
chr16	35645768	35646169	402	14	0.137065	0.568185	-0.43112
chr2	146131282	146131455	174	13	0.246545	0.789323	-0.542778
chr8	126959674	126960317	644	13	0.182165	0.711852	-0.529687
chr16	85801566	85801770	205	13	0.058131	0.513525	-0.455394
chr7	117016491	117017615	1125	13	0.140715	0.651434	-0.510719
chr14	25023441	25023939	499	9	0.144953	0.776693	-0.63174
chr8	97608571	97609365	795	13	0.219062	0.732849	-0.513786
chr10	77078759	77079121	363	11	0.265508	0.851433	-0.585926
chr3	27946904	27947141	238	13	0.203747	0.770981	-0.567234
chr11	101843198	101843720	523	14	0.198652	0.700163	-0.501511
chr11	103730589	103731069	481	14	0.387263	0.86883	-0.481567
chr12	5196398	5196704	307	13	0.142991	0.670568	-0.527576
chr1	36910828	36911176	349	13	0.113993	0.608659	-0.494667
chr13	37950579	37950941	363	12	0.20828	0.728845	-0.520565
chr2	172345225	172345993	769	14	0.248606	0.770102	-0.521496
chr15	77743268	77743953	686	13	0.223841	0.732451	-0.50861
chr2	162948117	162948738	622	13	0.0814512	0.535106	-0.453655
chr5	77347626	77347954	329	14	0.355524	0.840575	-0.485051
chr11	116645261	116645804	544	14	0.166154	0.679936	-0.513782
chr6	51682837	51683237	401	13	0.283026	0.795429	-0.512404
chr12	117231795	117231847	53	10	0.142031	0.79339	-0.651359
chr15	95417339	95417664	326	14	0.246311	0.742643	-0.496331
chr12	12185922	12186458	537	10	0.26464	0.845414	-0.580774
chr3	138368765	138369079	315	14	0.120406	0.573083	-0.452677
chr10	128015024	128015507	484	13	0.276286	0.767985	-0.491699
chr9	116255822	116256267	446	13	0.402294	0.875321	-0.473027
chr3	146249657	146249920	264	14	0.306553	0.806798	-0.500245
chr4	133259204	133259748	545	12	0.349315	0.838926	-0.489611
chr13	98551951	98552464	514	10	0.129103	0.733368	-0.604265
chr19	5492555	5493429	875	9	0.157334	0.724534	-0.5672
chr11	117904999	117905404	406	12	0.245694	0.795218	-0.549524
chr17	45962045	45962479	435	10	0.106738	0.683467	-0.57673
chr2	70776648	70777013	366	14	0.12608	0.590446	-0.464365
chr2	60589767	60590017	251	11	0.284862	0.86184	-0.576978
chr1	138480671	138481103	433	14	0.272222	0.777803	-0.505581
chr11	76279193	76279684	492	13	0.171128	0.706597	-0.535469
chr9	42501739	42502130	392	13	0.309017	0.817575	-0.508558
chr5	144261707	144262074	368	14	0.323984	0.796861	-0.472877
chr5	38693852	38694286	435	13	0.174899	0.684939	-0.510039
chr3	152025627	152025964	338	7	0.231121	0.872853	-0.641732
chr3	41404085	41405426	1342	13	0.283235	0.797882	-0.514647
chr5	141243512	141244008	497	10	0.161903	0.755167	-0.593264
chr14	64069947	64070243	297	9	0.110577	0.768112	-0.657535
chr18	20711440	20712019	580	14	0.314279	0.816152	-0.501874
chr18	20878454	20878743	290	14	0.245604	0.784881	-0.539277
chr14	63556279	63556747	469	9	0.155022	0.801659	-0.646637
chr13	28789572	28790177	606	13	0.207369	0.699692	-0.492323
chr7	97247700	97248181	482	12	0.212877	0.743963	-0.531086
chr16	90072946	90073265	320	15	0.312771	0.781653	-0.468882
chr12	107527177	107527580	404	15	0.328444	0.803965	-0.475522
chr10	121037735	121038107	373	13	0.241487	0.752514	-0.511027
chr5	122344637	122345091	455	13	0.121635	0.621995	-0.50036
chr6	100376413	100376862	450	12	0.2156	0.783837	-0.568238
chr9	115190609	115191103	495	13	0.113966	0.604263	-0.490297
chr9	96901952	96902334	383	14	0.151698	0.639844	-0.488146
chr16	38324996	38325266	271	13	0.218069	0.71523	-0.497161
chr16	77077226	77077509	284	13	0.209555	0.783595	-0.57404
chr4	139729866	139730526	661	13	0.13569	0.612443	-0.476752
chr19	53371252	53371735	484	14	0.165498	0.635906	-0.470408
chr3	37737636	37738154	519	14	0.365295	0.840316	-0.475021
chr12	74652208	74652377	170	13	0.252543	0.819197	-0.566654
chr13	38595265	38595786	522	14	0.305399	0.809956	-0.504557
chr17	79004808	79004945	138	14	0.151996	0.698521	-0.546525
chr8	90411728	90412120	393	14	0.217385	0.700418	-0.483034
chr2	121127252	121127545	294	15	0.194595	0.6891	-0.494506
chr4	124778515	124778909	395	14	0.327514	0.808687	-0.481173
chr17	65211869	65212462	594	13	0.330201	0.82964	-0.499439
chr2	166717468	166718011	544	11	0.324211	0.848321	-0.524109
chr6	127820342	127820987	646	10	0.203735	0.765311	-0.561576
chr19	55217128	55218495	1368	12	0.104495	0.635232	-0.530737
chr1	80236390	80236957	568	14	0.1784	0.655687	-0.477287
chr5	75773492	75773767	276	12	0.244397	0.790517	-0.54612
chr19	44724389	44724638	250	15	0.170836	0.682139	-0.511303
chr8	90355026	90355658	633	12	0.0893035	0.589773	-0.500469
chr9	118521180	118521562	383	13	0.201889	0.706613	-0.504724
chr5	104431538	104432023	486	13	0.112857	0.585898	-0.47304
chr3	130699712	130700161	450	13	0.16836	0.681036	-0.512676
chr8	117589328	117589949	622	14	0.220508	0.692828	-0.47232
chr13	96919462	96919861	400	12	0.289285	0.827858	-0.538573
chr4	137327298	137327722	425	14	0.12865	0.5891	-0.46045
chrX	11209022	11209302	281	14	0.112302	0.591919	-0.479617
chr10	21432259	21432791	533	11	0.221635	0.788755	-0.56712
chr11	106418080	106418651	572	11	0.205666	0.787876	-0.58221
chr9	43897964	43898285	322	13	0.180428	0.676283	-0.495855
chr3	51600429	51600732	304	11	0.320397	0.885807	-0.565409
chr5	104069563	104069900	338	12	0.165053	0.696503	-0.531449
chr7	30259760	30260201	442	11	0.254629	0.807957	-0.553328
chr8	25463871	25464493	623	13	0.152477	0.628129	-0.475651
chr14	122730771	122731192	422	14	0.191501	0.668317	-0.476816
chr6	34836432	34837039	608	13	0.362148	0.838595	-0.476447
chr4	149413109	149413595	487	12	0.152521	0.660119	-0.507598
chr12	109189501	109190058	558	11	0.224891	0.766041	-0.541151
chr7	26548678	26549147	470	13	0.240863	0.747511	-0.506647
chr5	31929676	31930608	933	7	0.242736	0.836871	-0.594135
chr13	56154120	56155023	904	14	0.114796	0.613383	-0.498587
chr11	19962902	19963731	830	10	0.246889	0.87656	-0.629671
chr6	83959735	83960872	1138	13	0.275099	0.759901	-0.484802
chr13	97875047	97875612	566	12	0.143631	0.67221	-0.528579
chr11	97537189	97537738	550	13	0.211863	0.709272	-0.497409
chr11	117178616	117178985	370	14	0.313278	0.776301	-0.463023
chr6	30499224	30499709	486	13	0.227809	0.745173	-0.517364
chr14	20993052	20993528	477	11	0.224496	0.754879	-0.530383
chr10	69608671	69609004	334	11	0.290455	0.825262	-0.534808
chr3	26959341	26959706	366	13	0.233565	0.731902	-0.498337
chr2	172206278	172206758	481	13	0.308872	0.784483	-0.475611
chr6	82672646	82673341	696	11	0.199831	0.778083	-0.578252
chr11	106415443	106417517	2075	10	0.247222	0.744168	-0.496946
chr6	53756879	53757397	519	12	0.214925	0.742517	-0.527592
chr15	93331348	93331524	177	14	0.308659	0.786306	-0.477647
chr10	114672484	114672926	443	12	0.241957	0.791882	-0.549925
chr9	43197446	43198018	573	10	0.209514	0.79553	-0.586016
chr6	118560002	118560490	489	11	0.179274	0.733861	-0.554587
chr3	9544824	9545291	468	13	0.183522	0.67284	-0.489318
chr15	7117677	7118203	527	12	0.165944	0.659339	-0.493395
chrX	99921240	99921465	226	13	0.204929	0.760598	-0.555669
chr4	124350234	124350681	448	13	0.203673	0.670748	-0.467075
chr2	74007169	74007737	569	10	0.183584	0.808167	-0.624583
chr15	78675402	78675920	519	12	0.0893702	0.57431	-0.48494
chr4	149280880	149281075	196	14	0.262022	0.738583	-0.47656
chr6	144798181	144798674	494	12	0.2778	0.790724	-0.512924
chr10	43093527	43093899	373	13	0.282297	0.788347	-0.50605
chr10	60692349	60692600	252	14	0.391363	0.854284	-0.462921
chr1	154378664	154378920	257	14	0.266273	0.742614	-0.476341
chrX	7395240	7395660	421	12	0.34382	0.863926	-0.520106
chr3	122109284	122109796	513	11	0.123175	0.732848	-0.609674
chr6	118265025	118265434	410	10	0.13534	0.701345	-0.566004
chr2	59516829	59517296	468	11	0.117967	0.675424	-0.557457
chr19	10013257	10013501	245	13	0.139393	0.655327	-0.515934
chr10	75955467	75955821	355	12	0.265935	0.817233	-0.551297
chr17	7422096	7422656	561	13	0.232114	0.70424	-0.472126
chr6	142451383	142452257	875	12	0.339923	0.823654	-0.483731
chr8	34917131	34917585	455	14	0.254354	0.747449	-0.493094
chr18	84803707	84804134	428	12	0.179708	0.747657	-0.567949
chr17	44749960	44751033	1074	13	0.24813	0.765649	-0.51752
chr15	97119210	97119478	269	13	0.257817	0.75762	-0.499804
chr8	97702335	97703730	1396	11	0.15039	0.662283	-0.511893
chr5	38757892	38758370	479	13	0.0893843	0.553459	-0.464075
chr2	128947501	128947830	330	14	0.345842	0.813242	-0.4674
chr3	94840346	94840767	422	11	0.256311	0.821794	-0.565484
chr3	148501985	148502327	343	13	0.226347	0.756781	-0.530433
chr5	21080964	21081241	278	13	0.305484	0.796702	-0.491218
chr18	76854035	76854338	304	10	0.341344	0.929394	-0.58805
chr2	18539517	18539974	458	10	0.157202	0.779923	-0.62272
chr2	59139838	59140094	257	12	0.273959	0.824669	-0.55071
chr17	35950381	35950949	569	12	0.254017	0.756291	-0.502274
chr5	116580654	116581055	402	12	0.328917	0.813049	-0.484132
chr17	86433981	86434560	580	11	0.289298	0.817155	-0.527856
chr13	18549735	18551170	1436	13	0.219712	0.738595	-0.518883
chr4	116803507	116804089	583	12	0.224725	0.73761	-0.512885
chr9	53743692	53743854	163	7	0.0321181	0.734584	-0.702466
chr18	42527079	42527504	426	12	0.344597	0.862192	-0.517594
chr3	86619001	86619283	283	13	0.344821	0.840292	-0.495471
chr7	135420387	135420842	456	11	0.168829	0.701746	-0.532917
chr1	192241368	192241645	278	10	0.193397	0.790983	-0.597587
chr7	148177045	148177488	444	13	0.202973	0.660695	-0.457721
chr11	102902270	102902771	502	12	0.310525	0.808407	-0.497882
chr6	142827422	142827937	516	11	0.137822	0.638091	-0.500269
chr14	119136650	119136919	270	10	0.119837	0.706748	-0.586911
chr6	97345534	97346164	631	11	0.245924	0.796477	-0.550554
chr11	106552251	106552532	282	14	0.278746	0.763008	-0.484262
chr17	29197746	29198206	461	11	0.168223	0.701064	-0.532842
chr4	21800875	21801138	264	13	0.277324	0.753861	-0.476537
chr5	151161360	151161686	327	14	0.308068	0.782758	-0.474689
chr1	92222032	92222451	420	12	0.337962	0.838893	-0.500931
chr7	87012844	87013120	277	13	0.0995697	0.562646	-0.463077
chr10	127684977	127685277	301	12	0.333074	0.854939	-0.521866
chr1	134031684	134032155	472	12	0.208566	0.713786	-0.50522
chr19	59056016	59056329	314	10	0.231307	0.80416	-0.572854
chr1	91785531	91785802	272	10	0.276793	0.88318	-0.606387
chr9	58520726	58521098	373	11	0.164407	0.688594	-0.524187
chr17	30731272	30731856	585	12	0.204868	0.701864	-0.496996
chr13	113136366	113136729	364	13	0.332588	0.826264	-0.493677
chr3	101474564	101474981	418	9	0.200702	0.827909	-0.627207
chr2	113204532	113204842	311	13	0.370809	0.850923	-0.480114
chr6	56818468	56819023	556	12	0.261827	0.804744	-0.542918
chr3	135229281	135229585	305	13	0.403156	0.855222	-0.452066
chr1	193276559	193276864	306	13	0.42291	0.899241	-0.476331
chr18	81786593	81786919	327	14	0.323349	0.805488	-0.482139
chr8	46352345	46352646	302	9	0.115903	0.713701	-0.597797
chr3	119596511	119596854	344	13	0.246846	0.746329	-0.499483
chr19	55971035	55971374	340	12	0.166235	0.673058	-0.506823
chr18	58244023	58244377	355	13	0.373202	0.852223	-0.479021
chr13	98766509	98766886	378	13	0.258252	0.761452	-0.5032
chr11	94001179	94002256	1078	11	0.248421	0.770747	-0.522327
chr11	99001433	99002087	655	12	0.389717	0.875411	-0.485694
chr19	25323848	25324116	269	11	0.247134	0.821258	-0.574124
chr16	93932898	93933253	356	13	0.3691	0.825312	-0.456212
chr5	101129968	101130580	613	12	0.197562	0.74385	-0.546287
chr5	114073528	114074009	482	13	0.26298	0.733041	-0.470061
chr12	83609500	83609954	455	11	0.256314	0.801753	-0.545439
chr14	49472504	49472825	322	14	0.157075	0.698749	-0.541675
chr4	140878335	140878830	496	12	0.209037	0.749352	-0.540316
chr3	153234078	153234536	459	13	0.355093	0.839411	-0.484317
chr8	90012428	90012954	527	11	0.234479	0.797187	-0.562708
chr10	9418844	9419101	258	12	0.388128	0.89612	-0.507992
chr9	62283967	62284295	329	10	0.113562	0.675123	-0.561561
chr1	134973751	134974263	513	12	0.385488	0.879706	-0.494218
chr2	119630112	119630672	561	12	0.108396	0.576973	-0.468577
chr4	154551306	154551699	394	12	0.247006	0.742191	-0.495185
chr3	137637573	137637963	391	11	0.114382	0.638467	-0.524085
chr12	112042583	112042942	360	12	0.340922	0.850366	-0.509444
chr8	90397091	90397864	774	11	0.115604	0.641793	-0.526189
chr10	116359852	116360187	336	12	0.207924	0.717209	-0.509285
chr13	59754974	59755695	722	12	0.237219	0.738994	-0.501775
chr6	66935955	66936409	455	12	0.191309	0.70484	-0.51353
chr15	72970413	72970988	576	13	0.170035	0.636554	-0.466519
chrX	160305223	160305700	478	11	0.231925	0.753965	-0.52204
chr1	39896203	39896522	320	11	0.340176	0.85815	-0.517975
chr1	129902776	129903050	275	9	0.100885	0.728164	-0.627278
chr13	98020661	98021065	405	10	0.204482	0.799755	-0.595273
chr19	46924224	46924676	453	11	0.299463	0.799191	-0.499728
chr19	46923048	46923348	301	11	0.166983	0.697902	-0.530919
chr5	116437847	116438327	481	13	0.298734	0.783895	-0.485162
chr7	35320649	35320996	348	13	0.358649	0.825747	-0.467098
chr1	167810180	167810498	319	14	0.22938	0.744721	-0.515341
chr10	125276508	125277008	501	10	0.251078	0.827123	-0.576045
chr12	107319138	107319526	389	13	0.240423	0.697191	-0.456768
chr5	30828077	30828588	512	12	0.294223	0.768444	-0.474221
chr8	126886559	126887024	466	12	0.204725	0.682415	-0.47769
chr4	129037257	129037505	249	13	0.132725	0.578038	-0.445313
chr4	46289847	46290368	522	12	0.183952	0.689455	-0.505503
chr6	127811990	127812478	489	12	0.265565	0.773583	-0.508019
chr13	40835290	40835730	441	11	0.148187	0.682723	-0.534536
chr11	98546713	98546958	246	13	0.287198	0.784565	-0.497367
chr6	140544712	140545024	313	10	0.297302	0.878227	-0.580925
chr10	62295781	62296267	487	12	0.261246	0.752815	-0.491569
chr18	82919842	82920213	372	12	0.183101	0.686303	-0.503202
chr2	69397604	69397946	343	13	0.337967	0.807515	-0.469549
chr15	80680518	80680759	242	8	0.0680116	0.723558	-0.655546
chr17	47286724	47286950	227	13	0.203106	0.684263	-0.481158
chr9	115170607	115170858	252	7	0.237809	0.897018	-0.659209
chr15	93115696	93116031	336	14	0.17607	0.691012	-0.514943
chr5	147213894	147214297	404	12	0.452661	0.918167	-0.465506
chr5	118314064	118314737	674	13	0.262112	0.763125	-0.501012
chr17	47289459	47290033	575	12	0.282149	0.754464	-0.472315
chr16	10958325	10958640	316	13	0.373715	0.845328	-0.471613
chr7	56862156	56862450	295	12	0.237138	0.724539	-0.487401
chr13	45337979	45338416	438	13	0.235783	0.70965	-0.473867
chr17	47363262	47363557	296	12	0.130449	0.631024	-0.500576
chr7	88431438	88431908	471	10	0.15545	0.698114	-0.542664
chr2	163932966	163933285	320	11	0.205708	0.746503	-0.540795
chr6	86976045	86976097	53	14	0.271484	0.818814	-0.547329
chr10	120857012	120857609	598	12	0.241144	0.733568	-0.492424
chr19	59005404	59005925	522	11	0.254175	0.809471	-0.555297
chr7	53135854	53136374	521	8	0.166555	0.799569	-0.633014
chr5	142926879	142927294	416	10	0.111224	0.647265	-0.53604
chr10	99493808	99494273	466	13	0.261384	0.750525	-0.489141
chr11	78875536	78875848	313	9	0.183506	0.819101	-0.635595
chr10	118224593	118225017	425	10	0.177859	0.752051	-0.574192
chr4	132646873	132647290	418	12	0.166304	0.642834	-0.47653
chr7	126119976	126120202	227	13	0.243638	0.740224	-0.496585
chr7	30340058	30340362	305	13	0.356039	0.832435	-0.476396
chr6	50272774	50273068	295	13	0.173252	0.643082	-0.46983
chr1	90224758	90225026	269	12	0.395308	0.9037	-0.508392
chr18	23673060	23673483	424	11	0.343642	0.852444	-0.508802
chr10	8481894	8482143	250	12	0.190957	0.703768	-0.512811
chr4	154534969	154535427	459	12	0.263317	0.743706	-0.480389
chr6	94130369	94130747	379	11	0.205357	0.728537	-0.52318
chr5	102254234	102254805	572	11	0.136981	0.661269	-0.524287
chr2	167140851	167141153	303	10	0.124259	0.692596	-0.568337
chr15	73273507	73273860	354	12	0.1103	0.601207	-0.490908
chr1	169547111	169547499	389	11	0.230834	0.790868	-0.560034
chr5	64775637	64776393	757	10	0.238374	0.787349	-0.548974
chr5	118810285	118811003	719	12	0.253163	0.766777	-0.513614
chr4	106833866	106834115	250	13	0.322144	0.78914	-0.466996
chr4	137016553	137016853	301	12	0.093964	0.548156	-0.454192
chr12	12229523	12230014	492	9	0.227846	0.80438	-0.576534
chr4	132753871	132754348	478	12	0.20664	0.676968	-0.470328
chr11	68344934	68345144	211	11	0.0421383	0.545409	-0.503271
chr17	28729315	28729755	441	12	0.32343	0.83188	-0.50845
chr13	99960373	99960709	337	12	0.255248	0.748944	-0.493697
chr4	131847688	131848207	520	12	0.100556	0.547627	-0.447071
chr10	115099740	115100172	433	10	0.211094	0.77456	-0.563466
chr13	60552243	60552746	504	9	0.214309	0.795518	-0.58121
chr13	95254809	95255070	262	12	0.377821	0.879612	-0.50179
chr18	38748138	38748520	383	12	0.069125	0.544864	-0.475739
chr2	20583446	20583853	408	12	0.254286	0.783384	-0.529097
chr6	52751438	52751885	448	11	0.285	0.78355	-0.49855
chr19	45178579	45178822	244	13	0.259114	0.743909	-0.484795
chr3	94870487	94870882	396	12	0.289483	0.789619	-0.500137
chr9	118391173	118391438	266	12	0.153793	0.61971	-0.465917
chr3	154040736	154040991	256	12	0.325522	0.813967	-0.488445
chr9	118579989	118580344	356	10	0.258826	0.835646	-0.57682
chr13	39918512	39918928	417	10	0.147807	0.727318	-0.579511
chr18	81518532	81518980	449	11	0.354016	0.859823	-0.505806
chr2	101969123	101969524	402	11	0.280002	0.75337	-0.473368
chr17	80453403	80453627	225	13	0.161037	0.658377	-0.49734
chr3	28492954	28493084	131	13	0.364066	0.865808	-0.501742
chr15	82881442	82881952	511	11	0.209309	0.722822	-0.513513
chr8	26201604	26202024	421	12	0.289355	0.742612	-0.453257
chr18	68428476	68428791	316	12	0.354105	0.862179	-0.508074
chr3	95746879	95747370	492	10	0.161724	0.677211	-0.515487
chr10	67726726	67727037	312	8	0.106304	0.707115	-0.600811
chr9	37435294	37436381	1088	12	0.185921	0.65079	-0.464869
chr14	49747280	49747465	186	12	0.192778	0.687466	-0.494689
chr4	58727255	58727491	237	11	0.156439	0.698616	-0.542176
chr11	57664211	57664633	423	8	0.207305	0.807504	-0.600198
chr2	76719605	76719861	257	12	0.192733	0.714589	-0.521856
chr5	106245292	106245635	344	12	0.271014	0.788202	-0.517188
chr15	78918438	78918737	300	12	0.385603	0.864829	-0.479226
chr1	152902742	152903219	478	11	0.219198	0.727195	-0.507998
chr19	6414778	6415099	322	12	0.207822	0.701496	-0.493674
chr2	131819251	131819574	324	12	0.2656	0.737218	-0.471618
chr13	69857121	69857682	562	11	0.177212	0.755237	-0.578025
chr1	121292922	121294116	1195	10	0.205986	0.735089	-0.529103
chr17	27181882	27182350	469	11	0.271681	0.783939	-0.512258
chr19	57826839	57827041	203	11	0.243366	0.818813	-0.575446
chr4	43954957	43955250	294	12	0.345258	0.814258	-0.469
chr12	73222565	73223036	472	11	0.234836	0.727931	-0.493095
chr10	21062335	21062649	315	10	0.258865	0.787347	-0.528482
chr4	140885339	140886106	768	12	0.340231	0.806305	-0.466074
chr9	96629280	96629567	288	11	0.303023	0.818542	-0.515518
chr15	101058506	101059145	640	11	0.158646	0.643305	-0.484659
chr13	81829420	81829866	447	11	0.313122	0.815005	-0.501883
chr5	143142520	143142916	397	12	0.25108	0.726201	-0.47512
chr3	9515434	9515851	418	10	0.268417	0.814849	-0.546432
chr15	77925893	77926314	422	12	0.24101	0.722957	-0.481947
chr1	138125129	138125490	362	11	0.159373	0.660285	-0.500912
chr2	6984760	6985224	465	12	0.220882	0.727409	-0.506527
chr10	5991647	5991843	197	12	0.103461	0.563868	-0.460406
chr2	6295331	6295522	192	12	0.294318	0.810976	-0.516658
chr5	100549552	100549827	276	11	0.0797218	0.612278	-0.532556
chr10	21410443	21410780	338	12	0.403334	0.865176	-0.461842
chr4	147530273	147530529	257	12	0.147659	0.658692	-0.511034
chr1	92640664	92640878	215	12	0.268557	0.75614	-0.487584
chr12	56445040	56445324	285	11	0.133198	0.666784	-0.533586
chr11	120824977	120825456	480	12	0.289906	0.759742	-0.469836
chr13	112301091	112301373	283	12	0.278493	0.760536	-0.482043
chr6	5927127	5927505	379	11	0.126391	0.599935	-0.473544
chr9	116332179	116332477	299	12	0.269827	0.747668	-0.47784
chr16	22622329	22622658	330	10	0.23217	0.769294	-0.537124
chr2	44834800	44835074	275	12	0.15754	0.640614	-0.483074
chr12	101004315	101004832	518	12	0.215649	0.707527	-0.491878
chr11	68090320	68090720	401	9	0.215426	0.813579	-0.598154
chr9	64303676	64304128	453	12	0.259381	0.768466	-0.509085
chr16	56022557	56023037	481	11	0.151089	0.686705	-0.535616
chr14	62148286	62148933	648	11	0.273599	0.787027	-0.513428
chr5	54444550	54444805	256	12	0.281552	0.805598	-0.524046
chr5	118310538	118310866	329	11	0.326947	0.820377	-0.493429
chr8	97424672	97425563	892	11	0.103595	0.572145	-0.46855
chr16	93465827	93466396	570	10	0.206257	0.710193	-0.503936
chr19	5823293	5823607	315	9	0.147998	0.75334	-0.605342
chr4	134582920	134583359	440	11	0.125911	0.619757	-0.493846
chr19	32448462	32448726	265	11	0.242283	0.781023	-0.53874
chr16	32668487	32668751	265	9	0.220444	0.745435	-0.52499
chr11	98829892	98830462	571	11	0.163882	0.676209	-0.512327
chr2	118427519	118427846	328	12	0.21458	0.680081	-0.465502
chr10	76650657	76650911	255	12	0.148053	0.596298	-0.448245
chr9	41741612	41742093	482	10	0.158942	0.693481	-0.534539
chr15	78698771	78699089	319	11	0.114134	0.635557	-0.521423
chr14	33114723	33115069	347	12	0.247295	0.738205	-0.49091
chr2	33301319	33302287	969	8	0.281794	0.818045	-0.536251
chr6	39461771	39462330	560	11	0.257327	0.750517	-0.49319
chr19	29187124	29187372	249	11	0.163024	0.675359	-0.512336
chrX	91396115	91396272	158	9	0.0596897	0.720156	-0.660466
chr11	106532937	106533323	387	12	0.334184	0.79514	-0.460956
chr2	167268767	167268965	199	11	0.315757	0.862866	-0.547109
chr4	139112101	139112336	236	12	0.111216	0.589536	-0.478321
chr4	137017368	137017987	620	10	0.256198	0.789739	-0.533542
chr18	44496558	44496801	244	11	0.161623	0.694061	-0.532438
chr16	84851140	84851408	269	11	0.103497	0.636625	-0.533128
chr13	28810162	28810469	308	11	0.10335	0.611035	-0.507686
chr6	94133907	94134802	896	9	0.219497	0.714803	-0.495305
chr10	107676134	107676383	250	10	0.208896	0.765712	-0.556817
chr19	29199425	29199940	516	11	0.178199	0.665166	-0.486968
chr9	96613955	96614643	689	11	0.23355	0.729787	-0.496237
chr10	111279456	111279746	291	11	0.0422289	0.486626	-0.444397
chr17	12547433	12548349	917	10	0.224713	0.756495	-0.531782
chr3	154355123	154355473	351	9	0.300392	0.842561	-0.542169
chr9	49035284	49035651	368	11	0.267014	0.781284	-0.51427
chr6	53523437	53523840	404	11	0.265897	0.769104	-0.503207
chr10	92922913	92923217	305	11	0.206831	0.697004	-0.490173
chr19	36779734	36780187	454	12	0.169377	0.626109	-0.456732
chr2	30255226	30255569	344	11	0.0869256	0.563044	-0.476119
chrX	58084737	58085115	379	12	0.19659	0.697329	-0.500739
chr8	122560146	122560381	236	9	0.17517	0.784647	-0.609477
chr9	102145580	102146079	500	10	0.158004	0.663738	-0.505735
chr17	26412946	26413102	157	11	0.231538	0.752527	-0.520989
chr3	97746538	97746841	304	11	0.100314	0.567624	-0.46731
chr5	36012819	36013216	398	11	0.221943	0.709894	-0.487951
chr12	107837870	107838244	375	10	0.284136	0.803205	-0.519069
chr15	61885422	61886009	588	10	0.298701	0.815694	-0.516993
chr3	130806029	130806484	456	11	0.16569	0.653762	-0.488072
chr13	52059298	52060250	953	10	0.305073	0.829755	-0.524682
chr1	23876169	23876639	471	10	0.19642	0.704398	-0.507978
chr19	59662342	59662837	496	10	0.154478	0.672335	-0.517857
chr9	75241123	75241400	278	11	0.19393	0.709416	-0.515485
chr3	23189507	23189919	413	11	0.17351	0.701805	-0.528295
chr13	25007745	25007981	237	11	0.182655	0.693017	-0.510362
chr15	80935163	80935553	391	10	0.179926	0.701841	-0.521915
chr11	11731709	11732065	357	9	0.16896	0.738849	-0.56989
chr4	8839620	8840042	423	11	0.110781	0.609334	-0.498553
chr15	84133611	84133875	265	11	0.202563	0.707611	-0.505048
chr19	56556753	56557143	391	11	0.203936	0.720761	-0.516826
chr12	106486925	106487286	362	12	0.176774	0.659501	-0.482728
chr11	44378187	44378413	227	12	0.291467	0.796824	-0.505357
chr7	26027387	26027733	347	11	0.239982	0.724898	-0.484916
chr3	96971324	96972071	748	10	0.269597	0.803702	-0.534105
chr8	124938363	124938675	313	11	0.244175	0.723886	-0.479711
chr1	12786784	12787200	417	12	0.289586	0.779536	-0.48995
chr8	37079296	37079682	387	11	0.283924	0.778899	-0.494975
chr9	15306830	15307311	482	8	0.230084	0.801724	-0.57164
chr1	121300584	121301201	618	11	0.270121	0.765999	-0.495878
chr19	23197227	23197703	477	9	0.286903	0.813243	-0.526341
chr6	99754712	99754948	237	11	0.19458	0.681063	-0.486483
chr6	144670048	144670338	291	11	0.268311	0.770289	-0.501978
chr4	43733582	43733985	404	11	0.223168	0.728698	-0.505529
chr4	97890039	97890429	391	9	0.217783	0.81975	-0.601967
chr17	21389661	21389791	131	12	0.0929435	0.61781	-0.524867
chr18	82995435	82995707	273	12	0.185316	0.669177	-0.483861
chr4	8881613	8881982	370	9	0.185131	0.763124	-0.577993
chr11	115504716	115504937	222	10	0.242217	0.783693	-0.541476
chr7	117917089	117917578	490	11	0.268045	0.759352	-0.491307
chr3	34384855	34385121	267	12	0.233923	0.708457	-0.474533
chr2	32536857	32537165	309	11	0.3579	0.824227	-0.466327
chr6	39269139	39269371	233	10	0.190316	0.747044	-0.556727
chr15	81539426	81539782	357	11	0.362562	0.844135	-0.481572
chr3	35371920	35372078	159	10	0.169373	0.750603	-0.58123
chr13	114678805	114679106	302	11	0.119722	0.591621	-0.4719
chr4	154545327	154545612	286	11	0.27273	0.74017	-0.46744
chr3	128973046	128973270	225	12	0.175728	0.682123	-0.506396
chr5	107209718	107210032	315	11	0.283832	0.780488	-0.496656
chr10	44100072	44100465	394	11	0.200278	0.670764	-0.470486
chr19	10303214	10303473	260	11	0.196293	0.703342	-0.507049
chr7	135297716	135297908	193	12	0.244766	0.713818	-0.469052
chr4	152788735	152789129	395	9	0.20707	0.745564	-0.538494
chr19	57598209	57598511	303	11	0.26036	0.742781	-0.482421
chr8	111717686	111718203	518	11	0.30453	0.81202	-0.50749
chr2	156670856	156671185	330	10	0.166954	0.673198	-0.506245
chr15	10618463	10619081	619	9	0.168335	0.724994	-0.556659
chr2	69452291	69452669	379	9	0.219094	0.815125	-0.596031
chr17	46942893	46943303	411	10	0.300541	0.846399	-0.545859
chr18	75578969	75579431	463	11	0.25766	0.744907	-0.487247
chr6	144402142	144402570	429	10	0.109781	0.582011	-0.47223
chr8	106951137	106951428	292	9	0.196026	0.738092	-0.542066
chr16	18365811	18366097	287	10	0.296923	0.844602	-0.547679
chr4	13513736	13514063	328	12	0.29752	0.789133	-0.491614
chr2	5034091	5034387	297	9	0.327734	0.877057	-0.549323
chr9	119411916	119412272	357	8	0.170737	0.758567	-0.58783
chr8	49808081	49808404	324	11	0.137728	0.597771	-0.460043
chr2	69000647	69001063	417	10	0.203266	0.720149	-0.516884
chr9	85595685	85596027	343	8	0.163796	0.763028	-0.599232
chr1	184600567	184601270	704	10	0.320631	0.785957	-0.465326
chr12	86685103	86685517	415	10	0.362229	0.894867	-0.532637
chr6	51798729	51799179	451	10	0.114327	0.596648	-0.482321
chr9	114764462	114764747	286	11	0.387502	0.862974	-0.475471
chr15	96903902	96904358	457	9	0.213431	0.765606	-0.552175
chr18	38746120	38746593	474	11	0.225823	0.728178	-0.502355
chr7	30167655	30168026	372	11	0.124953	0.588307	-0.463354
chr1	153115250	153115489	240	10	0.239563	0.781134	-0.541571
chr18	53488631	53489123	493	11	0.261193	0.796266	-0.535073
chr14	12607764	12608134	371	11	0.333531	0.802608	-0.469077
chr10	122571835	122572226	392	10	0.300441	0.833428	-0.532987
chr6	143107605	143108114	510	11	0.305327	0.808695	-0.503368
chr11	112649650	112649942	293	11	0.136228	0.629945	-0.493718
chr18	65687072	65687414	343	9	0.240887	0.801684	-0.560797
chr6	120422027	120422990	964	9	0.215943	0.735021	-0.519078
chr11	107142357	107142818	462	10	0.281588	0.785724	-0.504136
chr10	61679915	61680378	464	11	0.230095	0.700157	-0.470062
chr19	43878378	43878662	285	10	0.157467	0.678594	-0.521128
chr9	118747043	118747198	156	12	0.225023	0.74052	-0.515496
chr9	105879304	105879486	183	11	0.159752	0.639174	-0.479422
chr15	39710315	39710626	312	11	0.36117	0.833352	-0.472182
chr19	40794085	40794508	424	11	0.195599	0.690539	-0.49494
chr3	145366184	145366741	558	11	0.251132	0.727209	-0.476077
chr19	58191282	58192239	958	6	0.153843	0.864143	-0.7103
chr16	13732658	13733334	677	9	0.192749	0.701993	-0.509245
chr6	95642453	95642827	375	11	0.186113	0.668556	-0.482442
chr19	59054113	59054460	348	10	0.241699	0.790532	-0.548833
chr9	83882408	83882683	276	11	0.2081	0.704718	-0.496619
chr1	129897916	129898514	599	10	0.155492	0.667201	-0.511709
chr5	74661813	74662302	490	11	0.227794	0.695343	-0.46755
chr9	114671000	114671247	248	11	0.318452	0.796432	-0.47798
chr13	48991828	48991901	74	8	0.218029	0.868806	-0.650777
chr2	33267024	33267267	244	11	0.324107	0.783986	-0.459879
chr13	68712650	68713711	1062	10	0.237987	0.736306	-0.498319
chr15	93458927	93459416	490	10	0.176674	0.700315	-0.523641
chr2	30726476	30726985	510	11	0.121977	0.587525	-0.465548
chr12	101162710	101163001	292	11	0.203192	0.722499	-0.519307
chr4	55063867	55064251	385	11	0.195309	0.712972	-0.517663
chr9	114393691	114394142	452	11	0.193594	0.677842	-0.484248
chr13	96452082	96452427	346	11	0.26736	0.770626	-0.503266
chr8	111171106	111171823	718	9	0.332366	0.877992	-0.545626
chr18	38664349	38664767	419	11	0.195405	0.670737	-0.475332
chr19	6415262	6415722	461	8	0.113305	0.682891	-0.569586
chr12	87857556	87858161	606	10	0.249278	0.753754	-0.504476
chr18	56913354	56913720	367	9	0.175558	0.681051	-0.505493
chr4	34822418	34822855	438	10	0.252017	0.742602	-0.490585
chr9	113962274	113962608	335	10	0.260055	0.788785	-0.52873
chr3	130903206	130903565	360	11	0.0962303	0.549661	-0.453431
chr13	19745353	19745593	241	9	0.242989	0.81801	-0.575021
chr6	128108170	128108284	115	11	0.2156	0.698708	-0.483107
chr13	51233507	51233959	453	8	0.171422	0.735357	-0.563934
chr8	122353305	122353538	234	11	0.141401	0.598448	-0.457047
chr5	126030200	126030631	432	9	0.204227	0.760668	-0.556442
chr10	95123212	95123672	461	10	0.303419	0.801381	-0.497962
chr17	50129068	50129447	380	11	0.356463	0.856942	-0.500479
chr2	138106154	138106457	304	11	0.415665	0.868756	-0.453091
chr3	84778335	84778590	256	11	0.441633	0.893475	-0.451842
chr7	36576020	36576260	241	7	0.140093	0.784767	-0.644675
chr11	86394733	86395120	388	11	0.213955	0.73355	-0.519596
chr13	105380449	105380795	347	11	0.2525	0.728032	-0.475532
chr10	116348820	116349165	346	10	0.320473	0.837202	-0.516729
chr6	97597605	97597819	215	11	0.397209	0.884936	-0.487727
chr4	41434501	41434751	251	11	0.124354	0.627051	-0.502697
chr16	28841271	28841580	310	11	0.245243	0.762389	-0.517147
chr16	36088976	36089460	485	10	0.246992	0.782764	-0.535772
chr16	44451413	44451727	315	11	0.209845	0.662987	-0.453142
chr4	131457130	131457353	224	11	0.25486	0.714391	-0.459531
chr11	106470710	106471173	464	10	0.261677	0.757276	-0.495599
chr4	43759446	43759881	436	10	0.212651	0.754415	-0.541764
chr12	104407178	104407575	398	10	0.295426	0.821158	-0.525731
chr2	180027596	180027989	394	10	0.305233	0.801437	-0.496205
chr15	81742702	81742963	262	8	0.362449	0.923125	-0.560675
chr13	95628801	95629541	741	10	0.282177	0.778803	-0.496626
chr15	96163480	96164004	525	9	0.0672302	0.5673	-0.50007
chr13	12369562	12369784	223	9	0.384885	0.894748	-0.509864
chr2	37621383	37621928	546	9	0.0966377	0.567377	-0.470739
chr11	79120009	79120299	291	8	0.143933	0.742644	-0.598711
chr17	89036170	89036538	369	11	0.256593	0.753553	-0.496961
chr6	32939947	32940329	383	11	0.227843	0.695701	-0.467858
chr12	81309606	81309873	268	9	0.213315	0.786242	-0.572927
chr15	9393272	9393812	541	9	0.253276	0.749356	-0.496079
chr2	31930700	31930995	296	9	0.133143	0.65865	-0.525508
chr5	54426612	54426804	193	8	0.19058	0.766163	-0.575583
chr17	64642024	64642296	273	9	0.264712	0.804152	-0.53944
chr7	86439376	86439707	332	11	0.286276	0.742108	-0.455832
chr6	29032927	29033337	411	9	0.206	0.756533	-0.550533
chr4	116832395	116832619	225	10	0.106109	0.610798	-0.504689
chr8	88349701	88349821	121	10	0.223877	0.792362	-0.568485
chr9	62217986	62218456	471	11	0.113796	0.59223	-0.478434
chr5	65209628	65210123	496	11	0.310891	0.795457	-0.484566
chr2	83578799	83579131	333	11	0.185634	0.648247	-0.462613
chr5	145317623	145317872	250	10	0.170006	0.685694	-0.515688
chr15	97211821	97212365	545	10	0.342662	0.858612	-0.51595
chr2	164466509	164466846	338	10	0.126743	0.639001	-0.512258
chr15	61921485	61922172	688	8	0.189417	0.709609	-0.520192
chrX	7626392	7626885	494	10	0.143964	0.623732	-0.479768
chr3	40486403	40486652	250	11	0.281949	0.770554	-0.488606
chr2	44423483	44423881	399	11	0.27046	0.730503	-0.460043
chr3	130767995	130768271	277	9	0.185718	0.74831	-0.562592
chr5	73708962	73709482	521	11	0.200517	0.703991	-0.503474
chr7	148169612	148169881	270	11	0.179537	0.640812	-0.461275
chr2	32038672	32038864	193	9	0.129784	0.699152	-0.569368
chr8	77626659	77626882	224	9	0.338308	0.908333	-0.570025
chr9	99294922	99295234	313	11	0.307244	0.777489	-0.470245
chr14	57197982	57198303	322	10	0.311999	0.835283	-0.523284
chr11	119983665	119983911	247	10	0.309995	0.811143	-0.501148
chr4	141033685	141033947	263	10	0.346697	0.837163	-0.490466
chr4	126902356	126902698	343	10	0.186723	0.689645	-0.502921
chr8	8655533	8655872	340	8	0.123974	0.68912	-0.565146
chr10	122314819	122315279	461	10	0.291829	0.809029	-0.5172
chr11	107853908	107854146	239	11	0.212308	0.696205	-0.483897
chr11	115188185	115188347	163	7	0.110545	0.788359	-0.677814
chr3	51757247	51757475	229	11	0.298758	0.770226	-0.471468
chr3	41407050	41407375	326	11	0.238535	0.713002	-0.474467
chr6	22299812	22300402	591	9	0.285239	0.82984	-0.544601
chr10	76369239	76369555	317	10	0.245045	0.732777	-0.487732
chr11	88487503	88488074	572	7	0.077864	0.656249	-0.578385
chr2	33086264	33086594	331	10	0.299924	0.788339	-0.488415
chr9	118698016	118698274	259	10	0.318783	0.84716	-0.528376
chr7	88759837	88760165	329	9	0.123097	0.650796	-0.527698
chr3	16701429	16701984	556	10	0.235177	0.761624	-0.526448
chr14	70570435	70570934	500	10	0.137951	0.618669	-0.480718
chr5	89013151	89013361	211	9	0.281133	0.8157	-0.534566
chr5	112201804	112202232	429	10	0.35766	0.84647	-0.48881
chr13	5870236	5870492	257	11	0.122457	0.589961	-0.467504
chr4	40772161	40772760	600	9	0.243458	0.738438	-0.49498
chr8	81714066	81714396	331	10	0.206924	0.694272	-0.487348
chr19	37791224	37791497	274	11	0.257928	0.73168	-0.473752
chrX	34140124	34140542	419	10	0.234192	0.720155	-0.485963
chr15	95407946	95408370	425	11	0.266019	0.745042	-0.479024
chr17	47848713	47849591	879	10	0.218823	0.678235	-0.459412
chr7	144445009	144445190	182	11	0.327773	0.829008	-0.501235
chr8	87245960	87246420	461	9	0.2514	0.775167	-0.523766
chr19	40734024	40734341	318	11	0.198281	0.70612	-0.507839
chr8	13297723	13297920	198	9	0.2234	0.79525	-0.57185
chr11	88389223	88390570	1348	10	0.227728	0.719284	-0.491557
chr13	43517020	43517307	288	11	0.151978	0.635141	-0.483163
chr19	57275165	57275402	238	10	0.298739	0.800426	-0.501687
chr16	29666807	29667210	404	10	0.103425	0.585095	-0.48167
chr2	24291038	24291473	436	11	0.260005	0.742492	-0.482487
chr19	25559881	25560475	595	10	0.226299	0.716848	-0.49055
chr2	174424144	174424310	167	10	0.245146	0.736546	-0.4914
chr17	87803062	87803328	267	6	0.179341	0.860471	-0.681129
chr3	129279237	129279851	615	9	0.104295	0.646808	-0.542513
chr4	46759959	46760256	298	10	0.208686	0.689085	-0.4804
chr7	37556544	37556759	216	11	0.325284	0.787321	-0.462037
chr5	100765545	100765968	424	9	0.194828	0.716999	-0.522171
chr11	115502374	115502837	464	11	0.0984915	0.561828	-0.463336
chr15	55686112	55686429	318	10	0.238986	0.757214	-0.518227
chr16	91562217	91562648	432	9	0.121656	0.595124	-0.473468
chr15	36920987	36921342	356	10	0.14816	0.641566	-0.493406
chr19	58836646	58837003	358	9	0.099484	0.6199	-0.520416
chr2	74866226	74866496	271	10	0.430256	0.900058	-0.469802
chr10	82705040	82705334	295	10	0.305593	0.855076	-0.549484
chr19	29086049	29086451	403	9	0.218934	0.778007	-0.559073
chr4	45778282	45778697	416	10	0.136424	0.629377	-0.492952
chr9	108506718	108507159	442	10	0.28265	0.802338	-0.519688
chr19	30614020	30614086	67	8	0.12687	0.781126	-0.654256
chr6	94570085	94570570	486	10	0.343825	0.836619	-0.492794
chr11	114197729	114198284	556	7	0.176781	0.840837	-0.664057
chr7	118064114	118064355	242	10	0.273268	0.761476	-0.488208
chr4	154533735	154534148	414	10	0.337511	0.828848	-0.491337
chr15	99946863	99947076	214	11	0.26774	0.734124	-0.466384
chr9	67042961	67043401	441	9	0.212207	0.706195	-0.493987
chr1	174142398	174143347	950	9	0.215848	0.72368	-0.507833
chr6	3505809	3506265	457	8	0.190064	0.745164	-0.555101
chr8	46194940	46195368	429	9	0.382215	0.87105	-0.488834
chr13	104929805	104930113	309	10	0.0817583	0.597317	-0.515558
chr17	64906486	64906745	260	10	0.230387	0.718282	-0.487895
chr11	100467661	100468604	944	10	0.228243	0.725587	-0.497344
chr10	114612749	114613154	406	10	0.169715	0.671365	-0.50165
chr7	35027168	35027405	238	11	0.0990256	0.563065	-0.46404
chr15	100925399	100925790	392	10	0.0842017	0.556875	-0.472673
chr8	118156090	118156295	206	9	0.296612	0.841713	-0.545101
chr3	97058305	97058596	292	10	0.196841	0.700328	-0.503487
chr3	8751267	8751476	210	10	0.35401	0.815837	-0.461827
chr8	91477342	91477822	481	9	0.210549	0.721055	-0.510506
chr4	115800555	115800919	365	7	0.178471	0.808958	-0.630487
chr5	145670713	145671342	630	9	0.273375	0.775186	-0.501811
chr17	33665721	33665892	172	11	0.267601	0.740317	-0.472717
chr7	56964275	56964353	79	6	0.0753176	0.858088	-0.782771
chr8	120316694	120316930	237	10	0.342923	0.826865	-0.483943
chr15	74223016	74223364	349	9	0.268179	0.796615	-0.528436
chr7	97144388	97144852	465	9	0.238545	0.750067	-0.511522
chr10	76728945	76729342	398	9	0.225836	0.742429	-0.516593
chr13	24958834	24959469	636	8	0.142378	0.730331	-0.587953
chr3	90029224	90029836	613	9	0.257441	0.747148	-0.489707
chr4	57700842	57701337	496	9	0.144458	0.623855	-0.479397
chr10	67607872	67608153	282	10	0.150784	0.650308	-0.499524
chr13	34775153	34775556	404	10	0.228067	0.732635	-0.504567
chr10	82210196	82210595	400	10	0.118993	0.613585	-0.494592
chr11	98765616	98765994	379	10	0.240632	0.705986	-0.465354
chr7	104132339	104132890	552	8	0.229617	0.764527	-0.534909
chr3	51848576	51848774	199	10	0.159288	0.665936	-0.506648
chr11	54050930	54051064	135	8	0.262067	0.95994	-0.697873
chr12	77968717	77969000	284	8	0.173067	0.730554	-0.557486
chr4	132668113	132668421	309	10	0.117904	0.605838	-0.487934
chr9	119366593	119366713	121	10	0.330974	0.801874	-0.4709
chr5	121756650	121757326	677	8	0.283953	0.7912	-0.507247
chr13	34951325	34951835	511	10	0.277545	0.773566	-0.496021
chr6	5373716	5373946	231	11	0.22549	0.711831	-0.486341
chr11	49952870	49953688	819	8	0.200359	0.754012	-0.553653
chr3	121292838	121293258	421	9	0.215774	0.719859	-0.504086
chr2	58339124	58339580	457	9	0.324426	0.880612	-0.556186
chr2	71695093	71695358	266	10	0.286735	0.762529	-0.475794
chr9	55084440	55084556	117	7	0.255503	0.878047	-0.622544
chr19	10289332	10289738	407	10	0.379764	0.841579	-0.461815
chr3	103562574	103562822	249	8	0.194857	0.802291	-0.607434
chr4	148656455	148657153	699	9	0.151594	0.623173	-0.47158
chr17	44751101	44751363	263	10	0.339621	0.819984	-0.480362
chr14	55189896	55190206	311	9	0.196307	0.73276	-0.536453
chr9	118354052	118354430	379	10	0.25443	0.726459	-0.472029
chr12	118616934	118617133	200	9	0.0543039	0.522312	-0.468008
chr19	56190356	56190423	68	9	0.195921	0.70564	-0.509719
chr11	35203331	35203691	361	8	0.271653	0.813985	-0.542332
chr17	66805239	66805774	536	9	0.158618	0.65122	-0.492603
chr16	22766910	22767122	213	10	0.141463	0.595798	-0.454335
chr4	147527620	147527820	201	11	0.199353	0.697223	-0.497869
chr6	128177594	128177967	374	8	0.123741	0.69258	-0.568839
chr13	114841559	114842091	533	9	0.224481	0.754987	-0.530506
chr1	156939227	156939654	428	9	0.133373	0.634949	-0.501576
chr6	92752789	92752858	70	9	0.208908	0.804147	-0.595239
chr8	122232806	122233188	383	9	0.191443	0.726678	-0.535235
chr19	46773279	46773724	446	9	0.287619	0.795649	-0.50803
chr18	80536562	80536918	357	10	0.375984	0.828431	-0.452447
chr3	9445859	9446103	245	8	0.266214	0.826561	-0.560347
chr6	49081840	49082211	372	10	0.191932	0.712113	-0.52018
chr6	52534502	52534807	306	9	0.198107	0.734273	-0.536166
chr18	69938230	69938530	301	9	0.242791	0.794183	-0.551392
chr5	73296835	73297263	429	10	0.104162	0.587916	-0.483754
chr2	60642014	60642258	245	9	0.367071	0.852942	-0.485871
chr10	44128861	44129202	342	10	0.183345	0.657364	-0.474019
chr14	70740355	70741405	1051	10	0.144773	0.664421	-0.519648
chr9	60713907	60714334	428	9	0.228377	0.761316	-0.53294
chr2	91965060	91965407	348	10	0.295533	0.787435	-0.491902
chr5	64648107	64648247	141	11	0.110088	0.58343	-0.473342
chr9	106468768	106469039	272	9	0.148193	0.665883	-0.51769
chr12	58606243	58606496	254	9	0.10227	0.614718	-0.512448
chr10	120870144	120870319	176	10	0.344024	0.81279	-0.468766
chr19	58341196	58341575	380	10	0.267927	0.759385	-0.491458
chr10	77513494	77513694	201	10	0.114588	0.567922	-0.453334
chr8	4267648	4267825	178	10	0.222077	0.722479	-0.500403
chr2	90979795	90980105	311	9	0.268896	0.77153	-0.502635
chr14	25927942	25928187	246	10	0.062885	0.519941	-0.457056
chr15	12855869	12855999	131	10	0.230948	0.710454	-0.479506
chr9	85677033	85677314	282	10	0.159309	0.631528	-0.472219
chr2	5976571	5976823	253	10	0.275962	0.746698	-0.470736
chr6	37165692	37166015	324	9	0.302239	0.809926	-0.507687
chr2	35570848	35570984	137	11	0.246243	0.728811	-0.482568
chr3	68780004	68780355	352	8	0.207542	0.758404	-0.550862
chr6	100483261	100483453	193	8	0.227114	0.793776	-0.566662
chr3	132521698	132522101	404	10	0.208496	0.689866	-0.48137
chr17	49312390	49312590	201	8	0.19645	0.798127	-0.601676
chr5	137967507	137967803	297	9	0.327789	0.85434	-0.526551
chr8	126925705	126926186	482	8	0.266309	0.791807	-0.525498
chr12	110962463	110962595	133	10	0.457923	0.91324	-0.455317
chr1	40036640	40036943	304	10	0.375363	0.868418	-0.493056
chr12	107230010	107230422	413	10	0.322813	0.778518	-0.455704
chr15	102371239	102371332	94	11	0.314759	0.795523	-0.480764
chr4	106535266	106536174	909	9	0.152416	0.636253	-0.483838
chr8	117682501	117683456	956	8	0.0559879	0.595763	-0.539775
chr11	57725306	57725712	407	9	0.304134	0.814051	-0.509917
chr13	100274980	100275365	386	8	0.335837	0.894644	-0.558807
chr14	76616984	76617225	242	10	0.174028	0.682705	-0.508676
chr16	31066775	31067175	401	9	0.172706	0.705322	-0.532616
chr15	58904337	58905156	820	9	0.32022	0.824983	-0.504763
chr1	121062789	121063141	353	9	0.297789	0.821167	-0.523378
chr2	171453980	171454336	357	10	0.176445	0.671242	-0.494796
chr18	38793771	38794109	339	9	0.0990868	0.55876	-0.459673
chr5	149402272	149402627	356	10	0.242143	0.724699	-0.482556
chr19	46146689	46147048	360	8	0.282386	0.820852	-0.538466
chr7	145567303	145567744	442	8	0.266814	0.786765	-0.519951
chr3	31801586	31801916	331	10	0.173154	0.624403	-0.451248
chr6	125425971	125426427	457	9	0.163576	0.659276	-0.4957
chr9	56349206	56349652	447	8	0.24315	0.792726	-0.549576
chr7	117890580	117891589	1010	8	0.359502	0.850719	-0.491217
chr4	154550069	154550558	490	8	0.110476	0.603356	-0.49288
chr1	36576246	36576600	355	6	0.129124	0.716281	-0.587158
chr9	30999031	30999448	418	9	0.204878	0.692883	-0.488005
chr1	132980996	132981501	506	10	0.35444	0.848306	-0.493865
chr19	58869431	58869672	242	10	0.26547	0.734249	-0.46878
chr14	119089286	119089753	468	9	0.115486	0.563387	-0.447901
chr16	96370945	96371310	366	9	0.221462	0.717158	-0.495695
chr14	21705307	21705745	439	8	0.22463	0.753482	-0.528852
chr9	99561372	99561616	245	9	0.213388	0.732474	-0.519086
chr2	156386037	156386182	146	7	0.174686	0.846533	-0.671847
chr3	121914666	121914893	228	6	0.249222	0.892301	-0.643079
chr19	58487461	58488034	574	9	0.189799	0.724822	-0.535023
chr11	70488064	70488372	309	10	0.173515	0.691501	-0.517987
chr19	56295402	56295776	375	10	0.183278	0.669817	-0.486539
chr10	21638563	21638944	382	7	0.174977	0.756789	-0.581811
chr2	59080281	59080443	163	9	0.407593	0.918598	-0.511005
chr12	107596269	107596554	286	10	0.29019	0.760504	-0.470314
chr6	112254709	112255126	418	9	0.24344	0.767824	-0.524384
chr19	37651210	37651590	381	10	0.356563	0.849246	-0.492683
chrX	9874517	9874602	86	7	0.198802	0.848634	-0.649832
chr11	118003974	118004300	327	7	0.208684	0.805376	-0.596692
chr9	49194311	49194492	182	10	0.123805	0.629087	-0.505282
chr7	104889554	104889754	201	10	0.181835	0.668676	-0.486841
chr13	28879006	28879473	468	8	0.160323	0.673815	-0.513491
chr9	77263712	77264028	317	9	0.300952	0.835544	-0.534592
chr4	33601914	33602390	477	6	0.205894	0.84008	-0.634186
chr3	86476022	86476187	166	11	0.291528	0.789545	-0.498017
chr14	120907595	120908008	414	9	0.32157	0.833831	-0.512261
chrX	11659981	11660203	223	10	0.169813	0.679803	-0.50999
chr1	72213363	72213680	318	9	0.220735	0.735654	-0.514919
chr6	12057393	12057667	275	10	0.354192	0.831665	-0.477472
chr6	108256299	108256520	222	10	0.224048	0.69829	-0.474241
chr13	38718006	38718264	259	9	0.188777	0.726191	-0.537414
chr12	87606040	87606313	274	10	0.289556	0.806027	-0.516471
chr15	7094980	7095270	291	9	0.205062	0.709061	-0.503999
chr17	3044701	3044771	71	10	0.384432	0.882832	-0.4984
chr2	168919651	168920009	359	9	0.0618097	0.598478	-0.536669
chr10	6070226	6070408	183	10	0.152583	0.601495	-0.448912
chr2	150721307	150721676	370	9	0.274813	0.784878	-0.510066
chr17	3230819	3231057	239	9	0.307948	0.773557	-0.465609
chr6	127685254	127685653	400	10	0.181704	0.663342	-0.481638
chr4	126940787	126941095	309	10	0.2304	0.723232	-0.492832
chr11	100354631	100354905	275	9	0.432148	0.87348	-0.441332
chr11	106409931	106410260	330	8	0.219269	0.766725	-0.547457
chr9	56370256	56370691	436	9	0.169596	0.681641	-0.512045
chr11	88478785	88478896	112	10	0.0919007	0.576836	-0.484935
chr19	29081474	29081755	282	8	0.247753	0.760157	-0.512403
chr5	115594577	115594943	367	9	0.229811	0.71114	-0.481329
chrX	34619809	34620252	444	10	0.262464	0.76611	-0.503646
chr9	41694417	41694558	142	10	0.169437	0.676088	-0.506651
chr13	41917570	41918113	544	7	0.211893	0.765857	-0.553964
chr13	38680099	38680401	303	9	0.171963	0.664602	-0.492638
chr19	46719555	46720136	582	9	0.165621	0.670306	-0.504685
chr13	23551272	23551503	232	9	0.156629	0.652635	-0.496006
chr10	67596786	67597454	669	9	0.174294	0.68288	-0.508586
chr14	79767737	79768159	423	10	0.262427	0.782358	-0.519931
chr17	84119841	84120051	211	10	0.308032	0.787738	-0.479706
chr14	63789305	63790656	1352	8	0.116824	0.614106	-0.497282
chr17	48014493	48014712	220	10	0.0864185	0.541654	-0.455236
chr5	134772650	134772860	211	10	0.295072	0.768846	-0.473774
chrX	12400022	12400168	147	9	0.366149	0.852051	-0.485902
chr16	12961209	12961768	560	9	0.172756	0.652291	-0.479535
chr5	116069795	116070040	246	10	0.355752	0.812374	-0.456622
chr18	64771208	64771513	306	9	0.241542	0.779124	-0.537581
chr16	76685820	76686245	426	9	0.241602	0.735006	-0.493403
chr14	25026181	25026450	270	9	0.180936	0.657843	-0.476907
chr7	117662151	117662407	257	6	0.293314	0.945337	-0.652023
chr6	37916817	37917544	728	9	0.288569	0.760653	-0.472084
chr6	145221287	145221592	306	9	0.239256	0.758232	-0.518975
chr10	69630200	69630617	418	8	0.301942	0.84747	-0.545528
chr16	85801089	85801426	338	9	0.127181	0.598222	-0.47104
chr2	93421198	93421682	485	8	0.180112	0.70259	-0.522478
chr11	101813488	101813825	338	10	0.257054	0.776906	-0.519852
chr18	65670131	65670440	310	9	0.168459	0.675447	-0.506987
chr1	72747120	72747362	243	10	0.300096	0.802727	-0.502631
chr9	14543530	14543766	237	10	0.360226	0.824539	-0.464314
chr4	39666789	39667306	518	7	0.194049	0.719303	-0.525254
chr4	126874090	126874418	329	9	0.316495	0.806399	-0.489904
chr17	29572569	29573251	683	9	0.28581	0.791152	-0.505342
chr3	95039390	95039587	198	10	0.389656	0.857145	-0.467489
chr13	56731871	56732289	419	7	0.226932	0.794522	-0.56759
chr4	125092602	125092901	300	8	0.108108	0.652676	-0.544568
chr11	68625639	68626081	443	9	0.202073	0.700638	-0.498565
chr11	49951838	49952226	389	9	0.314156	0.803839	-0.489683
chr3	135219781	135220247	467	9	0.196505	0.679307	-0.482802
chr13	105396962	105397390	429	8	0.200512	0.713979	-0.513467
chr2	33304435	33304691	257	10	0.309869	0.790743	-0.480875
chr17	48006698	48006952	255	9	0.327538	0.802027	-0.474489
chr3	130859477	130859688	212	9	0.102105	0.565999	-0.463894
chr18	38799127	38799470	344	8	0.20831	0.738795	-0.530485
chr10	84918419	84918638	220	10	0.233947	0.709048	-0.475101
chr1	37018998	37019261	264	8	0.262085	0.784991	-0.522906
chr17	68137861	68138103	243	7	0.277889	0.85971	-0.581821
chr12	83503679	83504067	389	9	0.272615	0.76703	-0.494416
chr5	104436311	104437121	811	9	0.270061	0.764739	-0.494678
chr12	78009945	78010721	777	9	0.223015	0.701814	-0.478799
chr11	114055163	114055560	398	9	0.26194	0.783297	-0.521357
chr10	44112591	44113040	450	9	0.180919	0.651628	-0.47071
chr19	57703109	57703377	269	6	0.302884	0.941143	-0.638259
chr18	60815817	60816462	646	7	0.207145	0.768839	-0.561694
chr3	135176981	135177272	292	9	0.180985	0.668774	-0.487789
chr7	13613217	13613462	246	9	0.180165	0.648272	-0.468107
chr4	55092026	55092295	270	9	0.377244	0.851628	-0.474385
chr4	140833148	140833543	396	9	0.328561	0.824147	-0.495587
chr12	12892719	12892920	202	10	0.196016	0.673638	-0.477622
chr11	106436992	106437362	371	6	0.225265	0.862616	-0.63735
chr6	89304224	89304894	671	9	0.256682	0.731935	-0.475254
chr1	167505610	167506129	520	9	0.237346	0.720272	-0.482926
chr9	48832024	48832333	310	8	0.183757	0.72542	-0.541663
chr9	64043425	64044000	576	6	0.274268	0.82772	-0.553452
chr10	82219324	82219595	272	9	0.236733	0.737247	-0.500514
chr14	32916468	32916627	160	8	0.233742	0.801119	-0.567377
chr1	172764955	172765120	166	7	0.245176	0.853102	-0.607925
chr4	57707000	57707756	757	8	0.155673	0.640666	-0.484993
chr3	97105337	97105817	481	9	0.196491	0.666805	-0.470314
chr1	169481663	169481882	220	8	0.30323	0.848304	-0.545074
chr3	130536015	130536321	307	9	0.313961	0.833082	-0.519121
chr11	117994703	117995123	421	9	0.395092	0.872317	-0.477225
chr10	36954147	36954654	508	8	0.304265	0.818847	-0.514582
chr6	99046147	99046351	205	9	0.162434	0.639607	-0.477173
chr5	134644624	134644939	316	8	0.162716	0.714771	-0.552054
chr3	9591453	9592036	584	8	0.0995743	0.571494	-0.47192
chr6	112237648	112237973	326	10	0.237784	0.76069	-0.522907
chr12	72609338	72609866	529	7	0.197544	0.738114	-0.54057
chr9	99326526	99326776	251	9	0.155518	0.641759	-0.486241
chr17	79216114	79216536	423	8	0.297939	0.807951	-0.510012
chr12	112204255	112204705	451	8	0.190427	0.697233	-0.506806
chr2	173054081	173054358	278	7	0.196803	0.775067	-0.578264
chr10	21466512	21466862	351	8	0.080154	0.575803	-0.495649
chr13	98652552	98652820	269	8	0.179237	0.747804	-0.568567
chr12	4295207	4295418	212	7	0.150799	0.692872	-0.542073
chr1	186885617	186885815	199	10	0.307842	0.817492	-0.50965
chr15	72851809	72852206	398	9	0.253213	0.735223	-0.482011
chr5	102248833	102249258	426	8	0.240727	0.760751	-0.520024
chr5	119094472	119094618	147	7	0.101929	0.622198	-0.520269
chr18	38681895	38682254	360	9	0.157423	0.634584	-0.477161
chr4	148527286	148527527	242	9	0.324426	0.806527	-0.482101
chr16	29686382	29686767	386	8	0.261475	0.78534	-0.523864
chr11	6580093	6580256	164	10	0.223682	0.707798	-0.484116
chr9	47347619	47347914	296	10	0.248772	0.731431	-0.482659
chr13	97960970	97961205	236	8	0.250057	0.808014	-0.557957
chr4	58560694	58561016	323	8	0.174869	0.75866	-0.583792
chr3	87962188	87962348	161	8	0.197526	0.698901	-0.501375
chr5	122752069	122752446	378	9	0.312122	0.798051	-0.48593
chr3	130681152	130681536	385	9	0.36257	0.833305	-0.470734
chr9	114422153	114422262	110	9	0.111329	0.54687	-0.435541
chr15	53043759	53043846	88	8	0.219097	0.808409	-0.589312
chr8	80672655	80672994	340	8	0.150441	0.66254	-0.512099
chr6	64946834	64947168	335	9	0.104937	0.602196	-0.497258
chr7	86387011	86387259	249	8	0.357116	0.850497	-0.49338
chr6	34989962	34990195	234	8	0.257416	0.775622	-0.518206
chr5	113849042	113849793	752	6	0.269226	0.838802	-0.569576
chr12	3599515	3599711	197	7	0.206155	0.864626	-0.65847
chr4	45667353	45667676	324	8	0.147235	0.665666	-0.518431
chr16	30086358	30086684	327	9	0.117569	0.600387	-0.482817
chr12	88237989	88238381	393	6	0.160447	0.740396	-0.579949
chr15	79262645	79262909	265	9	0.27094	0.749973	-0.479033
chr5	114436006	114436810	805	7	0.240248	0.757532	-0.517283
chr14	57484930	57485232	303	9	0.309058	0.781304	-0.472247
chr12	56485061	56485340	280	8	0.289699	0.81448	-0.52478
chr12	55281249	55281467	219	9	0.322762	0.771065	-0.448303
chr5	100794811	100794979	169	8	0.351505	0.863862	-0.512358
chr10	56144122	56144416	295	8	0.358374	0.874919	-0.516545
chr6	51169674	51169863	190	9	0.149906	0.60865	-0.458744
chr16	24331882	24332064	183	9	0.23543	0.711664	-0.476233
chr4	142920512	142920862	351	9	0.121025	0.579516	-0.45849
chr12	70481290	70481647	358	9	0.25855	0.758503	-0.499952
chr12	113776761	113777006	246	9	0.287268	0.754259	-0.46699
chr3	34824724	34824916	193	9	0.346317	0.823962	-0.477645
chr19	40753478	40753734	257	8	0.318386	0.828214	-0.509828
chr17	64816230	64816475	246	9	0.236571	0.726621	-0.490049
chr6	72789449	72789722	274	8	0.338441	0.825839	-0.487398
chr13	95418825	95419267	443	8	0.141159	0.639656	-0.498497
chr2	30936360	30936677	318	9	0.209424	0.688684	-0.47926
chr14	47225001	47225271	271	9	0.290092	0.808268	-0.518176
chr7	56326535	56326763	229	7	0.212674	0.797703	-0.585028
chr19	27677596	27677816	221	7	0.169689	0.767173	-0.597483
chr12	86956464	86956713	250	8	0.17189	0.700025	-0.528135
chr13	98771427	98771730	304	9	0.318854	0.787027	-0.468173
chr17	84462875	84463225	351	9	0.208492	0.695251	-0.486758
chr17	87232437	87232597	161	9	0.333354	0.824486	-0.491133
chr13	48419479	48419906	428	7	0.0533161	0.562769	-0.509453
chr8	125934378	125934558	181	8	0.0978305	0.694867	-0.597036
chr10	119705488	119705755	268	9	0.227199	0.71441	-0.487212
chr4	106429731	106430245	515	8	0.267996	0.7522	-0.484204
chrX	98594367	98594632	266	6	0.12924	0.765137	-0.635897
chr15	102082260	102082573	314	8	0.292874	0.80192	-0.509046
chr11	104147644	104148091	448	9	0.327768	0.801733	-0.473965
chr12	78021973	78022272	300	9	0.401295	0.863658	-0.462363
chr10	31022980	31023268	289	9	0.173881	0.660939	-0.487058
chr18	65765978	65766451	474	7	0.256394	0.810737	-0.554343
chr5	68191169	68191476	308	9	0.256717	0.74102	-0.484303
chr13	57384063	57384257	195	9	0.337334	0.836844	-0.49951
chr17	29110467	29110948	482	7	0.169497	0.700713	-0.531215
chr9	47890768	47891231	464	9	0.240385	0.719576	-0.479191
chr4	5593032	5593442	411	8	0.237028	0.745013	-0.507985
chr10	69239794	69240160	367	7	0.12084	0.656011	-0.535171
chr14	12795008	12795404	397	9	0.158949	0.640368	-0.48142
chr14	8888486	8888905	420	9	0.170824	0.669485	-0.498661
chr12	36189220	36189382	163	9	0.15462	0.597126	-0.442505
chr6	143275455	143275700	246	9	0.158365	0.626657	-0.468293
chr8	110086124	110086421	298	9	0.188019	0.686363	-0.498344
chr18	78797947	78798256	310	8	0.233749	0.752877	-0.519128
chr9	106094454	106094755	302	9	0.326132	0.813109	-0.486978
chr3	135186466	135186949	484	9	0.262173	0.715274	-0.453101
chr3	153352737	153353098	362	9	0.259942	0.754121	-0.494179
chr17	46981187	46981346	160	8	0.305972	0.821017	-0.515045
chr6	85205482	85205940	459	8	0.282291	0.802378	-0.520086
chr2	30192235	30192360	126	6	0.217778	0.801226	-0.583447
chr12	88250081	88250484	404	9	0.368621	0.82762	-0.458998
chr5	100286226	100286404	179	9	0.290378	0.795167	-0.504789
chr18	82992792	82993056	265	9	0.309996	0.779642	-0.469646
chr1	134970257	134970736	480	7	0.244429	0.760672	-0.516242
chr5	119992980	119993167	188	9	0.249333	0.723495	-0.474162
chr10	89232409	89232780	372	8	0.339718	0.835133	-0.495415
chr14	119090222	119090485	264	7	0.111567	0.633455	-0.521888
chr13	48429299	48429480	182	6	0.198553	0.794516	-0.595963
chr1	120976155	120976330	176	10	0.249538	0.768337	-0.518799
chr4	137053409	137053803	395	6	0.17911	0.77823	-0.59912
chr6	47976191	47976566	376	8	0.124996	0.604989	-0.479993
chr3	146042726	146043140	415	6	0.191067	0.797487	-0.60642
chr5	129666417	129666688	272	8	0.172745	0.684727	-0.511982
chr5	93113163	93113768	606	8	0.139075	0.65749	-0.518415
chr6	53562763	53563122	360	7	0.25127	0.802582	-0.551312
chr3	53906844	53907080	237	9	0.210237	0.694124	-0.483887
chr6	136316672	136317285	614	8	0.165213	0.688052	-0.522839
chr17	84122383	84122672	290	9	0.0750628	0.570625	-0.495562
chr13	100362670	100362873	204	7	0.132195	0.725104	-0.592908
chr17	30937306	30937542	237	9	0.300555	0.76722	-0.466665
chr14	105675258	105675574	317	9	0.314264	0.794649	-0.480386
chr6	145097567	145097844	278	8	0.208693	0.7247	-0.516007
chr9	44299650	44299914	265	9	0.26116	0.729869	-0.468709
chr13	112791226	112791612	387	8	0.139347	0.623809	-0.484462
chr17	81217458	81217808	351	8	0.212772	0.71346	-0.500688
chr14	21031131	21031428	298	7	0.246592	0.817262	-0.57067
chr3	115920386	115920738	353	8	0.260236	0.804625	-0.544389
chr3	26836086	26836356	271	7	0.286634	0.812258	-0.525624
chr9	57892493	57892889	397	8	0.14183	0.620258	-0.478428
chr2	144024358	144024707	350	8	0.238523	0.732438	-0.493915
chr10	118033363	118033605	243	8	0.310952	0.805109	-0.494157
chr14	76767832	76768004	173	9	0.338858	0.810788	-0.47193
chr12	104421527	104421706	180	9	0.147622	0.604935	-0.457313
chr9	119423727	119424155	429	8	0.349027	0.841526	-0.4925
chr1	53913673	53913955	283	8	0.28539	0.801615	-0.516225
chr9	40975017	40975360	344	9	0.17514	0.708553	-0.533414
chr13	44397397	44397656	260	9	0.396794	0.845479	-0.448684
chr11	75257239	75257548	310	8	0.27533	0.775566	-0.500236
chr10	39246815	39247132	318	6	0.12539	0.698209	-0.572818
chr8	9261718	9261975	258	9	0.308474	0.7947	-0.486226
chr18	42690403	42690675	273	8	0.311244	0.847255	-0.536012
chr15	6720520	6720847	328	8	0.256091	0.759114	-0.503023
chr14	122699597	122699930	334	9	0.24124	0.732218	-0.490978
chr9	42564956	42565244	289	8	0.380643	0.866755	-0.486112
chr7	152084574	152084777	204	6	0.15963	0.77425	-0.61462
chr15	97017172	97017433	262	9	0.272635	0.72388	-0.451245
chr10	110540254	110540346	93	9	0.0821267	0.537872	-0.455745
chr15	77695992	77696303	312	8	0.307012	0.815117	-0.508105
chr14	58320800	58321132	333	8	0.144678	0.660374	-0.515696
chr2	131968268	131968480	213	8	0.14502	0.681022	-0.536002
chrX	6765662	6765864	203	7	0.0556946	0.504012	-0.448318
chr19	41669953	41670140	188	8	0.295381	0.791452	-0.496071
chr11	106413378	106413827	450	7	0.286226	0.814724	-0.528498
chr12	104009490	104010013	524	8	0.350304	0.826071	-0.475767
chr12	84837563	84838060	498	8	0.143192	0.617849	-0.474657
chr18	69835421	69835725	305	8	0.158684	0.676073	-0.517389
chr10	94728566	94729893	1328	7	0.248425	0.761466	-0.513041
chr15	25652307	25652764	458	7	0.269058	0.780352	-0.511293
chr10	75757167	75757252	86	8	0.457683	0.909328	-0.451646
chr14	63493808	63494154	347	7	0.301123	0.851595	-0.550472
chr10	115703623	115703907	285	8	0.21036	0.733654	-0.523295
chr6	35194092	35194331	240	8	0.332855	0.829342	-0.496487
chr5	117905727	117905979	253	9	0.312912	0.779573	-0.466662
chr9	114419984	114420246	263	9	0.272175	0.753461	-0.481286
chr10	68540529	68540752	224	9	0.290741	0.750418	-0.459678
chr11	95509359	95509672	314	8	0.238746	0.74158	-0.502835
chr6	39383435	39384631	1197	8	0.27247	0.751661	-0.479191
chr7	88244942	88245182	241	9	0.283789	0.794134	-0.510344
chr12	87827820	87828182	363	7	0.0820481	0.593384	-0.511336
chr17	10650015	10650185	171	7	0.225829	0.778298	-0.552469
chr2	153101845	153102180	336	7	0.222176	0.752505	-0.53033
chr1	75605712	75605929	218	8	0.275291	0.75771	-0.482419
chr7	30166979	30167140	162	9	0.376972	0.844237	-0.467265
chr11	61065185	61065353	169	7	0.198025	0.768121	-0.570096
chr18	20933678	20934663	986	8	0.176923	0.684175	-0.507252
chr2	171466640	171466717	78	7	0.203767	0.849486	-0.645719
chr4	117118528	117118786	259	8	0.241473	0.734554	-0.49308
chr5	100763577	100763867	291	7	0.136531	0.68968	-0.553149
chr15	25653368	25653776	409	7	0.240015	0.758279	-0.518264
chr17	51979562	51980149	588	8	0.240551	0.754536	-0.513985
chr4	139781304	139781676	373	9	0.24158	0.710966	-0.469386
chr2	20443553	20443778	226	9	0.181308	0.641125	-0.459817
chr4	132953136	132953418	283	8	0.220259	0.738041	-0.517782
chr19	56886119	56886422	304	9	0.225323	0.713593	-0.48827
chr16	31311188	31311390	203	8	0.144929	0.639339	-0.49441
chr8	108774174	108774545	372	6	0.154826	0.753779	-0.598953
chr10	115896924	115897182	259	8	0.209693	0.707978	-0.498285
chr4	53298058	53298251	194	6	0.177529	0.777601	-0.600072
chr9	70251106	70251576	471	8	0.211386	0.684888	-0.473502
chr12	85099953	85100341	389	9	0.172699	0.64997	-0.477271
chr1	139100160	139100494	335	8	0.283687	0.80594	-0.522252
chr5	100773695	100774089	395	6	0.177135	0.767389	-0.590253
chr19	44769621	44770173	553	7	0.0693769	0.552109	-0.482732
chr4	116770086	116771200	1115	7	0.265183	0.739705	-0.474522
chr10	21545742	21546100	359	9	0.31109	0.802963	-0.491873
chr5	101195154	101195237	84	7	0.0342936	0.5749	-0.540606
chr5	54341497	54341695	199	7	0.0966261	0.663661	-0.567035
chr16	94447908	94448068	161	8	0.338611	0.85788	-0.519268
chr17	52020343	52020546	204	8	0.288136	0.817504	-0.529367
chr16	31575480	31576040	561	9	0.286439	0.786788	-0.500348
chr17	66050741	66051004	264	8	0.165689	0.672759	-0.50707
chr15	99577247	99577456	210	8	0.294979	0.852598	-0.557619
chr13	40845019	40845269	251	9	0.261326	0.768368	-0.507042
chr7	86573046	86573663	618	8	0.196035	0.698673	-0.502638
chr11	94042998	94043312	315	9	0.34779	0.828274	-0.480484
chr17	81479405	81479682	278	9	0.195499	0.743958	-0.548458
chr3	135230388	135230671	284	9	0.282048	0.787462	-0.505415
chr11	118690467	118690822	356	8	0.319815	0.786831	-0.467016
chr11	87995770	87996126	357	8	0.344979	0.841202	-0.496222
chr7	35927174	35928027	854	8	0.310169	0.825416	-0.515247
chr17	34732543	34732807	265	9	0.293278	0.798691	-0.505413
chr12	77187516	77187908	393	8	0.129724	0.602536	-0.472812
chr3	86961779	86962197	419	7	0.0907496	0.629616	-0.538867
chr18	65426416	65426739	324	7	0.329082	0.849144	-0.520062
chr18	80825743	80825891	149	9	0.18287	0.667158	-0.484288
chr6	140610790	140611123	334	7	0.190388	0.755946	-0.565557
chr12	100649506	100649793	288	8	0.145544	0.695915	-0.550371
chr4	104882876	104883139	264	8	0.32033	0.809303	-0.488973
chr8	109297879	109298135	257	8	0.220281	0.731521	-0.51124
chr9	102326258	102326491	234	7	0.128767	0.682417	-0.55365
chr5	136384812	136385099	288	9	0.158513	0.66698	-0.508466
chr7	75372319	75372562	244	9	0.229449	0.731699	-0.50225
chr11	83589246	83589394	149	7	0.340163	0.826631	-0.486468
chr13	44932790	44933231	442	8	0.2691	0.761927	-0.492827
chr4	136619789	136620007	219	9	0.160476	0.618013	-0.457537
chr7	135500763	135501367	605	7	0.145007	0.606912	-0.461905
chr15	31345353	31345695	343	8	0.278894	0.775868	-0.496973
chr3	101291331	101291822	492	8	0.274669	0.724076	-0.449407
chr16	35407201	35407560	360	8	0.324528	0.808887	-0.484359
chr15	61878578	61878908	331	6	0.197235	0.79262	-0.595384
chr9	66123599	66124116	518	8	0.0755465	0.56592	-0.490373
chr8	81702967	81703087	121	7	0.203466	0.80544	-0.601974
chr2	168933139	168933340	202	7	0.089184	0.691629	-0.602445
chr13	98370258	98370424	167	7	0.0817802	0.639835	-0.558055
chr5	64646200	64646441	242	8	0.266329	0.76381	-0.497481
chr15	58880086	58880388	303	8	0.324697	0.830773	-0.506076
chr2	31034984	31035252	269	8	0.208824	0.682986	-0.474162
chr3	130483665	130483921	257	9	0.278499	0.780378	-0.501879
chr17	30484233	30484515	283	7	0.360377	0.876475	-0.516098
chr4	57694441	57694647	207	7	0.0891181	0.534885	-0.445767
chr15	82772144	82772454	311	8	0.3636	0.838303	-0.474703
chr13	46154316	46154563	248	7	0.152023	0.693405	-0.541382
chr15	6692448	6692658	211	7	0.193902	0.721899	-0.527997
chr5	67660574	67660884	311	8	0.219483	0.723115	-0.503632
chr11	62396421	62396571	151	8	0.302756	0.817616	-0.51486
chr4	149295056	149295240	185	9	0.0770895	0.586192	-0.509102
chr10	119260631	119260976	346	8	0.284548	0.835907	-0.551359
chr14	60919211	60919368	158	9	0.292579	0.785782	-0.493204
chr12	109228679	109228870	192	7	0.234492	0.767361	-0.532868
chr19	10751088	10751186	99	8	0.225486	0.675165	-0.449679
chr12	109198889	109199477	589	6	0.230891	0.848569	-0.617678
chr10	7341153	7341394	242	7	0.168358	0.677469	-0.509111
chr11	106377701	106377813	113	8	0.292837	0.83844	-0.545602
chr2	112084020	112084307	288	8	0.32483	0.79002	-0.46519
chr6	82234129	82235234	1106	9	0.677215	0.110131	0.567084
chr2	32031584	32032670	1087	7	0.170617	0.650412	-0.479795
chr17	73612537	73612718	182	7	0.193684	0.764128	-0.570444
chr18	68168382	68168624	243	7	0.357278	0.870742	-0.513464
chr1	169663646	169664066	421	8	0.166121	0.670193	-0.504072
chr17	68294762	68295086	325	8	0.293678	0.791297	-0.497619
chr10	84342775	84343008	234	9	0.3544	0.832407	-0.478006
chr16	92636968	92637196	229	9	0.283654	0.790252	-0.506598
chr7	28028242	28028551	310	8	0.200176	0.732496	-0.532319
chr5	92913969	92914171	203	7	0.0582542	0.635358	-0.577104
chr13	113831614	113831917	304	7	0.231468	0.788591	-0.557124
chr6	72760275	72760647	373	7	0.206097	0.732875	-0.526779
chr6	100488636	100488762	127	7	0.180965	0.745509	-0.564544
chr15	25709404	25709594	191	8	0.176417	0.65448	-0.478063
chr8	74827631	74827916	286	8	0.278814	0.776644	-0.49783
chr12	86069667	86069900	234	8	0.14859	0.624315	-0.475725
chr16	32801912	32802022	111	8	0.258568	0.791283	-0.532715
chr4	124119127	124119490	364	8	0.16658	0.680975	-0.514395
chr4	69628906	69629132	227	7	0.374566	0.901399	-0.526833
chr2	104949014	104949253	240	6	0.114872	0.701935	-0.587063
chr18	85106188	85106396	209	7	0.0439505	0.558688	-0.514738
chr15	36945899	36946319	421	8	0.228088	0.727438	-0.49935
chr3	153996059	153996175	117	8	0.3041	0.769992	-0.465891
chr7	140179799	140180025	227	8	0.349986	0.847558	-0.497572
chr7	87220130	87220919	790	7	0.247637	0.724683	-0.477046
chr8	127573095	127573929	835	7	0.187666	0.714767	-0.527101
chr6	34816814	34817307	494	8	0.212859	0.676165	-0.463306
chr3	103575649	103575919	271	8	0.0514263	0.484907	-0.43348
chr5	107138099	107139191	1093	7	0.247246	0.690204	-0.442958
chr2	59526943	59527176	234	9	0.220752	0.697066	-0.476314
chr7	86556504	86556779	276	8	0.297874	0.777253	-0.479378
chr11	95531828	95532195	368	7	0.308879	0.831104	-0.522224
chr11	61076197	61076383	187	8	0.257862	0.722931	-0.465069
chr2	31358040	31358253	214	8	0.159178	0.673145	-0.513966
chr9	120911969	120912435	467	8	0.236134	0.73044	-0.494306
chr2	157670652	157671154	503	7	0.147929	0.648059	-0.50013
chr6	122284916	122285206	291	7	0.126654	0.650175	-0.523521
chr18	82741068	82741263	196	9	0.193174	0.678446	-0.485273
chr1	78438768	78439090	323	8	0.386336	0.841847	-0.455511
chr10	115734877	115735117	241	8	0.314716	0.786534	-0.471818
chr4	117976435	117976596	162	6	0.321594	0.897964	-0.576371
chr1	120942979	120943275	297	7	0.136696	0.644841	-0.508145
chr14	66166729	66166928	200	8	0.426854	0.887831	-0.460977
chr4	136228365	136228457	93	6	0.0882032	0.622807	-0.534604
chr13	20201106	20201277	172	7	0.228103	0.734271	-0.506168
chr5	138606319	138606639	321	8	0.293723	0.76661	-0.472887
chr4	84039112	84039431	320	8	0.356246	0.818155	-0.461909
chr6	38865570	38866153	584	7	0.325816	0.787749	-0.461933
chr9	21573404	21573667	264	8	0.134606	0.599586	-0.46498
chr1	173055997	173056322	326	8	0.24434	0.71911	-0.47477
chr19	3668031	3668303	273	8	0.229713	0.720436	-0.490723
chr11	49555777	49555971	195	8	0.25994	0.756692	-0.496752
chr4	41182609	41184377	1769	7	0.235596	0.743461	-0.507865
chr5	53878508	53878848	341	8	0.260925	0.725378	-0.464453
chr1	7110353	7110663	311	7	0.379487	0.888777	-0.509291
chr8	81056578	81057170	593	7	0.229924	0.73656	-0.506637
chr7	87721689	87722094	406	7	0.15741	0.657547	-0.500137
chr14	12314490	12314630	141	9	0.156479	0.678716	-0.522237
chr6	28722692	28722964	273	6	0.269008	0.846891	-0.577883
chr4	135131002	135131328	327	8	0.28038	0.768552	-0.488172
chr5	114294317	114294406	90	8	0.262559	0.756267	-0.493708
chr4	141715928	141716253	326	8	0.279804	0.783062	-0.503258
chr11	103509429	103509690	262	8	0.10821	0.585286	-0.477076
chr19	53511885	53512090	206	7	0.295039	0.827765	-0.532726
chr7	117888895	117889368	474	6	0.290157	0.852182	-0.562024
chr2	157287443	157287752	310	8	0.32475	0.824838	-0.500088
chr6	82703317	82703493	177	8	0.279577	0.745337	-0.465759
chr6	127978338	127978728	391	8	0.234708	0.723346	-0.488637
chr7	35538292	35538431	140	8	0.189854	0.661231	-0.471377
chr13	100379514	100380007	494	7	0.286645	0.805302	-0.518657
chr15	59101557	59101851	295	7	0.220527	0.728188	-0.507661
chr3	122140195	122140715	521	8	0.162336	0.619426	-0.45709
chr16	93912622	93913349	728	7	0.295181	0.744845	-0.449664
chr2	154246884	154247434	551	6	0.0746221	0.532755	-0.458133
chr14	65462308	65462731	424	8	0.186941	0.677064	-0.490124
chr11	55237071	55237607	537	7	0.344613	0.824407	-0.479795
chr7	139478846	139478989	144	8	0.338535	0.8268	-0.488265
chr1	63531266	63531792	527	7	0.329527	0.809675	-0.480148
chr8	49017428	49017655	228	8	0.267599	0.749661	-0.482062
chr2	173953007	173953436	430	8	0.230283	0.733199	-0.502915
chr3	121969222	121969461	240	8	0.308888	0.809321	-0.500433
chr12	85872710	85873160	451	8	0.406531	0.848376	-0.441845
chr2	32761997	32762402	406	8	0.264151	0.736146	-0.471995
chr15	82682233	82682605	373	7	0.298048	0.801216	-0.503168
chr4	134030643	134031083	441	8	0.31688	0.823931	-0.507051
chr9	114392673	114393022	350	7	0.297706	0.813938	-0.516232
chr14	52632666	52632942	277	8	0.183826	0.665281	-0.481454
chr2	118508358	118508746	389	8	0.325949	0.797502	-0.471553
chr9	56392419	56392798	380	6	0.246159	0.799143	-0.552984
chr7	104877530	104877784	255	6	0.164404	0.708789	-0.544385
chr10	69718502	69718728	227	8	0.129585	0.599653	-0.470069
chr15	10525581	10525772	192	8	0.382397	0.835305	-0.452908
chr3	138101153	138102016	864	6	0.178257	0.669252	-0.490995
chr2	33059223	33059478	256	7	0.232334	0.739424	-0.50709
chr7	80831182	80831469	288	7	0.184633	0.759699	-0.575065
chr14	87844408	87844661	254	6	0.179745	0.793328	-0.613583
chr2	160561711	160562486	776	7	0.0998324	0.592977	-0.493145
chr10	68672968	68673098	131	8	0.234586	0.748583	-0.513997
chr19	40759313	40759472	160	6	0.172232	0.798922	-0.62669
chr12	89710580	89710748	169	8	0.305305	0.807152	-0.501847
chr12	88041222	88041501	280	8	0.217192	0.679085	-0.461893
chr6	72793248	72793699	452	8	0.219311	0.683233	-0.463921
chr13	35949469	35949763	295	7	0.294011	0.786424	-0.492413
chr5	104501147	104501643	497	7	0.316316	0.796769	-0.480453
chr6	125528469	125528906	438	8	0.143067	0.655393	-0.512326
chr13	97859809	97859945	137	6	0.18757	0.802636	-0.615066
chr16	38441585	38442125	541	7	0.281091	0.777692	-0.4966
chr5	138162475	138162548	74	7	0.0381333	0.564061	-0.525928
chr9	113575684	113575866	183	8	0.377542	0.834797	-0.457255
chr6	145059980	145060293	314	8	0.333448	0.806793	-0.473345
chr12	78090143	78090352	210	8	0.225379	0.78083	-0.55545
chr14	20854297	20854426	130	7	0.149002	0.72962	-0.580618
chr7	3251940	3252129	190	8	0.122474	0.585522	-0.463047
chr4	82126570	82126841	272	8	0.299023	0.760458	-0.461435
chr7	107260073	107260299	227	8	0.286168	0.765204	-0.479036
chr2	167607814	167608045	232	8	0.143427	0.622235	-0.478808
chr14	57217988	57218210	223	6	0.224203	0.785566	-0.561363
chr6	86980468	86980818	351	8	0.362674	0.84896	-0.486286
chr6	91688134	91688544	411	8	0.272461	0.72375	-0.45129
chr12	11231386	11231710	325	7	0.176641	0.699377	-0.522737
chr19	23198635	23198977	343	7	0.0852737	0.604091	-0.518817
chr6	99216463	99216920	458	7	0.318429	0.772832	-0.454403
chr10	82106887	82107098	212	8	0.309684	0.798039	-0.488355
chr12	105935050	105935190	141	8	0.449731	0.890135	-0.440404
chr13	51473939	51474081	143	8	0.132819	0.659745	-0.526927
chr9	64045126	64045703	578	7	0.219612	0.713647	-0.494035
chr15	36879031	36879269	239	8	0.156174	0.621946	-0.465771
chr6	112879865	112880353	489	6	0.409579	0.907257	-0.497678
chrX	137046741	137046941	201	6	0.33883	0.90974	-0.57091
chr11	88338826	88339580	755	7	0.308073	0.827401	-0.519329
chr3	27116165	27116491	327	7	0.124799	0.642524	-0.517725
chr17	46639041	46639123	83	8	0.219306	0.705042	-0.485736
chr10	120958146	120958604	459	7	0.204601	0.709766	-0.505165
chr7	152467570	152467935	366	7	0.302442	0.823582	-0.521141
chr4	117769256	117769694	439	8	0.267389	0.737986	-0.470597
chr2	169441493	169441726	234	6	0.25606	0.844421	-0.588361
chr4	123670052	123670302	251	7	0.0996984	0.62228	-0.522581
chr14	106084272	106084527	256	8	0.230358	0.72729	-0.496933
chr13	13440080	13440378	299	7	0.0932023	0.603374	-0.510172
chr8	8640175	8640453	279	6	0.207783	0.751335	-0.543552
chr5	93128074	93128332	259	6	0.0868944	0.691227	-0.604333
chr9	43798265	43798531	267	8	0.142164	0.655535	-0.513372
chr4	142551885	142552182	298	8	0.286881	0.763371	-0.476491
chr9	20828774	20829317	544	7	0.291466	0.808737	-0.517271
chr3	86763597	86763997	401	7	0.38341	0.888647	-0.505237
chr16	89840446	89840903	458	7	0.380887	0.862771	-0.481884
chr12	81292723	81293049	327	7	0.17652	0.669438	-0.492919
chr11	35230474	35230973	500	6	0.275417	0.805701	-0.530284
chr1	157564545	157564752	208	8	0.179036	0.723303	-0.544267
chr1	158723169	158723301	133	7	0.268023	0.800882	-0.532859
chr14	55297869	55298117	249	8	0.241279	0.70921	-0.467931
chr12	73891512	73891791	280	8	0.330329	0.806216	-0.475887
chr5	101194272	101194421	150	7	0.282114	0.791951	-0.509837
chr3	34664005	34664363	359	7	0.065268	0.551973	-0.486705
chrX	45653648	45653901	254	6	0.0518613	0.621268	-0.569407
chrX	148613552	148613910	359	7	0.327315	0.803334	-0.476018
chr15	96172646	96172872	227	8	0.241632	0.744738	-0.503107
chr4	131354457	131354590	134	7	0.129936	0.622051	-0.492115
chr2	27260307	27261359	1053	7	0.299685	0.774165	-0.47448
chr6	28698401	28698625	225	8	0.247728	0.729926	-0.482198
chr4	132630273	132630643	371	7	0.255047	0.744789	-0.489742
chr10	45334109	45334272	164	6	0.371425	0.936556	-0.56513
chr1	64996130	64996227	98	8	0.124839	0.632885	-0.508045
chr4	141800543	141800908	366	7	0.205535	0.727146	-0.521611
chr19	23239498	23239863	366	7	0.288741	0.789246	-0.500506
chr15	88543724	88543969	246	8	0.334985	0.789998	-0.455013
chr19	7475093	7475373	281	7	0.3536	0.832761	-0.479161
chr8	122376997	122377110	114	8	0.264875	0.764915	-0.50004
chr5	67112166	67112630	465	6	0.163968	0.719055	-0.555088
chr10	21474916	21475197	282	7	0.370826	0.857473	-0.486647
chr18	42394291	42394627	337	8	0.20571	0.690826	-0.485117
chr8	89074181	89074557	377	7	0.214691	0.729316	-0.514625
chr11	82064761	82065101	341	6	0.271192	0.803821	-0.532629
chr11	101635827	101636405	579	7	0.243095	0.710857	-0.467762
chr11	102472337	102472430	94	7	0.333595	0.82995	-0.496355
chr1	59017782	59018188	407	7	0.128131	0.623906	-0.495775
chr9	118941663	118941897	235	8	0.322252	0.809141	-0.486889
chr6	136879371	136879568	198	7	0.177339	0.694884	-0.517544
chr10	92704196	92704618	423	7	0.177063	0.686274	-0.509211
chr10	70011302	70011462	161	8	0.28673	0.765969	-0.479239
chr18	81389318	81389680	363	8	0.124168	0.587168	-0.463001
chr1	169428770	169429111	342	6	0.258253	0.808265	-0.550012
chr6	99390005	99390224	220	7	0.157615	0.664545	-0.50693
chr14	118774189	118774506	318	6	0.2541	0.854579	-0.600479
chr19	47261145	47261329	185	8	0.214881	0.667363	-0.452482
chr6	5067847	5068215	369	8	0.22949	0.696319	-0.46683
chr2	29837676	29837893	218	8	0.286777	0.800168	-0.513391
chr19	28846443	28846727	285	8	0.120465	0.609439	-0.488974
chr9	108147783	108148347	565	6	0.302148	0.810031	-0.507883
chr6	145370414	145370616	203	8	0.23692	0.861607	-0.624686
chr5	124460861	124461106	246	6	0.167618	0.718033	-0.550416
chrX	49718942	49719166	225	7	0.217874	0.762354	-0.544481
chr8	11735830	11735985	156	8	0.188227	0.650738	-0.462511
chr8	126887358	126887546	189	8	0.230671	0.678677	-0.448006
chr3	145709414	145709611	198	8	0.339761	0.816643	-0.476882
chr5	36332582	36332986	405	7	0.231869	0.726063	-0.494193
chr17	87795327	87795504	178	8	0.246769	0.725186	-0.478416
chr3	89033359	89033782	424	7	0.158877	0.624343	-0.465466
chr2	167294010	167294190	181	6	0.286438	0.84559	-0.559152
chr13	98349620	98350536	917	6	0.268123	0.789148	-0.521025
chr11	69331772	69331960	189	8	0.426478	0.894824	-0.468346
chr5	149404126	149404527	402	8	0.309112	0.82629	-0.517178
chr5	104482111	104482307	197	8	0.195233	0.743827	-0.548594
chr8	77531717	77531816	100	7	0.154801	0.722886	-0.568085
chr12	113515567	113515897	331	7	0.317588	0.831388	-0.513799
chr4	154564473	154564689	217	7	0.0957221	0.548777	-0.453055
chr2	9857418	9857588	171	8	0.302643	0.822645	-0.520002
chr10	61472400	61472872	473	7	0.117381	0.634374	-0.516992
chr5	128144708	128144812	105	6	0.343414	0.838012	-0.494598
chr4	57716990	57717380	391	7	0.219269	0.740825	-0.521556
chr19	34328757	34329077	321	7	0.277046	0.754508	-0.477462
chr7	80957048	80957384	337	7	0.248673	0.73526	-0.486587
chr6	4923343	4923648	306	7	0.217196	0.742305	-0.52511
chr4	61901790	61902002	213	6	0.270179	0.85775	-0.587571
chr14	9253414	9253855	442	7	0.227812	0.731309	-0.503496
chr11	87843575	87843934	360	7	0.223219	0.705865	-0.482646
chr9	85601585	85601716	132	7	0.371347	0.881522	-0.510176
chr3	131025737	131025963	227	7	0.140823	0.632635	-0.491812
chr8	122068323	122068705	383	6	0.171457	0.711507	-0.54005
chr11	6479385	6479745	361	7	0.307383	0.811949	-0.504566
chr12	81740064	81740363	300	7	0.290821	0.783011	-0.49219
chr13	110035477	110035853	377	7	0.269747	0.815901	-0.546154
chr2	165698218	165698707	490	7	0.299188	0.775112	-0.475924
chr10	117131968	117132083	116	8	0.352107	0.814234	-0.462127
chr8	129329399	129329599	201	8	0.302479	0.794206	-0.491727
chr6	128289751	128290124	374	7	0.165079	0.629059	-0.46398
chr10	120173626	120173833	208	8	0.262199	0.750474	-0.488275
chr9	75167499	75167969	471	7	0.183097	0.667268	-0.484171
chr13	79807436	79807502	67	8	0.376858	0.859631	-0.482773
chr4	149380482	149380726	245	8	0.205255	0.692423	-0.487168
chr7	30215145	30215763	619	6	0.228923	0.777724	-0.548801
chr7	86369980	86370628	649	7	0.391567	0.922721	-0.531155
chr10	96196138	96196346	209	6	0.128654	0.69407	-0.565415
chr11	94452952	94453141	190	7	0.129509	0.623393	-0.493885
chr15	91103207	91103537	331	8	0.28445	0.764544	-0.480094
chr3	101265543	101265982	440	7	0.271939	0.752857	-0.480919
chr13	24493648	24493787	140	8	0.0894243	0.529981	-0.440557
chr2	167036185	167036514	330	6	0.285975	0.819628	-0.533653
chr3	9035015	9035400	386	6	0.190954	0.702603	-0.511649
chr1	120974640	120974906	267	7	0.121666	0.590759	-0.469093
chr17	29754220	29754529	310	7	0.269672	0.757972	-0.4883
chr12	32888476	32888776	301	7	0.201926	0.705579	-0.503653
chr9	62392825	62393039	215	8	0.317743	0.847314	-0.529571
chr5	122793316	122793820	505	7	0.197961	0.677439	-0.479478
chr3	84533669	84534099	431	7	0.247143	0.71399	-0.466847
chr10	43712867	43713227	361	6	0.0737947	0.66752	-0.593726
chr19	5837494	5837821	328	7	0.353142	0.863772	-0.51063
chrX	99212630	99212906	277	6	0.103754	0.616894	-0.51314
chr5	104432496	104432688	193	8	0.0951627	0.583393	-0.488231
chr15	59511779	59511882	104	6	0.311307	0.885098	-0.573791
chr2	33882359	33882600	242	7	0.213195	0.70922	-0.496025
chr5	99655010	99655261	252	7	0.255845	0.762448	-0.506603
chr10	3158372	3158608	237	6	0.264076	0.814923	-0.550847
chr6	16683205	16683543	339	7	0.278684	0.796331	-0.517646
chr2	72773843	72773964	122	7	0.257925	0.797927	-0.540002
chr16	22441699	22442368	670	7	0.158196	0.624747	-0.466552
chr16	21282428	21282627	200	7	0.300624	0.805035	-0.504411
chr2	74927809	74927939	131	6	0.349852	0.905525	-0.555673
chr3	86876934	86877167	234	7	0.195502	0.688202	-0.4927
chr19	60846921	60847227	307	6	0.417347	0.970523	-0.553176
chr11	79457582	79457696	115	8	0.292605	0.753788	-0.461183
chr5	76409802	76410146	345	7	0.303682	0.804264	-0.500582
chr10	21642668	21643075	408	7	0.271195	0.742545	-0.47135
chr1	137451332	137451469	138	8	0.202164	0.674756	-0.472592
chr9	45477584	45478014	431	7	0.319907	0.808132	-0.488226
chr10	44436429	44436821	393	6	0.109507	0.643743	-0.534236
chr16	32040515	32040600	86	7	0.305119	0.831494	-0.526375
chr8	27337263	27337317	55	8	0.208264	0.725206	-0.516942
chr6	34121811	34122034	224	7	0.158097	0.64763	-0.489533
chr3	37723131	37723361	231	8	0.252976	0.774977	-0.522
chr15	25220837	25221756	920	7	0.173487	0.662114	-0.488627
chr1	183672417	183673058	642	6	0.302897	0.764548	-0.461651
chr18	42213033	42213414	382	6	0.371187	0.88037	-0.509183
chr7	87825170	87825362	193	7	0.277576	0.750991	-0.473415
chr8	125044155	125044577	423	6	0.217696	0.72044	-0.502744
chr11	47452991	47453225	235	7	0.306273	0.809496	-0.503223
chr19	5954436	5954592	157	8	0.254845	0.7451	-0.490255
chr9	42247426	42247810	385	7	0.182011	0.698996	-0.516984
chr1	193242276	193242516	241	7	0.307958	0.796793	-0.488835
chr2	166084398	166084658	261	7	0.185442	0.698818	-0.513376
chr2	180505229	180505391	163	7	0.311312	0.82149	-0.510178
chr13	59752331	59752687	357	7	0.329782	0.800684	-0.470902
chr8	34942429	34942622	194	7	0.181966	0.721804	-0.539837
chr4	57723087	57723328	242	7	0.138331	0.617657	-0.479326
chr14	25032221	25032484	264	6	0.06056	0.53363	-0.47307
chr4	43402936	43403455	520	7	0.284018	0.770707	-0.486689
chr19	53626565	53626747	183	7	0.10628	0.645832	-0.539552
chr16	19862066	19862369	304	7	0.265518	0.756792	-0.491274
chr2	129066532	129066972	441	7	0.172556	0.666367	-0.493811
chr13	98224704	98225000	297	7	0.221034	0.741254	-0.52022
chr4	139757828	139758165	338	6	0.24093	0.767173	-0.526243
chr1	187372352	187372668	317	7	0.226528	0.72576	-0.499232
chr10	59056615	59056945	331	7	0.188552	0.640439	-0.451886
chr16	43816392	43816921	530	7	0.138396	0.650678	-0.512282
chr4	132588583	132588768	186	7	0.135706	0.668525	-0.532819
chr13	4759110	4759323	214	7	0.116736	0.629949	-0.513213
chr11	117146820	117147023	204	7	0.140103	0.660043	-0.51994
chr9	102164214	102164605	392	6	0.153912	0.719045	-0.565133
chr13	46883802	46884035	234	6	0.40082	0.93562	-0.5348
chr4	140239692	140240095	404	7	0.254565	0.743676	-0.48911
chr18	42679051	42679168	118	6	0.163557	0.736178	-0.572621
chr6	126092120	126092332	213	6	0.2481	0.810377	-0.562277
chr9	96653063	96653200	138	7	0.0596915	0.50729	-0.447599
chr5	118769046	118769279	234	7	0.0607275	0.565633	-0.504906
chr13	57638974	57639409	436	6	0.305143	0.820164	-0.515021
chr17	80171252	80171503	252	7	0.304198	0.794686	-0.490488
chr2	104940766	104941067	302	7	0.0810366	0.572271	-0.491234
chr8	3573129	3573493	365	7	0.306193	0.79002	-0.483828
chr17	30733278	30733650	373	7	0.273672	0.745748	-0.472076
chr10	43296719	43296876	158	7	0.292463	0.793368	-0.500904
chr15	61922785	61923261	477	7	0.188353	0.66673	-0.478377
chr15	80402116	80402403	288	6	0.223232	0.750748	-0.527517
chr16	34936294	34936592	299	7	0.242595	0.735217	-0.492622
chr6	140191669	140191912	244	6	0.276055	0.811515	-0.535459
chr4	98445243	98445487	245	7	0.191418	0.650472	-0.459054
chr13	96396751	96396977	227	7	0.193567	0.729311	-0.535744
chr2	101891158	101891227	70	8	0.296199	0.76782	-0.47162
chr9	70642442	70642721	280	7	0.275306	0.768057	-0.492751
chr5	131922464	131922854	391	7	0.345284	0.834364	-0.48908
chr5	22024484	22024809	326	6	0.270407	0.775825	-0.505418
chr4	134001370	134002219	850	6	0.152317	0.676928	-0.524611
chr5	106724279	106725066	788	6	0.165866	0.66431	-0.498444
chr12	84854248	84854576	329	7	0.304712	0.759642	-0.45493
chr2	149869492	149869701	210	7	0.261312	0.743498	-0.482186
chr17	75173050	75173420	371	7	0.323579	0.806169	-0.48259
chr10	74645133	74645372	240	7	0.178585	0.67531	-0.496725
chr15	90848925	90849191	267	7	0.0607172	0.530725	-0.470008
chr11	118328884	118329207	324	7	0.151455	0.624776	-0.473322
chr18	65770687	65770860	174	7	0.0796409	0.604848	-0.525207
chr3	121286260	121286471	212	6	0.364258	0.869908	-0.50565
chr3	132591128	132591320	193	7	0.329251	0.796952	-0.4677
chr6	127778143	127778428	286	6	0.154191	0.670711	-0.51652
chr17	29614678	29614883	206	7	0.245725	0.73318	-0.487455
chr12	102249285	102249718	434	7	0.4382	0.881532	-0.443332
chr2	52579335	52579397	63	7	0.204802	0.739492	-0.53469
chr6	140546303	140546452	150	7	0.40532	0.899356	-0.494036
chr13	56716591	56716874	284	7	0.402255	0.860738	-0.458483
chr14	122633840	122634093	254	7	0.309441	0.80107	-0.491629
chr11	69340588	69340653	66	7	0.091404	0.547659	-0.456255
chr12	87310479	87310882	404	6	0.0907912	0.624851	-0.534059
chr10	105097876	105098147	272	7	0.231851	0.687686	-0.455835
chr1	178922769	178922897	129	7	0.392128	0.869327	-0.477199
[truncated: 557 more rows]
