# Supplementary material for: Tet-mediated DNA methylation dynamics affect chromosome organization
Source: Nucleic Acids Res. 2024 Feb 1;52(7):3654–66. doi: 10.1093/nar/gkae054 (PMC11039979; doi:10.1093/nar/gkae054)
Supplement: gkae054_Supplemental_Files [file gkae054_supplemental_files.zip › Supplementary Table 3.xlsx]

## Sheet: e14_wt_vs_tettko.lost-loop
Anchor 1 chromosome	Anchor 1 start	Anchor 1 end	Anchor 2 chromosome	Anchor 2 start	Anchor 2 end
chr1	19190000	19200000	chr1	20490000	20500000
chr1	20290000	20300000	chr1	20500000	20510000
chr1	20920000	20930000	chr1	21150000	21160000
chr1	20930000	20940000	chr1	21080000	21090000
chr1	21400000	21410000	chr1	22260000	22270000
chr1	22620000	22630000	chr1	23070000	23080000
chr1	23830000	23840000	chr1	24160000	24170000
chr1	30820000	30830000	chr1	31210000	31220000
chr1	30840000	30850000	chr1	30990000	31000000
chr1	31270000	31280000	chr1	31390000	31400000
chr1	34270000	34280000	chr1	34460000	34470000
chr1	34560000	34570000	chr1	34640000	34650000
chr1	34560000	34570000	chr1	34740000	34750000
chr1	35800000	35810000	chr1	36180000	36190000
chr1	35890000	35900000	chr1	36190000	36200000
chr1	36590000	36600000	chr1	36740000	36750000
chr1	36590000	36600000	chr1	36790000	36800000
chr1	36600000	36610000	chr1	36690000	36700000
chr1	36820000	36830000	chr1	37300000	37310000
chr1	37750000	37760000	chr1	37910000	37920000
chr1	37950000	37960000	chr1	38030000	38040000
chr1	38900000	38910000	chr1	39000000	39010000
chr1	39060000	39070000	chr1	39270000	39280000
chr1	39060000	39070000	chr1	39570000	39580000
chr1	39440000	39450000	chr1	39560000	39570000
chr1	40180000	40190000	chr1	40430000	40440000
chr1	42220000	42230000	chr1	42740000	42750000
chr1	42970000	42980000	chr1	43110000	43120000
chr1	43190000	43200000	chr1	43320000	43330000
chr1	43190000	43200000	chr1	43790000	43800000
chr1	43330000	43340000	chr1	43790000	43800000
chr1	43800000	43810000	chr1	44110000	44120000
chr1	43940000	43950000	chr1	44110000	44120000
chr1	44370000	44380000	chr1	44570000	44580000
chr1	46120000	46130000	chr1	46480000	46490000
chr1	51010000	51020000	chr1	51390000	51400000
chr1	51400000	51410000	chr1	51650000	51660000
chr1	51520000	51530000	chr1	51650000	51660000
chr1	51700000	51710000	chr1	52010000	52020000
chr1	51690000	51700000	chr1	52150000	52160000
chr1	52060000	52070000	chr1	52140000	52150000
chr1	52190000	52200000	chr1	52350000	52360000
chr1	53770000	53780000	chr1	53960000	53970000
chr1	53970000	53980000	chr1	54400000	54410000
chr1	54720000	54730000	chr1	55020000	55030000
chr1	55250000	55260000	chr1	55430000	55440000
chr1	55470000	55480000	chr1	55640000	55650000
chr1	55470000	55480000	chr1	55910000	55920000
chr1	55630000	55640000	chr1	55780000	55790000
chr1	55930000	55940000	chr1	57050000	57060000
chr1	57470000	57480000	chr1	58050000	58060000
chr1	57480000	57490000	chr1	58010000	58020000
chr1	58200000	58210000	chr1	58330000	58340000
chr1	58820000	58830000	chr1	59190000	59200000
chr1	58830000	58840000	chr1	58940000	58950000
chr1	59320000	59330000	chr1	59660000	59670000
chr1	59930000	59940000	chr1	60050000	60060000
chr1	60490000	60500000	chr1	60920000	60930000
chr1	60510000	60520000	chr1	61000000	61010000
chr1	60590000	60600000	chr1	60910000	60920000
chr1	62430000	62440000	chr1	62740000	62750000
chr1	62450000	62460000	chr1	62860000	62870000
chr1	62760000	62770000	chr1	62860000	62870000
chr1	62770000	62780000	chr1	62970000	62980000
chr1	63440000	63450000	chr1	63680000	63690000
chr1	63450000	63460000	chr1	63550000	63560000
chr1	63450000	63460000	chr1	63620000	63630000
chr1	63700000	63710000	chr1	64490000	64500000
chr1	63710000	63720000	chr1	64720000	64730000
chr1	63810000	63820000	chr1	64490000	64500000
chr1	63920000	63930000	chr1	64480000	64490000
chr1	64000000	64010000	chr1	64470000	64480000
chr1	64660000	64670000	chr1	64750000	64760000
chr1	64760000	64770000	chr1	64950000	64960000
chr1	65340000	65350000	chr1	65430000	65440000
chr1	65360000	65370000	chr1	65690000	65700000
chr1	68160000	68170000	chr1	69180000	69190000
chr1	69280000	69290000	chr1	69810000	69820000
chr1	69500000	69510000	chr1	69720000	69730000
chr1	69830000	69840000	chr1	70300000	70310000
chr1	69840000	69850000	chr1	70070000	70080000
chr1	70320000	70330000	chr1	70820000	70830000
chr1	70840000	70850000	chr1	71410000	71420000
chr1	71690000	71700000	chr1	71820000	71830000
chr1	71690000	71700000	chr1	72170000	72180000
chr1	71840000	71850000	chr1	72160000	72170000
chr1	72460000	72470000	chr1	72610000	72620000
chr1	72770000	72780000	chr1	73890000	73900000
chr1	72920000	72930000	chr1	73310000	73320000
chr1	72930000	72940000	chr1	73660000	73670000
chr1	72920000	72930000	chr1	73870000	73880000
chr1	73270000	73280000	chr1	73870000	73880000
chr1	73950000	73960000	chr1	74040000	74050000
chr1	73950000	73960000	chr1	74110000	74120000
chr1	73950000	73960000	chr1	74230000	74240000
chr1	74830000	74840000	chr1	74920000	74930000
chr1	75340000	75350000	chr1	75560000	75570000
chr1	75480000	75490000	chr1	75560000	75570000
chr1	76890000	76900000	chr1	77540000	77550000
chr1	77190000	77200000	chr1	77500000	77510000
chr1	77580000	77590000	chr1	77910000	77920000
chr1	78240000	78250000	chr1	78420000	78430000
chr1	78530000	78540000	chr1	78670000	78680000
chr1	78890000	78900000	chr1	79670000	79680000
chr1	80170000	80180000	chr1	80510000	80520000
chr1	82550000	82560000	chr1	82760000	82770000
chr1	83200000	83210000	chr1	83700000	83710000
chr1	83340000	83350000	chr1	83700000	83710000
chr1	84130000	84140000	chr1	84460000	84470000
chr1	84790000	84800000	chr1	84860000	84870000
chr1	84960000	84970000	chr1	85300000	85310000
chr1	84990000	85000000	chr1	85120000	85130000
chr1	87950000	87960000	chr1	88220000	88230000
chr1	88070000	88080000	chr1	88230000	88240000
chr1	88550000	88560000	chr1	88950000	88960000
chr1	88550000	88560000	chr1	88790000	88800000
chr1	88550000	88560000	chr1	89070000	89080000
chr1	89710000	89720000	chr1	89840000	89850000
chr1	90240000	90250000	chr1	90620000	90630000
chr1	90320000	90330000	chr1	90610000	90620000
chr1	90640000	90650000	chr1	91080000	91090000
chr1	91230000	91240000	chr1	91410000	91420000
chr1	113550000	113560000	chr1	114270000	114280000
chr1	115160000	115170000	chr1	115850000	115860000
chr1	119500000	119510000	chr1	120070000	120080000
chr1	120980000	120990000	chr1	121350000	121360000
chr1	121190000	121200000	chr1	121310000	121320000
chr1	121910000	121920000	chr1	122440000	122450000
chr1	121920000	121930000	chr1	122050000	122060000
chr1	122070000	122080000	chr1	122430000	122440000
chr1	122250000	122260000	chr1	122440000	122450000
chr1	122480000	122490000	chr1	122960000	122970000
chr1	122480000	122490000	chr1	123080000	123090000
chr1	122590000	122600000	chr1	123070000	123080000
chr1	122700000	122710000	chr1	123070000	123080000
chr1	127280000	127290000	chr1	127480000	127490000
chr1	91930000	91940000	chr1	92470000	92480000
chr1	92540000	92550000	chr1	92850000	92860000
chr1	92850000	92860000	chr1	93120000	93130000
chr1	93820000	93830000	chr1	94500000	94510000
chr1	94070000	94080000	chr1	94250000	94260000
chr1	95730000	95740000	chr1	95970000	95980000
chr1	95870000	95880000	chr1	95970000	95980000
chr1	97430000	97440000	chr1	97650000	97660000
chr1	98740000	98750000	chr1	98890000	98900000
chr1	98950000	98960000	chr1	99200000	99210000
chr1	98950000	98960000	chr1	99580000	99590000
chr1	98960000	98970000	chr1	99350000	99360000
chr1	99020000	99030000	chr1	99240000	99250000
chr1	99020000	99030000	chr1	100310000	100320000
chr1	99110000	99120000	chr1	99270000	99280000
chr1	107960000	107970000	chr1	108270000	108280000
chr1	108310000	108320000	chr1	108710000	108720000
chr1	108440000	108450000	chr1	108610000	108620000
chr1	108890000	108900000	chr1	109370000	109380000
chr1	127680000	127690000	chr1	128320000	128330000
chr1	128510000	128520000	chr1	128830000	128840000
chr1	129160000	129170000	chr1	129330000	129340000
chr1	129390000	129400000	chr1	129570000	129580000
chr1	129400000	129410000	chr1	129650000	129660000
chr1	130180000	130190000	chr1	130720000	130730000
chr1	130250000	130260000	chr1	130710000	130720000
chr1	130430000	130440000	chr1	130710000	130720000
chr1	130770000	130780000	chr1	130980000	130990000
chr1	132060000	132070000	chr1	132250000	132260000
chr1	132690000	132700000	chr1	132950000	132960000
chr1	132770000	132780000	chr1	132950000	132960000
chr1	134050000	134060000	chr1	134130000	134140000
chr1	134650000	134660000	chr1	134860000	134870000
chr1	134650000	134660000	chr1	135020000	135030000
chr1	134930000	134940000	chr1	135010000	135020000
chr1	135210000	135220000	chr1	135500000	135510000
chr1	135260000	135270000	chr1	135490000	135500000
chr1	135270000	135280000	chr1	135410000	135420000
chr1	135620000	135630000	chr1	135940000	135950000
chr1	135810000	135820000	chr1	135930000	135940000
chr1	136040000	136050000	chr1	136210000	136220000
chr1	136040000	136050000	chr1	136140000	136150000
chr1	137060000	137070000	chr1	137250000	137260000
chr1	137060000	137070000	chr1	137150000	137160000
chr1	137330000	137340000	chr1	137570000	137580000
chr1	137440000	137450000	chr1	137560000	137570000
chr1	137930000	137940000	chr1	138340000	138350000
chr1	138020000	138030000	chr1	138350000	138360000
chr1	138090000	138100000	chr1	138350000	138360000
chr1	138170000	138180000	chr1	138340000	138350000
chr1	138440000	138450000	chr1	138630000	138640000
chr1	138670000	138680000	chr1	139010000	139020000
chr1	138760000	138770000	chr1	138900000	138910000
chr1	139010000	139020000	chr1	139110000	139120000
chr1	139130000	139140000	chr1	139940000	139950000
chr1	140730000	140740000	chr1	141050000	141060000
chr1	141440000	141450000	chr1	141980000	141990000
chr1	141720000	141730000	chr1	142030000	142040000
chr1	142060000	142070000	chr1	142420000	142430000
chr1	142060000	142070000	chr1	142550000	142560000
chr1	145660000	145670000	chr1	145860000	145870000
chr1	181780000	181790000	chr1	182150000	182160000
chr1	182190000	182200000	chr1	182340000	182350000
chr1	182810000	182820000	chr1	183030000	183040000
chr1	182820000	182830000	chr1	182900000	182910000
chr1	182920000	182930000	chr1	183020000	183030000
chr1	183820000	183830000	chr1	184050000	184060000
chr1	183950000	183960000	chr1	184030000	184040000
chr1	184080000	184090000	chr1	184170000	184180000
chr1	184080000	184090000	chr1	184230000	184240000
chr1	184080000	184090000	chr1	184460000	184470000
chr1	185660000	185670000	chr1	186050000	186060000
chr1	186090000	186100000	chr1	186570000	186580000
chr1	186310000	186320000	chr1	186540000	186550000
chr1	186700000	186710000	chr1	187010000	187020000
chr1	186790000	186800000	chr1	187010000	187020000
chr1	187240000	187250000	chr1	187330000	187340000
chr1	188210000	188220000	chr1	188530000	188540000
chr1	188270000	188280000	chr1	188530000	188540000
chr1	188640000	188650000	chr1	188940000	188950000
chr1	188650000	188660000	chr1	188780000	188790000
chr1	190350000	190360000	chr1	190520000	190530000
chr1	190360000	190370000	chr1	190670000	190680000
chr1	190920000	190930000	chr1	191440000	191450000
chr1	190930000	190940000	chr1	191050000	191060000
chr1	191070000	191080000	chr1	191430000	191440000
chr1	192090000	192100000	chr1	192550000	192560000
chr1	192830000	192840000	chr1	193110000	193120000
chr1	193170000	193180000	chr1	193360000	193370000
chr1	193400000	193410000	chr1	193630000	193640000
chr1	194010000	194020000	chr1	194420000	194430000
chr1	194010000	194020000	chr1	194530000	194540000
chr1	195080000	195090000	chr1	195190000	195200000
chr1	195250000	195260000	chr1	195510000	195520000
chr1	195570000	195580000	chr1	196060000	196070000
chr1	196440000	196450000	chr1	196650000	196660000
chr1	196670000	196680000	chr1	196770000	196780000
chr1	148070000	148080000	chr1	148340000	148350000
chr1	150600000	150610000	chr1	150840000	150850000
chr1	151690000	151700000	chr1	152150000	152160000
chr1	151700000	151710000	chr1	152110000	152120000
chr1	152310000	152320000	chr1	152450000	152460000
chr1	152390000	152400000	chr1	152860000	152870000
chr1	152900000	152910000	chr1	153220000	153230000
chr1	153420000	153430000	chr1	153540000	153550000
chr1	153670000	153680000	chr1	154130000	154140000
chr1	154370000	154380000	chr1	154600000	154610000
chr1	154620000	154630000	chr1	155160000	155170000
chr1	154630000	154640000	chr1	155250000	155260000
chr1	154630000	154640000	chr1	154930000	154940000
chr1	154950000	154960000	chr1	155240000	155250000
chr1	155140000	155150000	chr1	155260000	155270000
chr1	155410000	155420000	chr1	155580000	155590000
chr1	155730000	155740000	chr1	155960000	155970000
chr1	155730000	155740000	chr1	156020000	156030000
chr1	156110000	156120000	chr1	156580000	156590000
chr1	156130000	156140000	chr1	156450000	156460000
chr1	156630000	156640000	chr1	156850000	156860000
chr1	156640000	156650000	chr1	157050000	157060000
chr1	156870000	156880000	chr1	157130000	157140000
chr1	156870000	156880000	chr1	157380000	157390000
chr1	156880000	156890000	chr1	157060000	157070000
chr1	157130000	157140000	chr1	157380000	157390000
chr1	157430000	157440000	chr1	157560000	157570000
chr1	158660000	158670000	chr1	159220000	159230000
chr1	158680000	158690000	chr1	159000000	159010000
chr1	158860000	158870000	chr1	158980000	158990000
chr1	159990000	160000000	chr1	160190000	160200000
chr1	159990000	160000000	chr1	160580000	160590000
chr1	160600000	160610000	chr1	160880000	160890000
chr1	160610000	160620000	chr1	161070000	161080000
chr1	160870000	160880000	chr1	161060000	161070000
chr1	161320000	161330000	chr1	161710000	161720000
chr1	161320000	161330000	chr1	161820000	161830000
chr1	161320000	161330000	chr1	161990000	162000000
chr1	161840000	161850000	chr1	161980000	161990000
chr1	162490000	162500000	chr1	162640000	162650000
chr1	162680000	162690000	chr1	162780000	162790000
chr1	163250000	163260000	chr1	163660000	163670000
chr1	163320000	163330000	chr1	163660000	163670000
chr1	163680000	163690000	chr1	163890000	163900000
chr1	163920000	163930000	chr1	164240000	164250000
chr1	164280000	164290000	chr1	164580000	164590000
chr1	165080000	165090000	chr1	165840000	165850000
chr1	165080000	165090000	chr1	165760000	165770000
chr1	165090000	165100000	chr1	165230000	165240000
chr1	165920000	165930000	chr1	166050000	166060000
chr1	167590000	167600000	chr1	167670000	167680000
chr1	167710000	167720000	chr1	168060000	168070000
chr1	167720000	167730000	chr1	168240000	168250000
chr1	167780000	167790000	chr1	168250000	168260000
chr1	167940000	167950000	chr1	168070000	168080000
chr1	168690000	168700000	chr1	169110000	169120000
chr1	169340000	169350000	chr1	169570000	169580000
chr1	169370000	169380000	chr1	169490000	169500000
chr1	169630000	169640000	chr1	169710000	169720000
chr1	171080000	171090000	chr1	171380000	171390000
chr1	171460000	171470000	chr1	171850000	171860000
chr1	171600000	171610000	chr1	171840000	171850000
chr1	171870000	171880000	chr1	172070000	172080000
chr1	171890000	171900000	chr1	172550000	172560000
chr1	172210000	172220000	chr1	172540000	172550000
chr1	172830000	172840000	chr1	172920000	172930000
chr1	172820000	172830000	chr1	172990000	173000000
chr1	173750000	173760000	chr1	173910000	173920000
chr1	173970000	173980000	chr1	174240000	174250000
chr1	173970000	173980000	chr1	174290000	174300000
chr1	174080000	174090000	chr1	174250000	174260000
chr1	174340000	174350000	chr1	174430000	174440000
chr1	174550000	174560000	chr1	175300000	175310000
chr1	174750000	174760000	chr1	175150000	175160000
chr1	174870000	174880000	chr1	176250000	176260000
chr1	175210000	175220000	chr1	176250000	176260000
chr1	175220000	175230000	chr1	176090000	176100000
chr1	175420000	175430000	chr1	175870000	175880000
chr1	175470000	175480000	chr1	175560000	175570000
chr1	175520000	175530000	chr1	175610000	175620000
chr1	175690000	175700000	chr1	175840000	175850000
chr1	177860000	177870000	chr1	178140000	178150000
chr1	178150000	178160000	chr1	178590000	178600000
chr1	178800000	178810000	chr1	179420000	179430000
chr1	178800000	178810000	chr1	179620000	179630000
chr1	178810000	178820000	chr1	178930000	178940000
chr1	179140000	179150000	chr1	179610000	179620000
chr1	180070000	180080000	chr1	180200000	180210000
chr1	180230000	180240000	chr1	180380000	180390000
chr1	180460000	180470000	chr1	180900000	180910000
chr1	180470000	180480000	chr1	181060000	181070000
chr1	180650000	180660000	chr1	180920000	180930000
chr1	180680000	180690000	chr1	181070000	181080000
chr1	181430000	181440000	chr1	181670000	181680000
chr1	181560000	181570000	chr1	181660000	181670000
chr2	37660000	37670000	chr2	38210000	38220000
chr2	37780000	37790000	chr2	38230000	38240000
chr2	38320000	38330000	chr2	38450000	38460000
chr2	38510000	38520000	chr2	38590000	38600000
chr2	39110000	39120000	chr2	39220000	39230000
chr2	43560000	43570000	chr2	43760000	43770000
chr2	47660000	47670000	chr2	47820000	47830000
chr2	49210000	49220000	chr2	49580000	49590000
chr2	49620000	49630000	chr2	50120000	50130000
chr2	49820000	49830000	chr2	50120000	50130000
chr2	50880000	50890000	chr2	51000000	51010000
chr2	52080000	52090000	chr2	52440000	52450000
chr2	52260000	52270000	chr2	52440000	52450000
chr2	52350000	52360000	chr2	52440000	52450000
chr2	52800000	52810000	chr2	52950000	52960000
chr2	54970000	54980000	chr2	55110000	55120000
chr2	55150000	55160000	chr2	55870000	55880000
chr2	20200000	20210000	chr2	20710000	20720000
chr2	20600000	20610000	chr2	20680000	20690000
chr2	20780000	20790000	chr2	21140000	21150000
chr2	20800000	20810000	chr2	21100000	21110000
chr2	21200000	21210000	chr2	21830000	21840000
chr2	22610000	22620000	chr2	22720000	22730000
chr2	22790000	22800000	chr2	22950000	22960000
chr2	24000000	24010000	chr2	24120000	24130000
chr2	25690000	25700000	chr2	25870000	25880000
chr2	26010000	26020000	chr2	26420000	26430000
chr2	26300000	26310000	chr2	26410000	26420000
chr2	26500000	26510000	chr2	26740000	26750000
chr2	26500000	26510000	chr2	26880000	26890000
chr2	26500000	26510000	chr2	27090000	27100000
chr2	26510000	26520000	chr2	26810000	26820000
chr2	27130000	27140000	chr2	27280000	27290000
chr2	27630000	27640000	chr2	28240000	28250000
chr2	27790000	27800000	chr2	28260000	28270000
chr2	28060000	28070000	chr2	28310000	28320000
chr2	28780000	28790000	chr2	28900000	28910000
chr2	28900000	28910000	chr2	29460000	29470000
chr2	29760000	29770000	chr2	29860000	29870000
chr2	29950000	29960000	chr2	30020000	30030000
chr2	29950000	29960000	chr2	30130000	30140000
chr2	30300000	30310000	chr2	30640000	30650000
chr2	30400000	30410000	chr2	30640000	30650000
chr2	31040000	31050000	chr2	31140000	31150000
chr2	31340000	31350000	chr2	31510000	31520000
chr2	31990000	32000000	chr2	32130000	32140000
chr2	32230000	32240000	chr2	32690000	32700000
chr2	32250000	32260000	chr2	32340000	32350000
chr2	32350000	32360000	chr2	32420000	32430000
chr2	33600000	33610000	chr2	33810000	33820000
chr2	33600000	33610000	chr2	34490000	34500000
chr2	33820000	33830000	chr2	34490000	34500000
chr2	34020000	34030000	chr2	34500000	34510000
chr2	34220000	34230000	chr2	34490000	34500000
chr2	34760000	34770000	chr2	34960000	34970000
chr2	35150000	35160000	chr2	35230000	35240000
chr2	35400000	35410000	chr2	35590000	35600000
chr2	35400000	35410000	chr2	35770000	35780000
chr2	35500000	35510000	chr2	35580000	35590000
chr2	36180000	36190000	chr2	36320000	36330000
chr2	36190000	36200000	chr2	36610000	36620000
chr2	37440000	37450000	chr2	37620000	37630000
chr2	56960000	56970000	chr2	57230000	57240000
chr2	56980000	56990000	chr2	57100000	57110000
chr2	57390000	57400000	chr2	57620000	57630000
chr2	57880000	57890000	chr2	58270000	58280000
chr2	58320000	58330000	chr2	58410000	58420000
chr2	58330000	58340000	chr2	58500000	58510000
chr2	58420000	58430000	chr2	58500000	58510000
chr2	58550000	58560000	chr2	59270000	59280000
chr2	58850000	58860000	chr2	59260000	59270000
chr2	58880000	58890000	chr2	59150000	59160000
chr2	59380000	59390000	chr2	59680000	59690000
chr2	60280000	60290000	chr2	60470000	60480000
chr2	60300000	60310000	chr2	61320000	61330000
chr2	60570000	60580000	chr2	61290000	61300000
chr2	61470000	61480000	chr2	61800000	61810000
chr2	62310000	62320000	chr2	62460000	62470000
chr2	63520000	63530000	chr2	64270000	64280000
chr2	64850000	64860000	chr2	65170000	65180000
chr2	64980000	64990000	chr2	65170000	65180000
chr2	65240000	65250000	chr2	65400000	65410000
chr2	65540000	65550000	chr2	66160000	66170000
chr2	65590000	65600000	chr2	66110000	66120000
chr2	66100000	66110000	chr2	66240000	66250000
chr2	66300000	66310000	chr2	66620000	66630000
chr2	66360000	66370000	chr2	66630000	66640000
chr2	66360000	66370000	chr2	66490000	66500000
chr2	66790000	66800000	chr2	67300000	67310000
chr2	67960000	67970000	chr2	68180000	68190000
chr2	67970000	67980000	chr2	68390000	68400000
chr2	68050000	68060000	chr2	68170000	68180000
chr2	69110000	69120000	chr2	69260000	69270000
chr2	69350000	69360000	chr2	69450000	69460000
chr2	69980000	69990000	chr2	70390000	70400000
chr2	70060000	70070000	chr2	70380000	70390000
chr2	70060000	70070000	chr2	70320000	70330000
chr2	70540000	70550000	chr2	70870000	70880000
chr2	70990000	71000000	chr2	71190000	71200000
chr2	71410000	71420000	chr2	71840000	71850000
chr2	71440000	71450000	chr2	71560000	71570000
chr2	72580000	72590000	chr2	73120000	73130000
chr2	72580000	72590000	chr2	72760000	72770000
chr2	91810000	91820000	chr2	92270000	92280000
chr2	92330000	92340000	chr2	92660000	92670000
chr2	92730000	92740000	chr2	92900000	92910000
chr2	92730000	92740000	chr2	93030000	93040000
chr2	92910000	92920000	chr2	93030000	93040000
chr2	93050000	93060000	chr2	93230000	93240000
chr2	93700000	93710000	chr2	93800000	93810000
chr2	93870000	93880000	chr2	94110000	94120000
chr2	97460000	97470000	chr2	98130000	98140000
chr2	99260000	99270000	chr2	99410000	99420000
chr2	100350000	100360000	chr2	100510000	100520000
chr2	101530000	101540000	chr2	101700000	101710000
chr2	101540000	101550000	chr2	102290000	102300000
chr2	101750000	101760000	chr2	102120000	102130000
chr2	102510000	102520000	chr2	102840000	102850000
chr2	103290000	103300000	chr2	103690000	103700000
chr2	103300000	103310000	chr2	103840000	103850000
chr2	103400000	103410000	chr2	103840000	103850000
chr2	103620000	103630000	chr2	103820000	103830000
chr2	103710000	103720000	chr2	103830000	103840000
chr2	103880000	103890000	chr2	104240000	104250000
chr2	103980000	103990000	chr2	104260000	104270000
chr2	104520000	104530000	chr2	104600000	104610000
chr2	104850000	104860000	chr2	105060000	105070000
chr2	105150000	105160000	chr2	105270000	105280000
chr2	106270000	106280000	chr2	106790000	106800000
chr2	106280000	106290000	chr2	106410000	106420000
chr2	106370000	106380000	chr2	106790000	106800000
chr2	106520000	106530000	chr2	106780000	106790000
chr2	108540000	108550000	chr2	109530000	109540000
chr2	109740000	109750000	chr2	109890000	109900000
chr2	109740000	109750000	chr2	110040000	110050000
chr2	109900000	109910000	chr2	110040000	110050000
chr2	110060000	110070000	chr2	110410000	110420000
chr2	112360000	112370000	chr2	112600000	112610000
chr2	112620000	112630000	chr2	113140000	113150000
chr2	112630000	112640000	chr2	113270000	113280000
chr2	112640000	112650000	chr2	113050000	113060000
chr2	113150000	113160000	chr2	113290000	113300000
chr2	113330000	113340000	chr2	113650000	113660000
chr2	115680000	115690000	chr2	115890000	115900000
chr2	117070000	117080000	chr2	117250000	117260000
chr2	118090000	118100000	chr2	118240000	118250000
chr2	118310000	118320000	chr2	118440000	118450000
chr2	118570000	118580000	chr2	118700000	118710000
chr2	119130000	119140000	chr2	119340000	119350000
chr2	119790000	119800000	chr2	119900000	119910000
chr2	120010000	120020000	chr2	120100000	120110000
chr2	120010000	120020000	chr2	120160000	120170000
chr2	120820000	120830000	chr2	120930000	120940000
chr2	121010000	121020000	chr2	121200000	121210000
chr2	121390000	121400000	chr2	121640000	121650000
chr2	124880000	124890000	chr2	125010000	125020000
chr2	125480000	125490000	chr2	126170000	126180000
chr2	125750000	125760000	chr2	126340000	126350000
chr2	126600000	126610000	chr2	126820000	126830000
chr2	126660000	126670000	chr2	126820000	126830000
chr2	127180000	127190000	chr2	127270000	127280000
chr2	73900000	73910000	chr2	74100000	74110000
chr2	73900000	73910000	chr2	74480000	74490000
chr2	74530000	74540000	chr2	75420000	75430000
chr2	74540000	74550000	chr2	74980000	74990000
chr2	74570000	74580000	chr2	74790000	74800000
chr2	74570000	74580000	chr2	74890000	74900000
chr2	74810000	74820000	chr2	74960000	74970000
chr2	75200000	75210000	chr2	75400000	75410000
chr2	75440000	75450000	chr2	75950000	75960000
chr2	75450000	75460000	chr2	75610000	75620000
chr2	75440000	75450000	chr2	75810000	75820000
chr2	75620000	75630000	chr2	75800000	75810000
chr2	75960000	75970000	chr2	76180000	76190000
chr2	76320000	76330000	chr2	76450000	76460000
chr2	76780000	76790000	chr2	77550000	77560000
chr2	77200000	77210000	chr2	77540000	77550000
chr2	77880000	77890000	chr2	78760000	78770000
chr2	77890000	77900000	chr2	78660000	78670000
chr2	79210000	79220000	chr2	79330000	79340000
chr2	79350000	79360000	chr2	79610000	79620000
chr2	79690000	79700000	chr2	80110000	80120000
chr2	79800000	79810000	chr2	80110000	80120000
chr2	80690000	80700000	chr2	81050000	81060000
chr2	81560000	81570000	chr2	81800000	81810000
chr2	83480000	83490000	chr2	83810000	83820000
chr2	83510000	83520000	chr2	83610000	83620000
chr2	84320000	84330000	chr2	84490000	84500000
chr2	84960000	84970000	chr2	85400000	85410000
chr2	84970000	84980000	chr2	85080000	85090000
chr2	85110000	85120000	chr2	85400000	85410000
chr2	85530000	85540000	chr2	86080000	86090000
chr2	85530000	85540000	chr2	86150000	86160000
chr2	85560000	85570000	chr2	86320000	86330000
chr2	86400000	86410000	chr2	86480000	86490000
chr2	87440000	87450000	chr2	88120000	88130000
chr2	88030000	88040000	chr2	88110000	88120000
chr2	88250000	88260000	chr2	88480000	88490000
chr2	89650000	89660000	chr2	89780000	89790000
chr2	89840000	89850000	chr2	90260000	90270000
chr2	91120000	91130000	chr2	91310000	91320000
chr2	91630000	91640000	chr2	91750000	91760000
chr2	127640000	127650000	chr2	128480000	128490000
chr2	127720000	127730000	chr2	128390000	128400000
chr2	127750000	127760000	chr2	128220000	128230000
chr2	128250000	128260000	chr2	128390000	128400000
chr2	128510000	128520000	chr2	128880000	128890000
chr2	128700000	128710000	chr2	128870000	128880000
chr2	128990000	129000000	chr2	129080000	129090000
chr2	129510000	129520000	chr2	129700000	129710000
chr2	129720000	129730000	chr2	129980000	129990000
chr2	129890000	129900000	chr2	129980000	129990000
chr2	130110000	130120000	chr2	130230000	130240000
chr2	130550000	130560000	chr2	130930000	130940000
chr2	130880000	130890000	chr2	131340000	131350000
chr2	130900000	130910000	chr2	131220000	131230000
chr2	130910000	130920000	chr2	131070000	131080000
chr2	131110000	131120000	chr2	131340000	131350000
chr2	131380000	131390000	chr2	131600000	131610000
chr2	131640000	131650000	chr2	131770000	131780000
chr2	131800000	131810000	chr2	131940000	131950000
chr2	131970000	131980000	chr2	132050000	132060000
chr2	132140000	132150000	chr2	132320000	132330000
chr2	132330000	132340000	chr2	132620000	132630000
chr2	132340000	132350000	chr2	132730000	132740000
chr2	133940000	133950000	chr2	134310000	134320000
chr2	134500000	134510000	chr2	135150000	135160000
chr2	135190000	135200000	chr2	135780000	135790000
chr2	135810000	135820000	chr2	135950000	135960000
chr2	135970000	135980000	chr2	136280000	136290000
chr2	135970000	135980000	chr2	136420000	136430000
chr2	136050000	136060000	chr2	136170000	136180000
chr2	136420000	136430000	chr2	136540000	136550000
chr2	139220000	139230000	chr2	139540000	139550000
chr2	139410000	139420000	chr2	139540000	139550000
chr2	139600000	139610000	chr2	139790000	139800000
chr2	139950000	139960000	chr2	140250000	140260000
chr2	140020000	140030000	chr2	140250000	140260000
chr2	141940000	141950000	chr2	142070000	142080000
chr2	142930000	142940000	chr2	143520000	143530000
chr2	142930000	142940000	chr2	143600000	143610000
chr2	143670000	143680000	chr2	144040000	144050000
chr2	143750000	143760000	chr2	144040000	144050000
chr2	143820000	143830000	chr2	144030000	144040000
chr2	144170000	144180000	chr2	144270000	144280000
chr2	145530000	145540000	chr2	145610000	145620000
chr2	145770000	145780000	chr2	146030000	146040000
chr2	145780000	145790000	chr2	146200000	146210000
chr2	145870000	145880000	chr2	146020000	146030000
chr2	146050000	146060000	chr2	146220000	146230000
chr2	146290000	146300000	chr2	146420000	146430000
chr2	146450000	146460000	chr2	147000000	147010000
chr2	146450000	146460000	chr2	147080000	147090000
chr2	146450000	146460000	chr2	147130000	147140000
chr2	147170000	147180000	chr2	147600000	147610000
chr2	147180000	147190000	chr2	147860000	147870000
chr2	147250000	147260000	chr2	147460000	147470000
chr2	147630000	147640000	chr2	147910000	147920000
chr2	147950000	147960000	chr2	148480000	148490000
chr2	148200000	148210000	chr2	148380000	148390000
chr2	148730000	148740000	chr2	148980000	148990000
chr2	149170000	149180000	chr2	149920000	149930000
chr2	149170000	149180000	chr2	150080000	150090000
chr2	150010000	150020000	chr2	150300000	150310000
chr2	150050000	150060000	chr2	150170000	150180000
chr2	151850000	151860000	chr2	152170000	152180000
chr2	152510000	152520000	chr2	152660000	152670000
chr2	152580000	152590000	chr2	152660000	152670000
chr2	152740000	152750000	chr2	152960000	152970000
chr2	152980000	152990000	chr2	153290000	153300000
chr2	153300000	153310000	chr2	153400000	153410000
chr2	154230000	154240000	chr2	154390000	154400000
chr2	154800000	154810000	chr2	155250000	155260000
chr2	154900000	154910000	chr2	155010000	155020000
chr2	155320000	155330000	chr2	155590000	155600000
chr2	155490000	155500000	chr2	155590000	155600000
chr2	155650000	155660000	chr2	155770000	155780000
chr2	156170000	156180000	chr2	156340000	156350000
chr2	156340000	156350000	chr2	156530000	156540000
chr2	157150000	157160000	chr2	157390000	157400000
chr2	157430000	157440000	chr2	157760000	157770000
chr2	157430000	157440000	chr2	158000000	158010000
chr2	157570000	157580000	chr2	157820000	157830000
chr2	157880000	157890000	chr2	158160000	158170000
chr2	158350000	158360000	chr2	158550000	158560000
chr2	158360000	158370000	chr2	158460000	158470000
chr2	158550000	158560000	chr2	158680000	158690000
chr2	159830000	159840000	chr2	160400000	160410000
chr2	160230000	160240000	chr2	160400000	160410000
chr2	160420000	160430000	chr2	160700000	160710000
chr2	160430000	160440000	chr2	160540000	160550000
chr2	160560000	160570000	chr2	160690000	160700000
chr2	161030000	161040000	chr2	161250000	161260000
chr2	162770000	162780000	chr2	163140000	163150000
chr2	163380000	163390000	chr2	163560000	163570000
chr2	163930000	163940000	chr2	164160000	164170000
chr2	164230000	164240000	chr2	164370000	164380000
chr2	164420000	164430000	chr2	164550000	164560000
chr2	165350000	165360000	chr2	165570000	165580000
chr2	165660000	165670000	chr2	165720000	165730000
chr2	165750000	165760000	chr2	165880000	165890000
chr2	165910000	165920000	chr2	166160000	166170000
chr2	165910000	165920000	chr2	166280000	166290000
chr2	165910000	165920000	chr2	166380000	166390000
chr2	166170000	166180000	chr2	166380000	166390000
chr2	166400000	166410000	chr2	166680000	166690000
chr2	166410000	166420000	chr2	166600000	166610000
chr2	166910000	166920000	chr2	167030000	167040000
chr2	167050000	167060000	chr2	167420000	167430000
chr2	167350000	167360000	chr2	167430000	167440000
chr2	167360000	167370000	chr2	167720000	167730000
chr2	167500000	167510000	chr2	167720000	167730000
chr2	167500000	167510000	chr2	167830000	167840000
chr2	167950000	167960000	chr2	168020000	168030000
chr2	168070000	168080000	chr2	168470000	168480000
chr2	168080000	168090000	chr2	168250000	168260000
chr2	168290000	168300000	chr2	168450000	168460000
chr2	168490000	168500000	chr2	168700000	168710000
chr2	168570000	168580000	chr2	168680000	168690000
chr2	168940000	168950000	chr2	169840000	169850000
chr2	170260000	170270000	chr2	170330000	170340000
chr2	170340000	170350000	chr2	170420000	170430000
chr2	170500000	170510000	chr2	170680000	170690000
chr2	170890000	170900000	chr2	171170000	171180000
chr2	171060000	171070000	chr2	171160000	171170000
chr2	172190000	172200000	chr2	172270000	172280000
chr2	172300000	172310000	chr2	172780000	172790000
chr2	172300000	172310000	chr2	172440000	172450000
chr2	172300000	172310000	chr2	172600000	172610000
chr2	172650000	172660000	chr2	172790000	172800000
chr2	172930000	172940000	chr2	173000000	173010000
chr2	173000000	173010000	chr2	173370000	173380000
chr2	173400000	173410000	chr2	174100000	174110000
chr2	173620000	173630000	chr2	174100000	174110000
chr2	174130000	174140000	chr2	174720000	174730000
chr2	174140000	174150000	chr2	174490000	174500000
chr2	174150000	174160000	chr2	174300000	174310000
chr2	174930000	174940000	chr2	176810000	176820000
chr2	174940000	174950000	chr2	175230000	175240000
chr2	175060000	175070000	chr2	176740000	176750000
chr2	175110000	175120000	chr2	175210000	175220000
chr2	175140000	175150000	chr2	176970000	176980000
chr2	175170000	175180000	chr2	176250000	176260000
chr2	175220000	175230000	chr2	175900000	175910000
chr2	175230000	175240000	chr2	176400000	176410000
chr2	175390000	175400000	chr2	176920000	176930000
chr2	175430000	175440000	chr2	176670000	176680000
chr2	175610000	175620000	chr2	176110000	176120000
chr2	175620000	175630000	chr2	176240000	176250000
chr2	175720000	175730000	chr2	176250000	176260000
chr2	175820000	175830000	chr2	177600000	177610000
chr2	175830000	175840000	chr2	177720000	177730000
chr2	176090000	176100000	chr2	176260000	176270000
chr2	176740000	176750000	chr2	177210000	177220000
chr2	176840000	176850000	chr2	176910000	176920000
chr2	177000000	177010000	chr2	177770000	177780000
chr2	177130000	177140000	chr2	177540000	177550000
chr2	177590000	177600000	chr2	177720000	177730000
chr2	177870000	177880000	chr2	178070000	178080000
chr2	179180000	179190000	chr2	179400000	179410000
chr2	179640000	179650000	chr2	179780000	179790000
chr2	180080000	180090000	chr2	180290000	180300000
chr2	180090000	180100000	chr2	180500000	180510000
chr2	180190000	180200000	chr2	180500000	180510000
chr2	180530000	180540000	chr2	180620000	180630000
chr2	180530000	180540000	chr2	180790000	180800000
chr2	180730000	180740000	chr2	180800000	180810000
chr2	181120000	181130000	chr2	181310000	181320000
chr2	181120000	181130000	chr2	181430000	181440000
chr2	181450000	181460000	chr2	181600000	181610000
chr2	181450000	181460000	chr2	181700000	181710000
chr3	26890000	26900000	chr3	27140000	27150000
chr3	28060000	28070000	chr3	28640000	28650000
chr3	28470000	28480000	chr3	28640000	28650000
chr3	28710000	28720000	chr3	28860000	28870000
chr3	28930000	28940000	chr3	29610000	29620000
chr3	30490000	30500000	chr3	30620000	30630000
chr3	30490000	30500000	chr3	30850000	30860000
chr3	31690000	31700000	chr3	32080000	32090000
chr3	31690000	31700000	chr3	32210000	32220000
chr3	32270000	32280000	chr3	32400000	32410000
chr3	32500000	32510000	chr3	32580000	32590000
chr3	33730000	33740000	chr3	33800000	33810000
chr3	34510000	34520000	chr3	35000000	35010000
chr3	34550000	34560000	chr3	34650000	34660000
chr3	35870000	35880000	chr3	36030000	36040000
chr3	36080000	36090000	chr3	36390000	36400000
chr3	55810000	55820000	chr3	57000000	57010000
chr3	57080000	57090000	chr3	57220000	57230000
chr3	57770000	57780000	chr3	57920000	57930000
chr3	58520000	58530000	chr3	58860000	58870000
chr3	58920000	58930000	chr3	59540000	59550000
chr3	59220000	59230000	chr3	59420000	59430000
chr3	59670000	59680000	chr3	59910000	59920000
chr3	61260000	61270000	chr3	61620000	61630000
chr3	62030000	62040000	chr3	62250000	62260000
chr3	63810000	63820000	chr3	64260000	64270000
chr3	63810000	63820000	chr3	64400000	64410000
chr3	63900000	63910000	chr3	64140000	64150000
chr3	65180000	65190000	chr3	65730000	65740000
chr3	66210000	66220000	chr3	67130000	67140000
chr3	66440000	66450000	chr3	66770000	66780000
chr3	67510000	67520000	chr3	67830000	67840000
chr3	67860000	67870000	chr3	68150000	68160000
chr3	67870000	67880000	chr3	68340000	68350000
chr3	68420000	68430000	chr3	68500000	68510000
chr3	69040000	69050000	chr3	69280000	69290000
chr3	69570000	69580000	chr3	69690000	69700000
chr3	38150000	38160000	chr3	38280000	38290000
chr3	38150000	38160000	chr3	38530000	38540000
chr3	38150000	38160000	chr3	38750000	38760000
chr3	38560000	38570000	chr3	38720000	38730000
chr3	38780000	38790000	chr3	39600000	39610000
chr3	40420000	40430000	chr3	40600000	40610000
chr3	40850000	40860000	chr3	40970000	40980000
chr3	40980000	40990000	chr3	41460000	41470000
chr3	44740000	44750000	chr3	45120000	45130000
chr3	47300000	47310000	chr3	48640000	48650000
chr3	47900000	47910000	chr3	48020000	48030000
chr3	50720000	50730000	chr3	50910000	50920000
chr3	51300000	51310000	chr3	51460000	51470000
chr3	51380000	51390000	chr3	51450000	51460000
chr3	51500000	51510000	chr3	52030000	52040000
chr3	51690000	51700000	chr3	52010000	52020000
chr3	51810000	51820000	chr3	52000000	52010000
chr3	52050000	52060000	chr3	52720000	52730000
chr3	52060000	52070000	chr3	52560000	52570000
chr3	52060000	52070000	chr3	52640000	52650000
chr3	52060000	52070000	chr3	52810000	52820000
chr3	52070000	52080000	chr3	52400000	52410000
chr3	52820000	52830000	chr3	53130000	53140000
chr3	52830000	52840000	chr3	53270000	53280000
chr3	54150000	54160000	chr3	54320000	54330000
chr3	54600000	54610000	chr3	54840000	54850000
chr3	54610000	54620000	chr3	54720000	54730000
chr3	54730000	54740000	chr3	54810000	54820000
chr3	55020000	55030000	chr3	55150000	55160000
chr3	75020000	75030000	chr3	75660000	75670000
chr3	75330000	75340000	chr3	75660000	75670000
chr3	78760000	78770000	chr3	78990000	79000000
chr3	78770000	78780000	chr3	79250000	79260000
chr3	79000000	79010000	chr3	79390000	79400000
chr3	79010000	79020000	chr3	79240000	79250000
chr3	79470000	79480000	chr3	79600000	79610000
chr3	82920000	82930000	chr3	83060000	83070000
chr3	83090000	83100000	chr3	83560000	83570000
chr3	83600000	83610000	chr3	83700000	83710000
chr3	83720000	83730000	chr3	83970000	83980000
chr3	83970000	83980000	chr3	84110000	84120000
chr3	84140000	84150000	chr3	84340000	84350000
chr3	85500000	85510000	chr3	85710000	85720000
chr3	86060000	86070000	chr3	86620000	86630000
chr3	86830000	86840000	chr3	87310000	87320000
chr3	87040000	87050000	chr3	87300000	87310000
chr3	87130000	87140000	chr3	87300000	87310000
chr3	87580000	87590000	chr3	87770000	87780000
chr3	88590000	88600000	chr3	88680000	88690000
chr3	89300000	89310000	chr3	89650000	89660000
chr3	89320000	89330000	chr3	89560000	89570000
chr3	91030000	91040000	chr3	91570000	91580000
chr3	91420000	91430000	chr3	91720000	91730000
chr3	91540000	91550000	chr3	91720000	91730000
chr3	115730000	115740000	chr3	116020000	116030000
chr3	116030000	116040000	chr3	116450000	116460000
chr3	116210000	116220000	chr3	116450000	116460000
chr3	116830000	116840000	chr3	117130000	117140000
chr3	118120000	118130000	chr3	118690000	118700000
chr3	120380000	120390000	chr3	120800000	120810000
chr3	120480000	120490000	chr3	120800000	120810000
chr3	121010000	121020000	chr3	121210000	121220000
chr3	121580000	121590000	chr3	121830000	121840000
chr3	121660000	121670000	chr3	121810000	121820000
chr3	122000000	122010000	chr3	122600000	122610000
chr3	122030000	122040000	chr3	122170000	122180000
chr3	123220000	123230000	chr3	123980000	123990000
chr3	125560000	125570000	chr3	126080000	126090000
chr3	126280000	126290000	chr3	126590000	126600000
chr3	126280000	126290000	chr3	126470000	126480000
chr3	126880000	126890000	chr3	126970000	126980000
chr3	127020000	127030000	chr3	127140000	127150000
chr3	127160000	127170000	chr3	127240000	127250000
chr3	127690000	127700000	chr3	127860000	127870000
chr3	127700000	127710000	chr3	128880000	128890000
chr3	129000000	129010000	chr3	129390000	129400000
chr3	129020000	129030000	chr3	129110000	129120000
chr3	129120000	129130000	chr3	129380000	129390000
chr3	129630000	129640000	chr3	129770000	129780000
chr3	130420000	130430000	chr3	130930000	130940000
chr3	130570000	130580000	chr3	130930000	130940000
chr3	130600000	130610000	chr3	130730000	130740000
chr3	131020000	131030000	chr3	131200000	131210000
chr3	132410000	132420000	chr3	132610000	132620000
chr3	132770000	132780000	chr3	132910000	132920000
chr3	132990000	133000000	chr3	133210000	133220000
chr3	132990000	133000000	chr3	133290000	133300000
chr3	133400000	133410000	chr3	133510000	133520000
chr3	134690000	134700000	chr3	134860000	134870000
chr3	135060000	135070000	chr3	135390000	135400000
chr3	135560000	135570000	chr3	136190000	136200000
chr3	136320000	136330000	chr3	136510000	136520000
chr3	137440000	137450000	chr3	137510000	137520000
chr3	137880000	137890000	chr3	137980000	137990000
chr3	137880000	137890000	chr3	138090000	138100000
chr3	138290000	138300000	chr3	138850000	138860000
chr3	138300000	138310000	chr3	138570000	138580000
chr3	141140000	141150000	chr3	141480000	141490000
chr3	141540000	141550000	chr3	141930000	141940000
chr3	141950000	141960000	chr3	142120000	142130000
chr3	142300000	142310000	chr3	142370000	142380000
chr3	144150000	144160000	chr3	144280000	144290000
chr3	144460000	144470000	chr3	144790000	144800000
chr3	145070000	145080000	chr3	145560000	145570000
chr3	145270000	145280000	chr3	145560000	145570000
chr3	145720000	145730000	chr3	145830000	145840000
chr3	91940000	91950000	chr3	92570000	92580000
chr3	91950000	91960000	chr3	92300000	92310000
chr3	92020000	92030000	chr3	92090000	92100000
chr3	92880000	92890000	chr3	93420000	93430000
chr3	93000000	93010000	chr3	93810000	93820000
chr3	93000000	93010000	chr3	94030000	94040000
chr3	93440000	93450000	chr3	93580000	93590000
chr3	93440000	93450000	chr3	94050000	94060000
chr3	93480000	93490000	chr3	93860000	93870000
chr3	93740000	93750000	chr3	93860000	93870000
chr3	93940000	93950000	chr3	94010000	94020000
chr3	95320000	95330000	chr3	95630000	95640000
chr3	95770000	95780000	chr3	95850000	95860000
chr3	96070000	96080000	chr3	96250000	96260000
chr3	96130000	96140000	chr3	96260000	96270000
chr3	96340000	96350000	chr3	96450000	96460000
chr3	96740000	96750000	chr3	97130000	97140000
chr3	96850000	96860000	chr3	97000000	97010000
chr3	96860000	96870000	chr3	97130000	97140000
chr3	97010000	97020000	chr3	97130000	97140000
chr3	97480000	97490000	chr3	97690000	97700000
chr3	97710000	97720000	chr3	98240000	98250000
chr3	97720000	97730000	chr3	97960000	97970000
chr3	98240000	98250000	chr3	98420000	98430000
chr3	98330000	98340000	chr3	98480000	98490000
chr3	99980000	99990000	chr3	100370000	100380000
chr3	99980000	99990000	chr3	100490000	100500000
chr3	100000000	100010000	chr3	100730000	100740000
chr3	100570000	100580000	chr3	100720000	100730000
chr3	100780000	100790000	chr3	101070000	101080000
chr3	100780000	100790000	chr3	101260000	101270000
chr3	100880000	100890000	chr3	101090000	101100000
chr3	101110000	101120000	chr3	101260000	101270000
chr3	101110000	101120000	chr3	101610000	101620000
chr3	101300000	101310000	chr3	101620000	101630000
chr3	101410000	101420000	chr3	101610000	101620000
chr3	102050000	102060000	chr3	102490000	102500000
chr3	102120000	102130000	chr3	102490000	102500000
chr3	102120000	102130000	chr3	102600000	102610000
chr3	102510000	102520000	chr3	102610000	102620000
chr3	103420000	103430000	chr3	103540000	103550000
chr3	103910000	103920000	chr3	104250000	104260000
chr3	104330000	104340000	chr3	104470000	104480000
chr3	104560000	104570000	chr3	104780000	104790000
chr3	104670000	104680000	chr3	104770000	104780000
chr3	105470000	105480000	chr3	105710000	105720000
chr3	105930000	105940000	chr3	106250000	106260000
chr3	105950000	105960000	chr3	106090000	106100000
chr3	106700000	106710000	chr3	106880000	106890000
chr3	106700000	106710000	chr3	106980000	106990000
chr3	107020000	107030000	chr3	107270000	107280000
chr3	107020000	107030000	chr3	107380000	107390000
chr3	107500000	107510000	chr3	107660000	107670000
chr3	108470000	108480000	chr3	108570000	108580000
chr3	108980000	108990000	chr3	109290000	109300000
chr3	109330000	109340000	chr3	109920000	109930000
chr3	145990000	146000000	chr3	146580000	146590000
chr3	146150000	146160000	chr3	146560000	146570000
chr3	147520000	147530000	chr3	147660000	147670000
chr3	151470000	151480000	chr3	151730000	151740000
chr3	151770000	151780000	chr3	151890000	151900000
chr3	153940000	153950000	chr3	154230000	154240000
chr3	157230000	157240000	chr3	157380000	157390000
chr3	157560000	157570000	chr3	157680000	157690000
chr4	20050000	20060000	chr4	21150000	21160000
chr4	21670000	21680000	chr4	21740000	21750000
chr4	21670000	21680000	chr4	21880000	21890000
chr4	21770000	21780000	chr4	21890000	21900000
chr4	21940000	21950000	chr4	22410000	22420000
chr4	24190000	24200000	chr4	24420000	24430000
chr4	24640000	24650000	chr4	24810000	24820000
chr4	31350000	31360000	chr4	31630000	31640000
chr4	31470000	31480000	chr4	31640000	31650000
chr4	32140000	32150000	chr4	32640000	32650000
chr4	32340000	32350000	chr4	32640000	32650000
chr4	32680000	32690000	chr4	33210000	33220000
chr4	32770000	32780000	chr4	32840000	32850000
chr4	32850000	32860000	chr4	33050000	33060000
chr4	32850000	32860000	chr4	33210000	33220000
chr4	33220000	33230000	chr4	33370000	33380000
chr4	34640000	34650000	chr4	34860000	34870000
chr4	34730000	34740000	chr4	34860000	34870000
chr4	34910000	34920000	chr4	35160000	35170000
chr4	34910000	34920000	chr4	35260000	35270000
chr4	56770000	56780000	chr4	56840000	56850000
chr4	57020000	57030000	chr4	57330000	57340000
chr4	57040000	57050000	chr4	57150000	57160000
chr4	57480000	57490000	chr4	57920000	57930000
chr4	57560000	57570000	chr4	57920000	57930000
chr4	57660000	57670000	chr4	58080000	58090000
chr4	57670000	57680000	chr4	57920000	57930000
chr4	57680000	57690000	chr4	57800000	57810000
chr4	58430000	58440000	chr4	58630000	58640000
chr4	59990000	60000000	chr4	61670000	61680000
chr4	62590000	62600000	chr4	62780000	62790000
chr4	62840000	62850000	chr4	62970000	62980000
chr4	63320000	63330000	chr4	63600000	63610000
chr4	64490000	64500000	chr4	65240000	65250000
chr4	64770000	64780000	chr4	65150000	65160000
chr4	67430000	67440000	chr4	67630000	67640000
chr4	72990000	73000000	chr4	73540000	73550000
chr4	73060000	73070000	chr4	73540000	73550000
chr4	73190000	73200000	chr4	73540000	73550000
chr4	40090000	40100000	chr4	40230000	40240000
chr4	40240000	40250000	chr4	40620000	40630000
chr4	40690000	40700000	chr4	40950000	40960000
chr4	41550000	41560000	chr4	42680000	42690000
chr4	41620000	41630000	chr4	42680000	42690000
chr4	41640000	41650000	chr4	42330000	42340000
chr4	41740000	41750000	chr4	42640000	42650000
chr4	41820000	41830000	chr4	42970000	42980000
chr4	41920000	41930000	chr4	42650000	42660000
chr4	41930000	41940000	chr4	42360000	42370000
chr4	42220000	42230000	chr4	42790000	42800000
chr4	42310000	42320000	chr4	42700000	42710000
chr4	42450000	42460000	chr4	42560000	42570000
chr4	43780000	43790000	chr4	43860000	43870000
chr4	43930000	43940000	chr4	44000000	44010000
chr4	44180000	44190000	chr4	44300000	44310000
chr4	45420000	45430000	chr4	45790000	45800000
chr4	45950000	45960000	chr4	46120000	46130000
chr4	46400000	46410000	chr4	46470000	46480000
chr4	46710000	46720000	chr4	47020000	47030000
chr4	46800000	46810000	chr4	47030000	47040000
chr4	47130000	47140000	chr4	47250000	47260000
chr4	47440000	47450000	chr4	47920000	47930000
chr4	47520000	47530000	chr4	47920000	47930000
chr4	48320000	48330000	chr4	48410000	48420000
chr4	48780000	48790000	chr4	49320000	49330000
chr4	49330000	49340000	chr4	49410000	49420000
chr4	51720000	51730000	chr4	51860000	51870000
chr4	53040000	53050000	chr4	53580000	53590000
chr4	53120000	53130000	chr4	53600000	53610000
chr4	53140000	53150000	chr4	53370000	53380000
chr4	53410000	53420000	chr4	53590000	53600000
chr4	53760000	53770000	chr4	53880000	53890000
chr4	54750000	54760000	chr4	55240000	55250000
chr4	54930000	54940000	chr4	55130000	55140000
chr4	54930000	54940000	chr4	55240000	55250000
chr4	55300000	55310000	chr4	55370000	55380000
chr4	74850000	74860000	chr4	75000000	75010000
chr4	75360000	75370000	chr4	75680000	75690000
chr4	81350000	81360000	chr4	81740000	81750000
chr4	81600000	81610000	chr4	82250000	82260000
chr4	82290000	82300000	chr4	82560000	82570000
chr4	82580000	82590000	chr4	82820000	82830000
chr4	82890000	82900000	chr4	82980000	82990000
chr4	83720000	83730000	chr4	84490000	84500000
chr4	84480000	84490000	chr4	84740000	84750000
chr4	84800000	84810000	chr4	85450000	85460000
chr4	84810000	84820000	chr4	85030000	85040000
chr4	87430000	87440000	chr4	87660000	87670000
chr4	88210000	88220000	chr4	88480000	88490000
chr4	88790000	88800000	chr4	89190000	89200000
chr4	89880000	89890000	chr4	90020000	90030000
chr4	93380000	93390000	chr4	93460000	93470000
chr4	93780000	93790000	chr4	94180000	94190000
chr4	94690000	94700000	chr4	95580000	95590000
chr4	95950000	95960000	chr4	96330000	96340000
chr4	96120000	96130000	chr4	96310000	96320000
chr4	97240000	97250000	chr4	97400000	97410000
chr4	98160000	98170000	chr4	98350000	98360000
chr4	98220000	98230000	chr4	98340000	98350000
chr4	98390000	98400000	chr4	98550000	98560000
chr4	98610000	98620000	chr4	98850000	98860000
chr4	99020000	99030000	chr4	99170000	99180000
chr4	99030000	99040000	chr4	99350000	99360000
chr4	99210000	99220000	chr4	99340000	99350000
chr4	99770000	99780000	chr4	100200000	100210000
chr4	100500000	100510000	chr4	100650000	100660000
chr4	101070000	101080000	chr4	101660000	101670000
chr4	101180000	101190000	chr4	101660000	101670000
chr4	101330000	101340000	chr4	101660000	101670000
chr4	101510000	101520000	chr4	101660000	101670000
chr4	101890000	101900000	chr4	102150000	102160000
chr4	101910000	101920000	chr4	102320000	102330000
chr4	104180000	104190000	chr4	104560000	104570000
chr4	104330000	104340000	chr4	104570000	104580000
chr4	104580000	104590000	chr4	104780000	104790000
chr4	104700000	104710000	chr4	104790000	104800000
chr4	104820000	104830000	chr4	104980000	104990000
chr4	104820000	104830000	chr4	105890000	105900000
chr4	105910000	105920000	chr4	106030000	106040000
chr4	106130000	106140000	chr4	106200000	106210000
chr4	106490000	106500000	chr4	106650000	106660000
chr4	106480000	106490000	chr4	106830000	106840000
chr4	107600000	107610000	chr4	107780000	107790000
chr4	108000000	108010000	chr4	108210000	108220000
chr4	108540000	108550000	chr4	108640000	108650000
chr4	109170000	109180000	chr4	109310000	109320000
chr4	109170000	109180000	chr4	109680000	109690000
chr4	109800000	109810000	chr4	110040000	110050000
chr4	109800000	109810000	chr4	110130000	110140000
chr4	110770000	110780000	chr4	110970000	110980000
chr4	111020000	111030000	chr4	111290000	111300000
chr4	112520000	112530000	chr4	113180000	113190000
chr4	114060000	114070000	chr4	114300000	114310000
chr4	114330000	114340000	chr4	114590000	114600000
chr4	114580000	114590000	chr4	114730000	114740000
chr4	114790000	114800000	chr4	114920000	114930000
chr4	114790000	114800000	chr4	115390000	115400000
chr4	114810000	114820000	chr4	115120000	115130000
chr4	114840000	114850000	chr4	115370000	115380000
chr4	114930000	114940000	chr4	115370000	115380000
chr4	115050000	115060000	chr4	115380000	115390000
chr4	116380000	116390000	chr4	116460000	116470000
chr4	116490000	116500000	chr4	116810000	116820000
chr4	116500000	116510000	chr4	116650000	116660000
chr4	116910000	116920000	chr4	117420000	117430000
chr4	116990000	117000000	chr4	117180000	117190000
chr4	117770000	117780000	chr4	117960000	117970000
chr4	118110000	118120000	chr4	118230000	118240000
chr4	118280000	118290000	chr4	118640000	118650000
chr4	118290000	118300000	chr4	118840000	118850000
chr4	118320000	118330000	chr4	118640000	118650000
chr4	119060000	119070000	chr4	119340000	119350000
chr4	119350000	119360000	chr4	119780000	119790000
chr4	119890000	119900000	chr4	120020000	120030000
chr4	121220000	121230000	chr4	122370000	122380000
chr4	121350000	121360000	chr4	121940000	121950000
chr4	121350000	121360000	chr4	122250000	122260000
chr4	121850000	121860000	chr4	122110000	122120000
chr4	121940000	121950000	chr4	122240000	122250000
chr4	122600000	122610000	chr4	122760000	122770000
chr4	122790000	122800000	chr4	123000000	123010000
chr4	123610000	123620000	chr4	123880000	123890000
chr4	123610000	123620000	chr4	124350000	124360000
chr4	123640000	123650000	chr4	123790000	123800000
chr4	123890000	123900000	chr4	124340000	124350000
chr4	124010000	124020000	chr4	124350000	124360000
chr4	124620000	124630000	chr4	124720000	124730000
chr4	124970000	124980000	chr4	125630000	125640000
chr4	125160000	125170000	chr4	125560000	125570000
chr4	125890000	125900000	chr4	125980000	125990000
chr4	126220000	126230000	chr4	127000000	127010000
chr4	126280000	126290000	chr4	126410000	126420000
chr4	126730000	126740000	chr4	126920000	126930000
chr4	126820000	126830000	chr4	126920000	126930000
chr4	126820000	126830000	chr4	126980000	126990000
chr4	127050000	127060000	chr4	127290000	127300000
chr4	127200000	127210000	chr4	127290000	127300000
chr4	127820000	127830000	chr4	128220000	128230000
chr4	128830000	128840000	chr4	129140000	129150000
chr4	128890000	128900000	chr4	128950000	128960000
chr4	129020000	129030000	chr4	129130000	129140000
chr4	130340000	130350000	chr4	130430000	130440000
chr4	130520000	130530000	chr4	130800000	130810000
chr4	130530000	130540000	chr4	131030000	131040000
chr4	130630000	130640000	chr4	131280000	131290000
chr4	130800000	130810000	chr4	130930000	130940000
chr4	130810000	130820000	chr4	131390000	131400000
chr4	130950000	130960000	chr4	131390000	131400000
chr4	131030000	131040000	chr4	131390000	131400000
chr4	131530000	131540000	chr4	131720000	131730000
chr4	132510000	132520000	chr4	132850000	132860000
chr4	133140000	133150000	chr4	133390000	133400000
chr4	133210000	133220000	chr4	133380000	133390000
chr4	133860000	133870000	chr4	133930000	133940000
chr4	133960000	133970000	chr4	134030000	134040000
chr4	134110000	134120000	chr4	134260000	134270000
chr4	134530000	134540000	chr4	134730000	134740000
chr4	134520000	134530000	chr4	134930000	134940000
chr4	135070000	135080000	chr4	135210000	135220000
chr4	135620000	135630000	chr4	135710000	135720000
chr4	135840000	135850000	chr4	136160000	136170000
chr4	136000000	136010000	chr4	136170000	136180000
chr4	136220000	136230000	chr4	136400000	136410000
chr4	136210000	136220000	chr4	136620000	136630000
chr4	136220000	136230000	chr4	136320000	136330000
chr4	136230000	136240000	chr4	136820000	136830000
chr4	136450000	136460000	chr4	136620000	136630000
chr4	137400000	137410000	chr4	137650000	137660000
chr4	137990000	138000000	chr4	138300000	138310000
chr4	138000000	138010000	chr4	138400000	138410000
chr4	138300000	138310000	chr4	138400000	138410000
chr4	139040000	139050000	chr4	139410000	139420000
chr4	139250000	139260000	chr4	139400000	139410000
chr4	139440000	139450000	chr4	140090000	140100000
chr4	139840000	139850000	chr4	140050000	140060000
chr4	140140000	140150000	chr4	140220000	140230000
chr4	140340000	140350000	chr4	140450000	140460000
chr4	140530000	140540000	chr4	140600000	140610000
chr4	140820000	140830000	chr4	140920000	140930000
chr4	140960000	140970000	chr4	141130000	141140000
chr4	142190000	142200000	chr4	142460000	142470000
chr4	142480000	142490000	chr4	142610000	142620000
chr4	143010000	143020000	chr4	143900000	143910000
chr4	143040000	143050000	chr4	143780000	143790000
chr4	143200000	143210000	chr4	143480000	143490000
chr4	143630000	143640000	chr4	143870000	143880000
chr4	143710000	143720000	chr4	143860000	143870000
chr4	144790000	144800000	chr4	144870000	144880000
chr4	145280000	145290000	chr4	146990000	147000000
chr4	145560000	145570000	chr4	146850000	146860000
chr4	145840000	145850000	chr4	147020000	147030000
chr4	146760000	146770000	chr4	146990000	147000000
chr4	148070000	148080000	chr4	148450000	148460000
chr4	148090000	148100000	chr4	148290000	148300000
chr4	149720000	149730000	chr4	149840000	149850000
chr4	150030000	150040000	chr4	150260000	150270000
chr4	150550000	150560000	chr4	151250000	151260000
chr4	150700000	150710000	chr4	150780000	150790000
chr4	151540000	151550000	chr4	151790000	151800000
chr4	151710000	151720000	chr4	151800000	151810000
chr4	152070000	152080000	chr4	152520000	152530000
chr4	152540000	152550000	chr4	152720000	152730000
chr4	152540000	152550000	chr4	152850000	152860000
chr4	153410000	153420000	chr4	153580000	153590000
chr4	154250000	154260000	chr4	154430000	154440000
chr4	154460000	154470000	chr4	154620000	154630000
chr4	154850000	154860000	chr4	154950000	154960000
chr4	155340000	155350000	chr4	155590000	155600000
chr5	37680000	37690000	chr5	38120000	38130000
chr5	37780000	37790000	chr5	38110000	38120000
chr5	37840000	37850000	chr5	38100000	38110000
chr5	38700000	38710000	chr5	39010000	39020000
chr5	39170000	39180000	chr5	40020000	40030000
chr5	39180000	39190000	chr5	39390000	39400000
chr5	42750000	42760000	chr5	43350000	43360000
chr5	44080000	44090000	chr5	44380000	44390000
chr5	44270000	44280000	chr5	44660000	44670000
chr5	44670000	44680000	chr5	45210000	45220000
chr5	44690000	44700000	chr5	45040000	45050000
chr5	45870000	45880000	chr5	46070000	46080000
chr5	45930000	45940000	chr5	46050000	46060000
chr5	46100000	46110000	chr5	46730000	46740000
chr5	48820000	48830000	chr5	49130000	49140000
chr5	49480000	49490000	chr5	49740000	49750000
chr5	49760000	49770000	chr5	50340000	50350000
chr5	50440000	50450000	chr5	50600000	50610000
chr5	52510000	52520000	chr5	52640000	52650000
chr5	53370000	53380000	chr5	53500000	53510000
chr5	53710000	53720000	chr5	54500000	54510000
chr5	53720000	53730000	chr5	54080000	54090000
chr5	53720000	53730000	chr5	54390000	54400000
chr5	53740000	53750000	chr5	53980000	53990000
chr5	20610000	20620000	chr5	21130000	21140000
chr5	21160000	21170000	chr5	21240000	21250000
chr5	21430000	21440000	chr5	21830000	21840000
chr5	23210000	23220000	chr5	23350000	23360000
chr5	23560000	23570000	chr5	23870000	23880000
chr5	24170000	24180000	chr5	24510000	24520000
chr5	24770000	24780000	chr5	25240000	25250000
chr5	24940000	24950000	chr5	25100000	25110000
chr5	25130000	25140000	chr5	25230000	25240000
chr5	25340000	25350000	chr5	26420000	26430000
chr5	26360000	26370000	chr5	27820000	27830000
chr5	26610000	26620000	chr5	27360000	27370000
chr5	27400000	27410000	chr5	27710000	27720000
chr5	28790000	28800000	chr5	29350000	29360000
chr5	30150000	30160000	chr5	30330000	30340000
chr5	30540000	30550000	chr5	30660000	30670000
chr5	30540000	30550000	chr5	30950000	30960000
chr5	31110000	31120000	chr5	31300000	31310000
chr5	31670000	31680000	chr5	31740000	31750000
chr5	31880000	31890000	chr5	32610000	32620000
chr5	32520000	32530000	chr5	32810000	32820000
chr5	32620000	32630000	chr5	32790000	32800000
chr5	32890000	32900000	chr5	33100000	33110000
chr5	33270000	33280000	chr5	33360000	33370000
chr5	33390000	33400000	chr5	33480000	33490000
chr5	33620000	33630000	chr5	33940000	33950000
chr5	34870000	34880000	chr5	34980000	34990000
chr5	35010000	35020000	chr5	35390000	35400000
chr5	35020000	35030000	chr5	35090000	35100000
chr5	36220000	36230000	chr5	36300000	36310000
chr5	36360000	36370000	chr5	36760000	36770000
chr5	36800000	36810000	chr5	36930000	36940000
chr5	36940000	36950000	chr5	37120000	37130000
chr5	37330000	37340000	chr5	37560000	37570000
chr5	63330000	63340000	chr5	64150000	64160000
chr5	63920000	63930000	chr5	64140000	64150000
chr5	64190000	64200000	chr5	64270000	64280000
chr5	64200000	64210000	chr5	64460000	64470000
chr5	64900000	64910000	chr5	65260000	65270000
chr5	65050000	65060000	chr5	65190000	65200000
chr5	66140000	66150000	chr5	66320000	66330000
chr5	66230000	66240000	chr5	66320000	66330000
chr5	66360000	66370000	chr5	66620000	66630000
chr5	66450000	66460000	chr5	66620000	66630000
chr5	66790000	66800000	chr5	67020000	67030000
chr5	67090000	67100000	chr5	67390000	67400000
chr5	67460000	67470000	chr5	67620000	67630000
chr5	67990000	68000000	chr5	68400000	68410000
chr5	68140000	68150000	chr5	68400000	68410000
chr5	72560000	72570000	chr5	72650000	72660000
chr5	72770000	72780000	chr5	73390000	73400000
chr5	72890000	72900000	chr5	73400000	73410000
chr5	72970000	72980000	chr5	73280000	73290000
chr5	72970000	72980000	chr5	73400000	73410000
chr5	73420000	73430000	chr5	73770000	73780000
chr5	73810000	73820000	chr5	74020000	74030000
chr5	74230000	74240000	chr5	74670000	74680000
chr5	74320000	74330000	chr5	74670000	74680000
chr5	74510000	74520000	chr5	74670000	74680000
chr5	74720000	74730000	chr5	75550000	75560000
chr5	75020000	75030000	chr5	75300000	75310000
chr5	75190000	75200000	chr5	75300000	75310000
chr5	75340000	75350000	chr5	75540000	75550000
chr5	75600000	75610000	chr5	76240000	76250000
chr5	76260000	76270000	chr5	76990000	77000000
chr5	76260000	76270000	chr5	76560000	76570000
chr5	76270000	76280000	chr5	76420000	76430000
chr5	76390000	76400000	chr5	76540000	76550000
chr5	77190000	77200000	chr5	77270000	77280000
chr5	77880000	77890000	chr5	78210000	78220000
chr5	77890000	77900000	chr5	78020000	78030000
chr5	86480000	86490000	chr5	86590000	86600000
chr5	86850000	86860000	chr5	87200000	87210000
chr5	86860000	86870000	chr5	87080000	87090000
chr5	87290000	87300000	chr5	87570000	87580000
chr5	87300000	87310000	chr5	87750000	87760000
chr5	87420000	87430000	chr5	87750000	87760000
chr5	87430000	87440000	chr5	87820000	87830000
chr5	87720000	87730000	chr5	87890000	87900000
chr5	89340000	89350000	chr5	89640000	89650000
chr5	89960000	89970000	chr5	90100000	90110000
chr5	90130000	90140000	chr5	90620000	90630000
chr5	90640000	90650000	chr5	91020000	91030000
chr5	91090000	91100000	chr5	91210000	91220000
chr5	91210000	91220000	chr5	91330000	91340000
chr5	91370000	91380000	chr5	91730000	91740000
chr5	91460000	91470000	chr5	91730000	91740000
chr5	128260000	128270000	chr5	128930000	128940000
chr5	128280000	128290000	chr5	128580000	128590000
chr5	128440000	128450000	chr5	128940000	128950000
chr5	129040000	129050000	chr5	129150000	129160000
chr5	129550000	129560000	chr5	129990000	130000000
chr5	129550000	129560000	chr5	130080000	130090000
chr5	129700000	129710000	chr5	130090000	130100000
chr5	129780000	129790000	chr5	129980000	129990000
chr5	129830000	129840000	chr5	130090000	130100000
chr5	130110000	130120000	chr5	130240000	130250000
chr5	130110000	130120000	chr5	130350000	130360000
chr5	130970000	130980000	chr5	131310000	131320000
chr5	131470000	131480000	chr5	131740000	131750000
chr5	131480000	131490000	chr5	131890000	131900000
chr5	131600000	131610000	chr5	131740000	131750000
chr5	131770000	131780000	chr5	131890000	131900000
chr5	133110000	133120000	chr5	133420000	133430000
chr5	134140000	134150000	chr5	134280000	134290000
chr5	134660000	134670000	chr5	134950000	134960000
chr5	134970000	134980000	chr5	135050000	135060000
chr5	134970000	134980000	chr5	135170000	135180000
chr5	135250000	135260000	chr5	135360000	135370000
chr5	135880000	135890000	chr5	136080000	136090000
chr5	136090000	136100000	chr5	136330000	136340000
chr5	136090000	136100000	chr5	136240000	136250000
chr5	136710000	136720000	chr5	137220000	137230000
chr5	136740000	136750000	chr5	137150000	137160000
chr5	137780000	137790000	chr5	138190000	138200000
chr5	138280000	138290000	chr5	138450000	138460000
chr5	138300000	138310000	chr5	138800000	138810000
chr5	139320000	139330000	chr5	139660000	139670000
chr5	139330000	139340000	chr5	139480000	139490000
chr5	139330000	139340000	chr5	139560000	139570000
chr5	140030000	140040000	chr5	140140000	140150000
chr5	140290000	140300000	chr5	140790000	140800000
chr5	140300000	140310000	chr5	140880000	140890000
chr5	141020000	141030000	chr5	141090000	141100000
chr5	142200000	142210000	chr5	142790000	142800000
chr5	142960000	142970000	chr5	143030000	143040000
chr5	143040000	143050000	chr5	143610000	143620000
chr5	143700000	143710000	chr5	143800000	143810000
chr5	144330000	144340000	chr5	144470000	144480000
chr5	144990000	145000000	chr5	145490000	145500000
chr5	145140000	145150000	chr5	145490000	145500000
chr5	145270000	145280000	chr5	145490000	145500000
chr5	145610000	145620000	chr5	145740000	145750000
chr5	109900000	109910000	chr5	110500000	110510000
chr5	110920000	110930000	chr5	111060000	111070000
chr5	111300000	111310000	chr5	111680000	111690000
chr5	112660000	112670000	chr5	112840000	112850000
chr5	113220000	113230000	chr5	113480000	113490000
chr5	113300000	113310000	chr5	113480000	113490000
chr5	113520000	113530000	chr5	113590000	113600000
chr5	113910000	113920000	chr5	114000000	114010000
chr5	114020000	114030000	chr5	114170000	114180000
chr5	115150000	115160000	chr5	115380000	115390000
chr5	115430000	115440000	chr5	115540000	115550000
chr5	115440000	115450000	chr5	115690000	115700000
chr5	115790000	115800000	chr5	115910000	115920000
chr5	116620000	116630000	chr5	116810000	116820000
chr5	117750000	117760000	chr5	117940000	117950000
chr5	117960000	117970000	chr5	118270000	118280000
chr5	117960000	117970000	chr5	118370000	118380000
chr5	118050000	118060000	chr5	118270000	118280000
chr5	118060000	118070000	chr5	118390000	118400000
chr5	118710000	118720000	chr5	119270000	119280000
chr5	118720000	118730000	chr5	119200000	119210000
chr5	119010000	119020000	chr5	119170000	119180000
chr5	119220000	119230000	chr5	119310000	119320000
chr5	119320000	119330000	chr5	119670000	119680000
chr5	119670000	119680000	chr5	120150000	120160000
chr5	120230000	120240000	chr5	120540000	120550000
chr5	120250000	120260000	chr5	120890000	120900000
chr5	120730000	120740000	chr5	120880000	120890000
chr5	122320000	122330000	chr5	122520000	122530000
chr5	122560000	122570000	chr5	122700000	122710000
chr5	122710000	122720000	chr5	122790000	122800000
chr5	123890000	123900000	chr5	124040000	124050000
chr5	125050000	125060000	chr5	125350000	125360000
chr5	125390000	125400000	chr5	125730000	125740000
chr5	125470000	125480000	chr5	125720000	125730000
chr5	125760000	125770000	chr5	125830000	125840000
chr5	127100000	127110000	chr5	127220000	127230000
chr5	92380000	92390000	chr5	92550000	92560000
chr5	92740000	92750000	chr5	92810000	92820000
chr5	93160000	93170000	chr5	93390000	93400000
chr5	93910000	93920000	chr5	95290000	95300000
chr5	93980000	93990000	chr5	94140000	94150000
chr5	96820000	96830000	chr5	97190000	97200000
chr5	97300000	97310000	chr5	97970000	97980000
chr5	97550000	97560000	chr5	98600000	98610000
chr5	97560000	97570000	chr5	97800000	97810000
chr5	97560000	97570000	chr5	97880000	97890000
chr5	97560000	97570000	chr5	97980000	97990000
chr5	98780000	98790000	chr5	99290000	99300000
chr5	98850000	98860000	chr5	99290000	99300000
chr5	99130000	99140000	chr5	99280000	99290000
chr5	99650000	99660000	chr5	100020000	100030000
chr5	99640000	99650000	chr5	100120000	100130000
chr5	100030000	100040000	chr5	100310000	100320000
chr5	100080000	100090000	chr5	100310000	100320000
chr5	100360000	100370000	chr5	100460000	100470000
chr5	100600000	100610000	chr5	100670000	100680000
chr5	100980000	100990000	chr5	101100000	101110000
chr5	101250000	101260000	chr5	101340000	101350000
chr5	101260000	101270000	chr5	102100000	102110000
chr5	101360000	101370000	chr5	102100000	102110000
chr5	101440000	101450000	chr5	102090000	102100000
chr5	102290000	102300000	chr5	102500000	102510000
chr5	102410000	102420000	chr5	102500000	102510000
chr5	102650000	102660000	chr5	103120000	103130000
chr5	102730000	102740000	chr5	103100000	103110000
chr5	103000000	103010000	chr5	103110000	103120000
chr5	103530000	103540000	chr5	103720000	103730000
chr5	103770000	103780000	chr5	104080000	104090000
chr5	103880000	103890000	chr5	104010000	104020000
chr5	104100000	104110000	chr5	104250000	104260000
chr5	105000000	105010000	chr5	105270000	105280000
chr5	105000000	105010000	chr5	105340000	105350000
chr5	105070000	105080000	chr5	105290000	105300000
chr5	105160000	105170000	chr5	105330000	105340000
chr5	105440000	105450000	chr5	105760000	105770000
chr5	105830000	105840000	chr5	106290000	106300000
chr5	106360000	106370000	chr5	106870000	106880000
chr5	106410000	106420000	chr5	106530000	106540000
chr5	106700000	106710000	chr5	106860000	106870000
chr5	106890000	106900000	chr5	107080000	107090000
chr5	106890000	106900000	chr5	107220000	107230000
chr5	107130000	107140000	chr5	107210000	107220000
chr5	107290000	107300000	chr5	107930000	107940000
chr5	107300000	107310000	chr5	107750000	107760000
chr5	107430000	107440000	chr5	107740000	107750000
chr5	107440000	107450000	chr5	107620000	107630000
chr5	108350000	108360000	chr5	108440000	108450000
chr5	108450000	108460000	chr5	109090000	109100000
chr5	109220000	109230000	chr5	109850000	109860000
chr5	146140000	146150000	chr5	146910000	146920000
chr5	146960000	146970000	chr5	147370000	147380000
chr5	146970000	146980000	chr5	147460000	147470000
chr5	147180000	147190000	chr5	147310000	147320000
chr5	147930000	147940000	chr5	148040000	148050000
chr5	148200000	148210000	chr5	148400000	148410000
chr5	149250000	149260000	chr5	149390000	149400000
chr5	149880000	149890000	chr5	150070000	150080000
chr5	150520000	150530000	chr5	150820000	150830000
chr5	151780000	151790000	chr5	151850000	151860000
chr5	152240000	152250000	chr5	152360000	152370000
chr6	21740000	21750000	chr6	22020000	22030000
chr6	22080000	22090000	chr6	22240000	22250000
chr6	22080000	22090000	chr6	22440000	22450000
chr6	22270000	22280000	chr6	22430000	22440000
chr6	22490000	22500000	chr6	22910000	22920000
chr6	22930000	22940000	chr6	23400000	23410000
chr6	22950000	22960000	chr6	23170000	23180000
chr6	23200000	23210000	chr6	23400000	23410000
chr6	23710000	23720000	chr6	23820000	23830000
chr6	23990000	24000000	chr6	24310000	24320000
chr6	24670000	24680000	chr6	24840000	24850000
chr6	24970000	24980000	chr6	25100000	25110000
chr6	27610000	27620000	chr6	28340000	28350000
chr6	27610000	27620000	chr6	27800000	27810000
chr6	27610000	27620000	chr6	27900000	27910000
chr6	28360000	28370000	chr6	28850000	28860000
chr6	28470000	28480000	chr6	28850000	28860000
chr6	28890000	28900000	chr6	28970000	28980000
chr6	29110000	29120000	chr6	29230000	29240000
chr6	29460000	29470000	chr6	29590000	29600000
chr6	30010000	30020000	chr6	30300000	30310000
chr6	30040000	30050000	chr6	30150000	30160000
chr6	30340000	30350000	chr6	30970000	30980000
chr6	30470000	30480000	chr6	30670000	30680000
chr6	30470000	30480000	chr6	30850000	30860000
chr6	31150000	31160000	chr6	31400000	31410000
chr6	31890000	31900000	chr6	32530000	32540000
chr6	31970000	31980000	chr6	32260000	32270000
chr6	32290000	32300000	chr6	32520000	32530000
chr6	34000000	34010000	chr6	34140000	34150000
chr6	34240000	34250000	chr6	34400000	34410000
chr6	34240000	34250000	chr6	34710000	34720000
chr6	34320000	34330000	chr6	34400000	34410000
chr6	34450000	34460000	chr6	34860000	34870000
chr6	34450000	34460000	chr6	34700000	34710000
chr6	34720000	34730000	chr6	34870000	34880000
chr6	35330000	35340000	chr6	35690000	35700000
chr6	36210000	36220000	chr6	36340000	36350000
chr6	37020000	37030000	chr6	37400000	37410000
chr6	37030000	37040000	chr6	37200000	37210000
chr6	37030000	37040000	chr6	37300000	37310000
chr6	37310000	37320000	chr6	37390000	37400000
chr6	37530000	37540000	chr6	37740000	37750000
chr6	37530000	37540000	chr6	37870000	37880000
chr6	37700000	37710000	chr6	37820000	37830000
chr6	37310000	37320000	chr6	38010000	38020000
chr6	37420000	37430000	chr6	38220000	38230000
chr6	37520000	37530000	chr6	38010000	38020000
chr6	38340000	38350000	chr6	38470000	38480000
chr6	38610000	38620000	chr6	39010000	39020000
chr6	39140000	39150000	chr6	39210000	39220000
chr6	39220000	39230000	chr6	39290000	39300000
chr6	39410000	39420000	chr6	39510000	39520000
chr6	39540000	39550000	chr6	39730000	39740000
chr6	39630000	39640000	chr6	39730000	39740000
chr6	39770000	39780000	chr6	40260000	40270000
chr6	39800000	39810000	chr6	40020000	40030000
chr6	39810000	39820000	chr6	40180000	40190000
chr6	40430000	40440000	chr6	40620000	40630000
chr6	41060000	41070000	chr6	41490000	41500000
chr6	41120000	41130000	chr6	41480000	41490000
chr6	41220000	41230000	chr6	41480000	41490000
chr6	41250000	41260000	chr6	41370000	41380000
chr6	41330000	41340000	chr6	41400000	41410000
chr6	41710000	41720000	chr6	42200000	42210000
chr6	42180000	42190000	chr6	42530000	42540000
chr6	42270000	42280000	chr6	42530000	42540000
chr6	45470000	45480000	chr6	45620000	45630000
chr6	46150000	46160000	chr6	46280000	46290000
chr6	47340000	47350000	chr6	47580000	47590000
chr6	48090000	48100000	chr6	48250000	48260000
chr6	48090000	48100000	chr6	48360000	48370000
chr6	48120000	48130000	chr6	48590000	48600000
chr6	48980000	48990000	chr6	49310000	49320000
chr6	49460000	49470000	chr6	49870000	49880000
chr6	49470000	49480000	chr6	50240000	50250000
chr6	49470000	49480000	chr6	49970000	49980000
chr6	49470000	49480000	chr6	50050000	50060000
chr6	49470000	49480000	chr6	50480000	50490000
chr6	50050000	50060000	chr6	50490000	50500000
chr6	50260000	50270000	chr6	50480000	50490000
chr6	50630000	50640000	chr6	50750000	50760000
chr6	50630000	50640000	chr6	51110000	51120000
chr6	50760000	50770000	chr6	50880000	50890000
chr6	50760000	50770000	chr6	51110000	51120000
chr6	51130000	51140000	chr6	52110000	52120000
chr6	51150000	51160000	chr6	51800000	51810000
chr6	51160000	51170000	chr6	51310000	51320000
chr6	51160000	51170000	chr6	51450000	51460000
chr6	51160000	51170000	chr6	51530000	51540000
chr6	51330000	51340000	chr6	51400000	51410000
chr6	51450000	51460000	chr6	51520000	51530000
chr6	51540000	51550000	chr6	51800000	51810000
chr6	51770000	51780000	chr6	52140000	52150000
chr6	51810000	51820000	chr6	52150000	52160000
chr6	52110000	52120000	chr6	52190000	52200000
chr6	52230000	52240000	chr6	52680000	52690000
chr6	52230000	52240000	chr6	52780000	52790000
chr6	52610000	52620000	chr6	52780000	52790000
chr6	53310000	53320000	chr6	53680000	53690000
chr6	53470000	53480000	chr6	53680000	53690000
chr6	53720000	53730000	chr6	54100000	54110000
chr6	53720000	53730000	chr6	54180000	54190000
chr6	53730000	53740000	chr6	53900000	53910000
chr6	53910000	53920000	chr6	54170000	54180000
chr6	53980000	53990000	chr6	54110000	54120000
chr6	54340000	54350000	chr6	54450000	54460000
chr6	55170000	55180000	chr6	55320000	55330000
chr6	55190000	55200000	chr6	55450000	55460000
chr6	55340000	55350000	chr6	55450000	55460000
chr6	55470000	55480000	chr6	55760000	55770000
chr6	55470000	55480000	chr6	55890000	55900000
chr6	56000000	56010000	chr6	56550000	56560000
chr6	56010000	56020000	chr6	56390000	56400000
chr6	56420000	56430000	chr6	56550000	56560000
chr6	56750000	56760000	chr6	56860000	56870000
chr6	56750000	56760000	chr6	57010000	57020000
chr6	57100000	57110000	chr6	58280000	58290000
chr6	57210000	57220000	chr6	57930000	57940000
chr6	57240000	57250000	chr6	58300000	58310000
chr6	57270000	57280000	chr6	58250000	58260000
chr6	57360000	57370000	chr6	58050000	58060000
chr6	57370000	57380000	chr6	57940000	57950000
chr6	57380000	57390000	chr6	58160000	58170000
chr6	57410000	57420000	chr6	58520000	58530000
chr6	57440000	57450000	chr6	58470000	58480000
chr6	57450000	57460000	chr6	58080000	58090000
chr6	57830000	57840000	chr6	58320000	58330000
chr6	57910000	57920000	chr6	58360000	58370000
chr6	57990000	58000000	chr6	58230000	58240000
chr6	58090000	58100000	chr6	58460000	58470000
chr6	58360000	58370000	chr6	58710000	58720000
chr6	58410000	58420000	chr6	58710000	58720000
chr6	58490000	58500000	chr6	58710000	58720000
chr6	58960000	58970000	chr6	59120000	59130000
chr6	59200000	59210000	chr6	59420000	59430000
chr6	59540000	59550000	chr6	60450000	60460000
chr6	59550000	59560000	chr6	59990000	60000000
chr6	59720000	59730000	chr6	60060000	60070000
chr6	60510000	60520000	chr6	60630000	60640000
chr6	60510000	60520000	chr6	61250000	61260000
chr6	61010000	61020000	chr6	61240000	61250000
chr6	61090000	61100000	chr6	61240000	61250000
chr6	61300000	61310000	chr6	61850000	61860000
chr6	62530000	62540000	chr6	62880000	62890000
chr6	64930000	64940000	chr6	65020000	65030000
chr6	65620000	65630000	chr6	65860000	65870000
chr6	66550000	66560000	chr6	66750000	66760000
chr6	66670000	66680000	chr6	66740000	66750000
chr6	66900000	66910000	chr6	67110000	67120000
chr6	67000000	67010000	chr6	67070000	67080000
chr6	67140000	67150000	chr6	67250000	67260000
chr6	67490000	67500000	chr6	67930000	67940000
chr6	67580000	67590000	chr6	67690000	67700000
chr6	67660000	67670000	chr6	68000000	68010000
chr6	68090000	68100000	chr6	68240000	68250000
chr6	68620000	68630000	chr6	68870000	68880000
chr6	68990000	69000000	chr6	69540000	69550000
chr6	69020000	69030000	chr6	69150000	69160000
chr6	69040000	69050000	chr6	69310000	69320000
chr6	69120000	69130000	chr6	69520000	69530000
chr6	69220000	69230000	chr6	69550000	69560000
chr6	70070000	70080000	chr6	70280000	70290000
chr6	70160000	70170000	chr6	70400000	70410000
chr6	70190000	70200000	chr6	70330000	70340000
chr6	70410000	70420000	chr6	70680000	70690000
chr6	70500000	70510000	chr6	70590000	70600000
chr6	70960000	70970000	chr6	71070000	71080000
chr6	71100000	71110000	chr6	71740000	71750000
chr6	71240000	71250000	chr6	71620000	71630000
chr6	71250000	71260000	chr6	71750000	71760000
chr6	71410000	71420000	chr6	71750000	71760000
chr6	71500000	71510000	chr6	71740000	71750000
chr6	71870000	71880000	chr6	72200000	72210000
chr6	71930000	71940000	chr6	72110000	72120000
chr6	72370000	72380000	chr6	72480000	72490000
chr6	72500000	72510000	chr6	72770000	72780000
chr6	72980000	72990000	chr6	73180000	73190000
chr6	72990000	73000000	chr6	73100000	73110000
chr6	73090000	73100000	chr6	73180000	73190000
chr6	73310000	73320000	chr6	73450000	73460000
chr6	91480000	91490000	chr6	92020000	92030000
chr6	91720000	91730000	chr6	92010000	92020000
chr6	91850000	91860000	chr6	92010000	92020000
chr6	92240000	92250000	chr6	92500000	92510000
chr6	92240000	92250000	chr6	92610000	92620000
chr6	92240000	92250000	chr6	92680000	92690000
chr6	92720000	92730000	chr6	93210000	93220000
chr6	92720000	92730000	chr6	93620000	93630000
chr6	92720000	92730000	chr6	93700000	93710000
chr6	92720000	92730000	chr6	93980000	93990000
chr6	92730000	92740000	chr6	92940000	92950000
chr6	92730000	92740000	chr6	93060000	93070000
chr6	92730000	92740000	chr6	93450000	93460000
chr6	92890000	92900000	chr6	93380000	93390000
chr6	92900000	92910000	chr6	93490000	93500000
chr6	92900000	92910000	chr6	93700000	93710000
chr6	93510000	93520000	chr6	93680000	93690000
chr6	93710000	93720000	chr6	93980000	93990000
chr6	94030000	94040000	chr6	94220000	94230000
chr6	94390000	94400000	chr6	94950000	94960000
chr6	94480000	94490000	chr6	94930000	94940000
chr6	94570000	94580000	chr6	94910000	94920000
chr6	95830000	95840000	chr6	96790000	96800000
chr6	95840000	95850000	chr6	96030000	96040000
chr6	96970000	96980000	chr6	97050000	97060000
chr6	97210000	97220000	chr6	97360000	97370000
chr6	97210000	97220000	chr6	97460000	97470000
chr6	97210000	97220000	chr6	97680000	97690000
chr6	97370000	97380000	chr6	97470000	97480000
chr6	97370000	97380000	chr6	97690000	97700000
chr6	97480000	97490000	chr6	97680000	97690000
chr6	97700000	97710000	chr6	97950000	97960000
chr6	98060000	98070000	chr6	98210000	98220000
chr6	98470000	98480000	chr6	98860000	98870000
chr6	98470000	98480000	chr6	98970000	98980000
chr6	98480000	98490000	chr6	99530000	99540000
chr6	98590000	98600000	chr6	99530000	99540000
chr6	99000000	99010000	chr6	99470000	99480000
chr6	99620000	99630000	chr6	99730000	99740000
chr6	99620000	99630000	chr6	100490000	100500000
chr6	99740000	99750000	chr6	100480000	100490000
chr6	99840000	99850000	chr6	100480000	100490000
chr6	100220000	100230000	chr6	100460000	100470000
chr6	100240000	100250000	chr6	100330000	100340000
chr6	100630000	100640000	chr6	100810000	100820000
chr6	100840000	100850000	chr6	101160000	101170000
chr6	101220000	101230000	chr6	101480000	101490000
chr6	101220000	101230000	chr6	101560000	101570000
chr6	103250000	103260000	chr6	103630000	103640000
chr6	103260000	103270000	chr6	103470000	103480000
chr6	103970000	103980000	chr6	104850000	104860000
chr6	106620000	106630000	chr6	106730000	106740000
chr6	106750000	106760000	chr6	108010000	108020000
chr6	106760000	106770000	chr6	107060000	107070000
chr6	108040000	108050000	chr6	108360000	108370000
chr6	108040000	108050000	chr6	108690000	108700000
chr6	108110000	108120000	chr6	108670000	108680000
chr6	108380000	108390000	chr6	108670000	108680000
chr6	108390000	108400000	chr6	108600000	108610000
chr6	77100000	77110000	chr6	77520000	77530000
chr6	77580000	77590000	chr6	78270000	78280000
chr6	77590000	77600000	chr6	77860000	77870000
chr6	77590000	77600000	chr6	78010000	78020000
chr6	77590000	77600000	chr6	78460000	78470000
chr6	77840000	77850000	chr6	78350000	78360000
chr6	78280000	78290000	chr6	78450000	78460000
chr6	78490000	78500000	chr6	78710000	78720000
chr6	81920000	81930000	chr6	82230000	82240000
chr6	81920000	81930000	chr6	82330000	82340000
chr6	82030000	82040000	chr6	82340000	82350000
chr6	82070000	82080000	chr6	82330000	82340000
chr6	82350000	82360000	chr6	82840000	82850000
chr6	82560000	82570000	chr6	82840000	82850000
chr6	82670000	82680000	chr6	82840000	82850000
chr6	82940000	82950000	chr6	83210000	83220000
chr6	83110000	83120000	chr6	83220000	83230000
chr6	83300000	83310000	chr6	83620000	83630000
chr6	83300000	83310000	chr6	83440000	83450000
chr6	83300000	83310000	chr6	83520000	83530000
chr6	83830000	83840000	chr6	84010000	84020000
chr6	84030000	84040000	chr6	84870000	84880000
chr6	84040000	84050000	chr6	84340000	84350000
chr6	84040000	84050000	chr6	84530000	84540000
chr6	84040000	84050000	chr6	85060000	85070000
chr6	84130000	84140000	chr6	84530000	84540000
chr6	84150000	84160000	chr6	85080000	85090000
chr6	84370000	84380000	chr6	84530000	84540000
chr6	84530000	84540000	chr6	85070000	85080000
chr6	84540000	84550000	chr6	84860000	84870000
chr6	84980000	84990000	chr6	85070000	85080000
chr6	85090000	85100000	chr6	85260000	85270000
chr6	85100000	85110000	chr6	85350000	85360000
chr6	85530000	85540000	chr6	85950000	85960000
chr6	86080000	86090000	chr6	86310000	86320000
chr6	86480000	86490000	chr6	86630000	86640000
chr6	86770000	86780000	chr6	86960000	86970000
chr6	87050000	87060000	chr6	87260000	87270000
chr6	87050000	87060000	chr6	87450000	87460000
chr6	87840000	87850000	chr6	88000000	88010000
chr6	88090000	88100000	chr6	88450000	88460000
chr6	88150000	88160000	chr6	88340000	88350000
chr6	88500000	88510000	chr6	88800000	88810000
chr6	88880000	88890000	chr6	88970000	88980000
chr6	89620000	89630000	chr6	90280000	90290000
chr6	89620000	89630000	chr6	90360000	90370000
chr6	89620000	89630000	chr6	90500000	90510000
chr6	89650000	89660000	chr6	90170000	90180000
chr6	89660000	89670000	chr6	90020000	90030000
chr6	89810000	89820000	chr6	89960000	89970000
chr6	89880000	89890000	chr6	90090000	90100000
chr6	90580000	90590000	chr6	90680000	90690000
chr6	90690000	90700000	chr6	91090000	91100000
chr6	91110000	91120000	chr6	91210000	91220000
chr6	91110000	91120000	chr6	91360000	91370000
chr6	91230000	91240000	chr6	91360000	91370000
chr6	91510000	91520000	chr6	91700000	91710000
chr6	91730000	91740000	chr6	91800000	91810000
chr6	109870000	109880000	chr6	110000000	110010000
chr6	111000000	111010000	chr6	111640000	111650000
chr6	111210000	111220000	chr6	111620000	111630000
chr6	111250000	111260000	chr6	111590000	111600000
chr6	111290000	111300000	chr6	111470000	111480000
chr6	112150000	112160000	chr6	112310000	112320000
chr6	112340000	112350000	chr6	112430000	112440000
chr6	112520000	112530000	chr6	112950000	112960000
chr6	112660000	112670000	chr6	112940000	112950000
chr6	113380000	113390000	chr6	113620000	113630000
chr6	113710000	113720000	chr6	114020000	114030000
chr6	113720000	113730000	chr6	114170000	114180000
chr6	113870000	113880000	chr6	114430000	114440000
chr6	114040000	114050000	chr6	114410000	114420000
chr6	114270000	114280000	chr6	114420000	114430000
chr6	114420000	114430000	chr6	114670000	114680000
chr6	115650000	115660000	chr6	115720000	115730000
chr6	115830000	115840000	chr6	115940000	115950000
chr6	115840000	115850000	chr6	116060000	116070000
chr6	115950000	115960000	chr6	116130000	116140000
chr6	115960000	115970000	chr6	116540000	116550000
chr6	116230000	116240000	chr6	116530000	116540000
chr6	116290000	116300000	chr6	116460000	116470000
chr6	116370000	116380000	chr6	116530000	116540000
chr6	116710000	116720000	chr6	117770000	117780000
chr6	116950000	116960000	chr6	117760000	117770000
chr6	117120000	117130000	chr6	117770000	117780000
chr6	117190000	117200000	chr6	117780000	117790000
chr6	117510000	117520000	chr6	117760000	117770000
chr6	117610000	117620000	chr6	117770000	117780000
chr6	118020000	118030000	chr6	118330000	118340000
chr6	118120000	118130000	chr6	118320000	118330000
chr6	118560000	118570000	chr6	119300000	119310000
chr6	118580000	118590000	chr6	118870000	118880000
chr6	118580000	118590000	chr6	119050000	119060000
chr6	119170000	119180000	chr6	119380000	119390000
chr6	119180000	119190000	chr6	119290000	119300000
chr6	119450000	119460000	chr6	120410000	120420000
chr6	119440000	119450000	chr6	119870000	119880000
chr6	119450000	119460000	chr6	120140000	120150000
chr6	119450000	119460000	chr6	120250000	120260000
chr6	119740000	119750000	chr6	120140000	120150000
chr6	119860000	119870000	chr6	120140000	120150000
chr6	120160000	120170000	chr6	120250000	120260000
chr6	120490000	120500000	chr6	120720000	120730000
chr6	120850000	120860000	chr6	121080000	121090000
chr6	120920000	120930000	chr6	121060000	121070000
chr6	121290000	121300000	chr6	122340000	122350000
chr6	121500000	121510000	chr6	122250000	122260000
chr6	121520000	121530000	chr6	122040000	122050000
chr6	121520000	121530000	chr6	122090000	122100000
chr6	121720000	121730000	chr6	121990000	122000000
chr6	121780000	121790000	chr6	122100000	122110000
chr6	121800000	121810000	chr6	121990000	122000000
chr6	122260000	122270000	chr6	122330000	122340000
chr6	123260000	123270000	chr6	124120000	124130000
chr6	123270000	123280000	chr6	123590000	123600000
chr6	123370000	123380000	chr6	123490000	123500000
chr6	123660000	123670000	chr6	124110000	124120000
chr6	123730000	123740000	chr6	123910000	123920000
chr6	123800000	123810000	chr6	123970000	123980000
chr6	124490000	124500000	chr6	124580000	124590000
chr6	125060000	125070000	chr6	125210000	125220000
chr6	125210000	125220000	chr6	125460000	125470000
chr6	125360000	125370000	chr6	125550000	125560000
chr6	125570000	125580000	chr6	126120000	126130000
chr6	125580000	125590000	chr6	126420000	126430000
chr6	125670000	125680000	chr6	126120000	126130000
chr6	125810000	125820000	chr6	126340000	126350000
chr6	125900000	125910000	chr6	126310000	126320000
chr6	126450000	126460000	chr6	126640000	126650000
chr6	126520000	126530000	chr6	126640000	126650000
chr6	126750000	126760000	chr6	126880000	126890000
chr6	127470000	127480000	chr6	127840000	127850000
chr6	127620000	127630000	chr6	127820000	127830000
chr6	127720000	127730000	chr6	127810000	127820000
chr6	128570000	128580000	chr6	128710000	128720000
chr6	128560000	128570000	chr6	129060000	129070000
chr6	128600000	128610000	chr6	129150000	129160000
chr6	128730000	128740000	chr6	129060000	129070000
chr6	128730000	128740000	chr6	129300000	129310000
chr6	128840000	128850000	chr6	128920000	128930000
chr6	129920000	129930000	chr6	130320000	130330000
chr6	129940000	129950000	chr6	130250000	130260000
chr6	129990000	130000000	chr6	130310000	130320000
chr6	130040000	130050000	chr6	130110000	130120000
chr6	130150000	130160000	chr6	130290000	130300000
chr6	130460000	130470000	chr6	131040000	131050000
chr6	130510000	130520000	chr6	130970000	130980000
chr6	130580000	130590000	chr6	130790000	130800000
chr6	130690000	130700000	chr6	130950000	130960000
chr6	131690000	131700000	chr6	131870000	131880000
chr6	132070000	132080000	chr6	132320000	132330000
chr6	132610000	132620000	chr6	132950000	132960000
chr6	132760000	132770000	chr6	132950000	132960000
chr6	132760000	132770000	chr6	133110000	133120000
chr6	133200000	133210000	chr6	133450000	133460000
chr6	133250000	133260000	chr6	133720000	133730000
chr6	133560000	133570000	chr6	133640000	133650000
chr6	133890000	133900000	chr6	134210000	134220000
chr6	133910000	133920000	chr6	134340000	134350000
chr6	134370000	134380000	chr6	134570000	134580000
chr6	134970000	134980000	chr6	135320000	135330000
chr6	135030000	135040000	chr6	135200000	135210000
chr6	135040000	135050000	chr6	135330000	135340000
chr6	135200000	135210000	chr6	135320000	135330000
chr6	135360000	135370000	chr6	136070000	136080000
chr6	135380000	135390000	chr6	135810000	135820000
chr6	135850000	135860000	chr6	136320000	136330000
chr6	135880000	135890000	chr6	136070000	136080000
chr6	136270000	136280000	chr6	136350000	136360000
chr6	136380000	136390000	chr6	136510000	136520000
chr6	136570000	136580000	chr6	136920000	136930000
chr6	136800000	136810000	chr6	136920000	136930000
chr6	136990000	137000000	chr6	137130000	137140000
chr6	136990000	137000000	chr6	137210000	137220000
chr6	136990000	137000000	chr6	137660000	137670000
chr6	137140000	137150000	chr6	137670000	137680000
chr6	137210000	137220000	chr6	137680000	137690000
chr6	137380000	137390000	chr6	137670000	137680000
chr6	137400000	137410000	chr6	137590000	137600000
chr6	137710000	137720000	chr6	137780000	137790000
chr6	137920000	137930000	chr6	138100000	138110000
chr6	138960000	138970000	chr6	139200000	139210000
chr6	139370000	139380000	chr6	139510000	139520000
chr6	139700000	139710000	chr6	139940000	139950000
chr6	140070000	140080000	chr6	140380000	140390000
chr6	140660000	140670000	chr6	141390000	141400000
chr6	140860000	140870000	chr6	141270000	141280000
chr6	140870000	140880000	chr6	141380000	141390000
chr6	141430000	141440000	chr6	141740000	141750000
chr6	141430000	141440000	chr6	141980000	141990000
chr6	141990000	142000000	chr6	142120000	142130000
chr6	142330000	142340000	chr6	142680000	142690000
chr6	143550000	143560000	chr6	143830000	143840000
chr6	144210000	144220000	chr6	144430000	144440000
chr6	144610000	144620000	chr6	144730000	144740000
chr6	145150000	145160000	chr6	145290000	145300000
chr6	145320000	145330000	chr6	145750000	145760000
chr6	145610000	145620000	chr6	145760000	145770000
chr6	145320000	145330000	chr6	146230000	146240000
chr6	145610000	145620000	chr6	146230000	146240000
chr6	145770000	145780000	chr6	146100000	146110000
chr6	145780000	145790000	chr6	146210000	146220000
chr6	145770000	145780000	chr6	146270000	146280000
chr6	145920000	145930000	chr6	146210000	146220000
chr6	147300000	147310000	chr6	148070000	148080000
chr6	148180000	148190000	chr6	148310000	148320000
chr6	148360000	148370000	chr6	148850000	148860000
chr6	148370000	148380000	chr6	148710000	148720000
chr6	148960000	148970000	chr6	149060000	149070000
chr6	149080000	149090000	chr6	149260000	149270000
chr6	149080000	149090000	chr6	149320000	149330000
chr7	37120000	37130000	chr7	38120000	38130000
chr7	37400000	37410000	chr7	38040000	38050000
chr7	37760000	37770000	chr7	38130000	38140000
chr7	38050000	38060000	chr7	38130000	38140000
chr7	38150000	38160000	chr7	38670000	38680000
chr7	38160000	38170000	chr7	38390000	38400000
chr7	38160000	38170000	chr7	38550000	38560000
chr7	38970000	38980000	chr7	39040000	39050000
chr7	39070000	39080000	chr7	39210000	39220000
chr7	39190000	39200000	chr7	39310000	39320000
chr7	46450000	46460000	chr7	46590000	46600000
chr7	46480000	46490000	chr7	46650000	46660000
chr7	47330000	47340000	chr7	47520000	47530000
chr7	47570000	47580000	chr7	47920000	47930000
chr7	48630000	48640000	chr7	48740000	48750000
chr7	48680000	48690000	chr7	50280000	50290000
chr7	48770000	48780000	chr7	50300000	50310000
chr7	48850000	48860000	chr7	49820000	49830000
chr7	49960000	49970000	chr7	50350000	50360000
chr7	50170000	50180000	chr7	50280000	50290000
chr7	51360000	51370000	chr7	51450000	51460000
chr7	52710000	52720000	chr7	52940000	52950000
chr7	52990000	53000000	chr7	53180000	53190000
chr7	53190000	53200000	chr7	53260000	53270000
chr7	53350000	53360000	chr7	53450000	53460000
chr7	53350000	53360000	chr7	53630000	53640000
chr7	54620000	54630000	chr7	55190000	55200000
chr7	56390000	56400000	chr7	56680000	56690000
chr7	56510000	56520000	chr7	56680000	56690000
chr7	56730000	56740000	chr7	57000000	57010000
chr7	56740000	56750000	chr7	56850000	56860000
chr7	56870000	56880000	chr7	57010000	57020000
chr7	58210000	58220000	chr7	58410000	58420000
chr7	58220000	58230000	chr7	58660000	58670000
chr7	58880000	58890000	chr7	59230000	59240000
chr7	59450000	59460000	chr7	60670000	60680000
chr7	59500000	59510000	chr7	61440000	61450000
chr7	59590000	59600000	chr7	61350000	61360000
chr7	60010000	60020000	chr7	61670000	61680000
chr7	63060000	63070000	chr7	63150000	63160000
chr7	64200000	64210000	chr7	64640000	64650000
chr7	64200000	64210000	chr7	64730000	64740000
chr7	69370000	69380000	chr7	69530000	69540000
chr7	69700000	69710000	chr7	69900000	69910000
chr7	70060000	70070000	chr7	70470000	70480000
chr7	71180000	71190000	chr7	71870000	71880000
chr7	71550000	71560000	chr7	71880000	71890000
chr7	71690000	71700000	chr7	71870000	71880000
chr7	72470000	72480000	chr7	72640000	72650000
chr7	72510000	72520000	chr7	72630000	72640000
chr7	72950000	72960000	chr7	73190000	73200000
chr7	73250000	73260000	chr7	73320000	73330000
chr7	73250000	73260000	chr7	73800000	73810000
chr7	73450000	73460000	chr7	73540000	73550000
chr7	19990000	20000000	chr7	20250000	20260000
chr7	20380000	20390000	chr7	20450000	20460000
chr7	21560000	21570000	chr7	22060000	22070000
chr7	24150000	24160000	chr7	24630000	24640000
chr7	24260000	24270000	chr7	24640000	24650000
chr7	24280000	24290000	chr7	24410000	24420000
chr7	25570000	25580000	chr7	26240000	26250000
chr7	25600000	25610000	chr7	25740000	25750000
chr7	25880000	25890000	chr7	26160000	26170000
chr7	26200000	26210000	chr7	26380000	26390000
chr7	26710000	26720000	chr7	27450000	27460000
chr7	26730000	26740000	chr7	27620000	27630000
chr7	26730000	26740000	chr7	27840000	27850000
chr7	27010000	27020000	chr7	27830000	27840000
chr7	27100000	27110000	chr7	27740000	27750000
chr7	27120000	27130000	chr7	27820000	27830000
chr7	27160000	27170000	chr7	27340000	27350000
chr7	27460000	27470000	chr7	27530000	27540000
chr7	27580000	27590000	chr7	27900000	27910000
chr7	27630000	27640000	chr7	27740000	27750000
chr7	27690000	27700000	chr7	27830000	27840000
chr7	28070000	28080000	chr7	28470000	28480000
chr7	28480000	28490000	chr7	28780000	28790000
chr7	28490000	28500000	chr7	29020000	29030000
chr7	28530000	28540000	chr7	28770000	28780000
chr7	28610000	28620000	chr7	28790000	28800000
chr7	28630000	28640000	chr7	28700000	28710000
chr7	29840000	29850000	chr7	30080000	30090000
chr7	29910000	29920000	chr7	30310000	30320000
chr7	29980000	29990000	chr7	30490000	30500000
chr7	30010000	30020000	chr7	30330000	30340000
chr7	29990000	30000000	chr7	30560000	30570000
chr7	30080000	30090000	chr7	30320000	30330000
chr7	31120000	31130000	chr7	31330000	31340000
chr7	31110000	31120000	chr7	31520000	31530000
chr7	31120000	31130000	chr7	31400000	31410000
chr7	31120000	31130000	chr7	31580000	31590000
chr7	31420000	31430000	chr7	31540000	31550000
chr7	31770000	31780000	chr7	31880000	31890000
chr7	32040000	32050000	chr7	32410000	32420000
chr7	32190000	32200000	chr7	32400000	32410000
chr7	32250000	32260000	chr7	34190000	34200000
chr7	32990000	33000000	chr7	33880000	33890000
chr7	34000000	34010000	chr7	34350000	34360000
chr7	34200000	34210000	chr7	34350000	34360000
chr7	35180000	35190000	chr7	35510000	35520000
chr7	35180000	35190000	chr7	35550000	35560000
chr7	35190000	35200000	chr7	35350000	35360000
chr7	35190000	35200000	chr7	35460000	35470000
chr7	35600000	35610000	chr7	35950000	35960000
chr7	35620000	35630000	chr7	36050000	36060000
chr7	35810000	35820000	chr7	35950000	35960000
chr7	36070000	36080000	chr7	36160000	36170000
chr7	36460000	36470000	chr7	36640000	36650000
chr7	36810000	36820000	chr7	36950000	36960000
chr7	37390000	37400000	chr7	37620000	37630000
chr7	127980000	127990000	chr7	128050000	128060000
chr7	128870000	128880000	chr7	129110000	129120000
chr7	129320000	129330000	chr7	130080000	130090000
chr7	129400000	129410000	chr7	130070000	130080000
chr7	129620000	129630000	chr7	130060000	130070000
chr7	130170000	130180000	chr7	130610000	130620000
chr7	130350000	130360000	chr7	130450000	130460000
chr7	130660000	130670000	chr7	130790000	130800000
chr7	131280000	131290000	chr7	131920000	131930000
chr7	131530000	131540000	chr7	131900000	131910000
chr7	132590000	132600000	chr7	132730000	132740000
chr7	132900000	132910000	chr7	133220000	133230000
chr7	133080000	133090000	chr7	133220000	133230000
chr7	133950000	133960000	chr7	134130000	134140000
chr7	135160000	135170000	chr7	135340000	135350000
chr7	135380000	135390000	chr7	135480000	135490000
chr7	135380000	135390000	chr7	135850000	135860000
chr7	135600000	135610000	chr7	135820000	135830000
chr7	136780000	136790000	chr7	137630000	137640000
chr7	136790000	136800000	chr7	137480000	137490000
chr7	136800000	136810000	chr7	137420000	137430000
chr7	137840000	137850000	chr7	138340000	138350000
chr7	137960000	137970000	chr7	138060000	138070000
chr7	138670000	138680000	chr7	139070000	139080000
chr7	138730000	138740000	chr7	138930000	138940000
chr7	139080000	139090000	chr7	139400000	139410000
[truncated: 2,379 more rows]

## Sheet: e14_tettko_loop
Anchor 1 chromosome	Anchor 1 start	Anchor 1 end	Anchor 2 chromosome	Anchor 2 start	Anchor 2 end
chr1	21190000	21200000	chr1	21270000	21280000
chr1	21390000	21400000	chr1	22250000	22260000
chr1	24380000	24390000	chr1	24650000	24660000
chr1	31040000	31050000	chr1	31340000	31350000
chr1	34060000	34070000	chr1	34220000	34230000
chr1	36860000	36870000	chr1	37190000	37200000
chr1	37320000	37330000	chr1	37690000	37700000
chr1	37520000	37530000	chr1	37690000	37700000
chr1	38240000	38250000	chr1	38820000	38830000
chr1	39070000	39080000	chr1	39230000	39240000
chr1	39060000	39070000	chr1	39400000	39410000
chr1	39280000	39290000	chr1	39380000	39390000
chr1	39460000	39470000	chr1	39560000	39570000
chr1	39790000	39800000	chr1	40010000	40020000
chr1	40160000	40170000	chr1	40430000	40440000
chr1	40180000	40190000	chr1	40600000	40610000
chr1	40930000	40940000	chr1	41110000	41120000
chr1	42310000	42320000	chr1	42740000	42750000
chr1	43190000	43200000	chr1	43320000	43330000
chr1	43330000	43340000	chr1	43790000	43800000
chr1	43340000	43350000	chr1	43700000	43710000
chr1	43820000	43830000	chr1	44100000	44110000
chr1	45390000	45400000	chr1	45700000	45710000
chr1	45880000	45890000	chr1	46080000	46090000
chr1	46120000	46130000	chr1	46480000	46490000
chr1	50100000	50110000	chr1	50240000	50250000
chr1	51020000	51030000	chr1	51390000	51400000
chr1	51510000	51520000	chr1	51650000	51660000
chr1	51790000	51800000	chr1	52010000	52020000
chr1	52050000	52060000	chr1	52140000	52150000
chr1	53780000	53790000	chr1	53950000	53960000
chr1	53980000	53990000	chr1	54390000	54400000
chr1	54710000	54720000	chr1	55020000	55030000
chr1	55470000	55480000	chr1	55790000	55800000
chr1	58190000	58200000	chr1	58330000	58340000
chr1	58740000	58750000	chr1	58950000	58960000
chr1	59330000	59340000	chr1	59650000	59660000
chr1	62540000	62550000	chr1	62730000	62740000
chr1	64760000	64770000	chr1	65030000	65040000
chr1	72770000	72780000	chr1	72890000	72900000
chr1	73950000	73960000	chr1	74120000	74130000
chr1	74830000	74840000	chr1	74920000	74930000
chr1	75330000	75340000	chr1	75460000	75470000
chr1	77970000	77980000	chr1	78180000	78190000
chr1	78540000	78550000	chr1	78690000	78700000
chr1	79790000	79800000	chr1	80160000	80170000
chr1	80180000	80190000	chr1	80400000	80410000
chr1	82780000	82790000	chr1	82970000	82980000
chr1	82770000	82780000	chr1	83060000	83070000
chr1	84960000	84970000	chr1	85200000	85210000
chr1	84960000	84970000	chr1	85300000	85310000
chr1	85070000	85080000	chr1	85170000	85180000
chr1	85090000	85100000	chr1	85250000	85260000
chr1	87420000	87430000	chr1	87540000	87550000
chr1	88070000	88080000	chr1	88230000	88240000
chr1	88540000	88550000	chr1	88950000	88960000
chr1	90250000	90260000	chr1	90610000	90620000
chr1	90380000	90390000	chr1	90600000	90610000
chr1	90460000	90470000	chr1	90600000	90610000
chr1	90640000	90650000	chr1	91080000	91090000
chr1	91670000	91680000	chr1	91830000	91840000
chr1	115340000	115350000	chr1	115680000	115690000
chr1	118640000	118650000	chr1	118710000	118720000
chr1	119510000	119520000	chr1	119870000	119880000
chr1	119600000	119610000	chr1	119830000	119840000
chr1	119690000	119700000	chr1	120090000	120100000
chr1	119730000	119740000	chr1	119920000	119930000
chr1	119870000	119880000	chr1	120080000	120090000
chr1	120020000	120030000	chr1	120090000	120100000
chr1	121010000	121020000	chr1	121340000	121350000
chr1	122480000	122490000	chr1	123080000	123090000
chr1	122590000	122600000	chr1	123080000	123090000
chr1	123140000	123150000	chr1	123290000	123300000
chr1	91940000	91950000	chr1	92480000	92490000
chr1	91940000	91950000	chr1	92180000	92190000
chr1	92540000	92550000	chr1	92730000	92740000
chr1	93880000	93890000	chr1	94280000	94290000
chr1	94410000	94420000	chr1	94510000	94520000
chr1	94570000	94580000	chr1	94720000	94730000
chr1	94590000	94600000	chr1	94800000	94810000
chr1	95760000	95770000	chr1	95870000	95880000
chr1	98990000	99000000	chr1	99110000	99120000
chr1	99010000	99020000	chr1	99250000	99260000
chr1	99180000	99190000	chr1	99350000	99360000
chr1	99260000	99270000	chr1	99390000	99400000
chr1	99320000	99330000	chr1	99420000	99430000
chr1	99710000	99720000	chr1	100040000	100050000
chr1	107960000	107970000	chr1	108270000	108280000
chr1	108430000	108440000	chr1	108600000	108610000
chr1	108940000	108950000	chr1	109170000	109180000
chr1	128510000	128520000	chr1	128840000	128850000
chr1	129020000	129030000	chr1	129360000	129370000
chr1	129400000	129410000	chr1	129580000	129590000
chr1	130170000	130180000	chr1	130710000	130720000
chr1	130260000	130270000	chr1	130700000	130710000
chr1	130560000	130570000	chr1	130710000	130720000
chr1	132770000	132780000	chr1	132940000	132950000
chr1	133000000	133010000	chr1	133150000	133160000
chr1	133190000	133200000	chr1	133460000	133470000
chr1	134420000	134430000	chr1	134490000	134500000
chr1	134640000	134650000	chr1	134860000	134870000
chr1	134930000	134940000	chr1	135000000	135010000
chr1	135050000	135060000	chr1	135250000	135260000
chr1	135070000	135080000	chr1	135190000	135200000
chr1	135250000	135260000	chr1	135490000	135500000
chr1	135620000	135630000	chr1	135790000	135800000
chr1	135620000	135630000	chr1	135930000	135940000
chr1	137060000	137070000	chr1	137260000	137270000
chr1	137170000	137180000	chr1	137260000	137270000
chr1	137430000	137440000	chr1	137560000	137570000
chr1	138430000	138440000	chr1	139010000	139020000
chr1	138670000	138680000	chr1	139010000	139020000
chr1	141560000	141570000	chr1	141680000	141690000
chr1	141720000	141730000	chr1	142030000	142040000
chr1	141790000	141800000	chr1	142020000	142030000
chr1	142070000	142080000	chr1	142410000	142420000
chr1	181770000	181780000	chr1	182150000	182160000
chr1	181790000	181800000	chr1	182060000	182070000
chr1	182200000	182210000	chr1	182340000	182350000
chr1	183820000	183830000	chr1	184050000	184060000
chr1	184080000	184090000	chr1	184230000	184240000
chr1	186790000	186800000	chr1	187010000	187020000
chr1	188280000	188290000	chr1	188530000	188540000
chr1	188660000	188670000	chr1	188780000	188790000
chr1	191070000	191080000	chr1	191430000	191440000
chr1	193650000	193660000	chr1	193790000	193800000
chr1	194010000	194020000	chr1	194530000	194540000
chr1	194010000	194020000	chr1	194420000	194430000
chr1	146050000	146060000	chr1	146210000	146220000
chr1	151680000	151690000	chr1	152120000	152130000
chr1	151940000	151950000	chr1	152150000	152160000
chr1	152390000	152400000	chr1	152840000	152850000
chr1	152910000	152920000	chr1	153210000	153220000
chr1	152930000	152940000	chr1	153090000	153100000
chr1	153320000	153330000	chr1	153540000	153550000
chr1	153680000	153690000	chr1	154040000	154050000
chr1	154370000	154380000	chr1	154530000	154540000
chr1	154370000	154380000	chr1	154590000	154600000
chr1	154630000	154640000	chr1	154870000	154880000
chr1	154630000	154640000	chr1	154940000	154950000
chr1	154880000	154890000	chr1	155230000	155240000
chr1	154960000	154970000	chr1	155240000	155250000
chr1	155140000	155150000	chr1	155260000	155270000
chr1	155410000	155420000	chr1	155590000	155600000
chr1	155740000	155750000	chr1	155890000	155900000
chr1	155730000	155740000	chr1	156010000	156020000
chr1	156060000	156070000	chr1	156580000	156590000
chr1	156120000	156130000	chr1	156570000	156580000
chr1	156640000	156650000	chr1	156840000	156850000
chr1	156870000	156880000	chr1	157060000	157070000
chr1	157120000	157130000	chr1	157370000	157380000
chr1	157430000	157440000	chr1	157540000	157550000
chr1	157920000	157930000	chr1	158310000	158320000
chr1	157940000	157950000	chr1	158160000	158170000
chr1	158180000	158190000	chr1	158310000	158320000
chr1	158660000	158670000	chr1	159000000	159010000
chr1	158690000	158700000	chr1	158810000	158820000
chr1	161320000	161330000	chr1	161990000	162000000
chr1	161820000	161830000	chr1	161990000	162000000
chr1	162490000	162500000	chr1	162640000	162650000
chr1	162860000	162870000	chr1	163110000	163120000
chr1	162980000	162990000	chr1	163100000	163110000
chr1	163700000	163710000	chr1	163890000	163900000
chr1	163930000	163940000	chr1	164230000	164240000
chr1	164820000	164830000	chr1	164980000	164990000
chr1	166270000	166280000	chr1	167050000	167060000
chr1	166820000	166830000	chr1	167040000	167050000
chr1	167580000	167590000	chr1	167670000	167680000
chr1	168090000	168100000	chr1	168250000	168260000
chr1	168420000	168430000	chr1	168570000	168580000
chr1	169150000	169160000	chr1	169260000	169270000
chr1	169340000	169350000	chr1	169560000	169570000
chr1	169620000	169630000	chr1	169830000	169840000
chr1	171460000	171470000	chr1	171860000	171870000
chr1	171880000	171890000	chr1	172070000	172080000
chr1	172230000	172240000	chr1	172530000	172540000
chr1	172820000	172830000	chr1	172930000	172940000
chr1	173040000	173050000	chr1	173150000	173160000
chr1	173970000	173980000	chr1	174280000	174290000
chr1	174080000	174090000	chr1	174230000	174240000
chr1	174340000	174350000	chr1	174450000	174460000
chr1	174330000	174340000	chr1	174560000	174570000
chr1	174750000	174760000	chr1	175150000	175160000
chr1	175220000	175230000	chr1	176230000	176240000
chr1	175330000	175340000	chr1	176230000	176240000
chr1	175400000	175410000	chr1	175620000	175630000
chr1	175410000	175420000	chr1	175880000	175890000
chr1	175510000	175520000	chr1	175600000	175610000
chr1	175520000	175530000	chr1	175850000	175860000
chr1	175690000	175700000	chr1	175840000	175850000
chr1	175810000	175820000	chr1	175940000	175950000
chr1	178640000	178650000	chr1	178790000	178800000
chr1	179340000	179350000	chr1	179610000	179620000
chr1	179740000	179750000	chr1	179920000	179930000
chr1	179780000	179790000	chr1	180020000	180030000
chr1	179870000	179880000	chr1	180080000	180090000
chr1	181090000	181100000	chr1	181370000	181380000
chr2	38310000	38320000	chr2	38470000	38480000
chr2	43570000	43580000	chr2	43750000	43760000
chr2	47660000	47670000	chr2	47820000	47830000
chr2	49200000	49210000	chr2	49580000	49590000
chr2	52620000	52630000	chr2	52950000	52960000
chr2	54560000	54570000	chr2	54860000	54870000
chr2	22500000	22510000	chr2	22720000	22730000
chr2	22780000	22790000	chr2	22960000	22970000
chr2	24000000	24010000	chr2	24110000	24120000
chr2	24250000	24260000	chr2	24410000	24420000
chr2	24260000	24270000	chr2	24610000	24620000
chr2	24420000	24430000	chr2	24610000	24620000
chr2	25890000	25900000	chr2	25990000	26000000
chr2	26290000	26300000	chr2	26410000	26420000
chr2	26500000	26510000	chr2	26730000	26740000
chr2	26510000	26520000	chr2	26660000	26670000
chr2	26900000	26910000	chr2	27090000	27100000
chr2	27140000	27150000	chr2	27280000	27290000
chr2	27400000	27410000	chr2	27610000	27620000
chr2	28050000	28060000	chr2	28250000	28260000
chr2	29050000	29060000	chr2	29450000	29460000
chr2	29610000	29620000	chr2	29710000	29720000
chr2	30300000	30310000	chr2	30630000	30640000
chr2	31340000	31350000	chr2	31510000	31520000
chr2	31540000	31550000	chr2	31740000	31750000
chr2	31560000	31570000	chr2	31630000	31640000
chr2	33010000	33020000	chr2	33200000	33210000
chr2	33600000	33610000	chr2	33830000	33840000
chr2	33900000	33910000	chr2	34170000	34180000
chr2	35140000	35150000	chr2	35240000	35250000
chr2	35400000	35410000	chr2	35770000	35780000
chr2	35410000	35420000	chr2	35590000	35600000
chr2	35860000	35870000	chr2	36060000	36070000
chr2	36180000	36190000	chr2	36340000	36350000
chr2	37660000	37670000	chr2	37790000	37800000
chr2	56610000	56620000	chr2	56750000	56760000
chr2	58330000	58340000	chr2	58500000	58510000
chr2	58580000	58590000	chr2	58830000	58840000
chr2	60100000	60110000	chr2	60250000	60260000
chr2	61820000	61830000	chr2	62120000	62130000
chr2	64970000	64980000	chr2	65170000	65180000
chr2	65250000	65260000	chr2	65390000	65400000
chr2	65230000	65240000	chr2	65500000	65510000
chr2	68040000	68050000	chr2	68170000	68180000
chr2	68390000	68400000	chr2	68620000	68630000
chr2	68600000	68610000	chr2	68980000	68990000
chr2	68610000	68620000	chr2	68930000	68940000
chr2	69110000	69120000	chr2	69270000	69280000
chr2	69470000	69480000	chr2	69610000	69620000
chr2	70050000	70060000	chr2	70380000	70390000
chr2	70070000	70080000	chr2	70200000	70210000
chr2	71290000	71300000	chr2	71390000	71400000
chr2	71410000	71420000	chr2	71780000	71790000
chr2	71430000	71440000	chr2	71670000	71680000
chr2	71450000	71460000	chr2	71570000	71580000
chr2	71880000	71890000	chr2	72050000	72060000
chr2	72570000	72580000	chr2	72890000	72900000
chr2	73400000	73410000	chr2	73620000	73630000
chr2	73410000	73420000	chr2	73710000	73720000
chr2	92330000	92340000	chr2	92650000	92660000
chr2	92440000	92450000	chr2	92670000	92680000
chr2	92730000	92740000	chr2	92900000	92910000
chr2	93050000	93060000	chr2	93160000	93170000
chr2	93320000	93330000	chr2	93490000	93500000
chr2	100300000	100310000	chr2	100470000	100480000
chr2	100430000	100440000	chr2	100560000	100570000
chr2	101530000	101540000	chr2	101710000	101720000
chr2	101540000	101550000	chr2	101650000	101660000
chr2	101760000	101770000	chr2	102290000	102300000
chr2	102640000	102650000	chr2	102790000	102800000
chr2	102930000	102940000	chr2	103180000	103190000
chr2	103400000	103410000	chr2	103710000	103720000
chr2	103410000	103420000	chr2	103550000	103560000
chr2	103710000	103720000	chr2	103820000	103830000
chr2	103970000	103980000	chr2	104250000	104260000
chr2	104280000	104290000	chr2	104410000	104420000
chr2	104800000	104810000	chr2	105070000	105080000
chr2	106190000	106200000	chr2	106800000	106810000
chr2	106510000	106520000	chr2	106780000	106790000
chr2	109740000	109750000	chr2	110040000	110050000
chr2	111160000	111170000	chr2	111270000	111280000
chr2	111230000	111240000	chr2	111300000	111310000
chr2	112370000	112380000	chr2	112600000	112610000
chr2	112630000	112640000	chr2	113120000	113130000
chr2	112640000	112650000	chr2	113080000	113090000
chr2	115370000	115380000	chr2	115910000	115920000
chr2	115670000	115680000	chr2	115900000	115910000
chr2	116710000	116720000	chr2	117260000	117270000
chr2	116720000	116730000	chr2	117050000	117060000
chr2	117360000	117370000	chr2	117930000	117940000
chr2	118090000	118100000	chr2	118270000	118280000
chr2	118300000	118310000	chr2	118440000	118450000
chr2	118540000	118550000	chr2	118700000	118710000
chr2	119130000	119140000	chr2	119330000	119340000
chr2	119790000	119800000	chr2	119900000	119910000
chr2	120010000	120020000	chr2	120100000	120110000
chr2	121020000	121030000	chr2	121170000	121180000
chr2	121390000	121400000	chr2	121520000	121530000
chr2	121390000	121400000	chr2	121610000	121620000
chr2	122040000	122050000	chr2	122210000	122220000
chr2	122220000	122230000	chr2	122310000	122320000
chr2	122220000	122230000	chr2	122570000	122580000
chr2	124880000	124890000	chr2	125030000	125040000
chr2	126430000	126440000	chr2	126830000	126840000
chr2	126580000	126590000	chr2	126830000	126840000
chr2	126650000	126660000	chr2	126820000	126830000
chr2	73890000	73900000	chr2	74060000	74070000
chr2	73910000	73920000	chr2	74490000	74500000
chr2	74560000	74570000	chr2	74780000	74790000
chr2	74550000	74560000	chr2	74970000	74980000
chr2	75210000	75220000	chr2	75410000	75420000
chr2	75440000	75450000	chr2	75600000	75610000
chr2	75960000	75970000	chr2	76130000	76140000
chr2	76760000	76770000	chr2	77540000	77550000
chr2	76900000	76910000	chr2	77030000	77040000
chr2	77190000	77200000	chr2	77550000	77560000
chr2	77310000	77320000	chr2	77540000	77550000
chr2	78940000	78950000	chr2	79140000	79150000
chr2	79220000	79230000	chr2	79330000	79340000
chr2	79350000	79360000	chr2	79610000	79620000
chr2	79710000	79720000	chr2	80120000	80130000
chr2	79710000	79720000	chr2	79850000	79860000
chr2	80180000	80190000	chr2	80360000	80370000
chr2	80690000	80700000	chr2	81050000	81060000
chr2	80880000	80890000	chr2	81040000	81050000
chr2	83180000	83190000	chr2	83450000	83460000
chr2	83490000	83500000	chr2	83620000	83630000
chr2	83810000	83820000	chr2	84260000	84270000
chr2	84310000	84320000	chr2	84490000	84500000
chr2	84950000	84960000	chr2	85200000	85210000
chr2	84960000	84970000	chr2	85090000	85100000
chr2	84990000	85000000	chr2	85400000	85410000
chr2	85530000	85540000	chr2	86090000	86100000
chr2	85560000	85570000	chr2	86330000	86340000
chr2	86220000	86230000	chr2	86340000	86350000
chr2	86400000	86410000	chr2	86490000	86500000
chr2	87290000	87300000	chr2	87440000	87450000
chr2	87980000	87990000	chr2	88080000	88090000
chr2	88790000	88800000	chr2	88930000	88940000
chr2	89910000	89920000	chr2	90260000	90270000
chr2	90030000	90040000	chr2	90260000	90270000
chr2	90040000	90050000	chr2	90170000	90180000
chr2	90950000	90960000	chr2	91310000	91320000
chr2	91110000	91120000	chr2	91480000	91490000
chr2	91120000	91130000	chr2	91310000	91320000
chr2	127750000	127760000	chr2	128390000	128400000
chr2	127940000	127950000	chr2	128200000	128210000
chr2	128520000	128530000	chr2	128630000	128640000
chr2	129490000	129500000	chr2	129700000	129710000
chr2	129720000	129730000	chr2	129880000	129890000
chr2	130900000	130910000	chr2	131230000	131240000
chr2	131380000	131390000	chr2	131600000	131610000
chr2	131640000	131650000	chr2	131780000	131790000
chr2	131640000	131650000	chr2	131950000	131960000
chr2	131810000	131820000	chr2	131940000	131950000
chr2	131810000	131820000	chr2	132050000	132060000
chr2	132340000	132350000	chr2	132540000	132550000
chr2	133370000	133380000	chr2	133910000	133920000
chr2	134500000	134510000	chr2	135140000	135150000
chr2	134590000	134600000	chr2	135150000	135160000
chr2	135190000	135200000	chr2	135790000	135800000
chr2	135820000	135830000	chr2	135940000	135950000
chr2	135960000	135970000	chr2	136270000	136280000
chr2	139220000	139230000	chr2	139400000	139410000
chr2	143660000	143670000	chr2	144030000	144040000
chr2	143800000	143810000	chr2	144030000	144040000
chr2	146780000	146790000	chr2	146990000	147000000
chr2	147200000	147210000	chr2	147590000	147600000
chr2	149160000	149170000	chr2	149910000	149920000
chr2	149370000	149380000	chr2	149870000	149880000
chr2	150010000	150020000	chr2	150090000	150100000
chr2	150020000	150030000	chr2	150290000	150300000
chr2	150050000	150060000	chr2	150170000	150180000
chr2	150090000	150100000	chr2	150300000	150310000
chr2	150620000	150630000	chr2	151230000	151240000
chr2	150910000	150920000	chr2	151290000	151300000
chr2	150970000	150980000	chr2	151140000	151150000
chr2	150990000	151000000	chr2	151220000	151230000
chr2	151070000	151080000	chr2	151230000	151240000
chr2	151130000	151140000	chr2	151250000	151260000
chr2	152510000	152520000	chr2	152660000	152670000
chr2	152970000	152980000	chr2	153230000	153240000
chr2	154230000	154240000	chr2	154380000	154390000
chr2	154530000	154540000	chr2	154760000	154770000
chr2	155320000	155330000	chr2	155440000	155450000
chr2	155330000	155340000	chr2	155580000	155590000
chr2	155620000	155630000	chr2	155770000	155780000
chr2	156360000	156370000	chr2	156520000	156530000
chr2	157160000	157170000	chr2	157390000	157400000
chr2	157170000	157180000	chr2	157280000	157290000
chr2	157430000	157440000	chr2	157830000	157840000
chr2	157440000	157450000	chr2	157750000	157760000
chr2	157440000	157450000	chr2	158020000	158030000
chr2	158040000	158050000	chr2	158160000	158170000
chr2	158350000	158360000	chr2	158470000	158480000
chr2	160240000	160250000	chr2	160390000	160400000
chr2	160420000	160430000	chr2	160690000	160700000
chr2	162800000	162810000	chr2	163150000	163160000
chr2	162930000	162940000	chr2	163150000	163160000
chr2	163040000	163050000	chr2	163140000	163150000
chr2	163920000	163930000	chr2	164160000	164170000
chr2	164780000	164790000	chr2	165070000	165080000
chr2	164800000	164810000	chr2	165170000	165180000
chr2	164910000	164920000	chr2	165080000	165090000
chr2	164900000	164910000	chr2	165170000	165180000
chr2	165600000	165610000	chr2	165740000	165750000
chr2	165920000	165930000	chr2	166380000	166390000
chr2	166020000	166030000	chr2	166340000	166350000
chr2	166100000	166110000	chr2	166280000	166290000
chr2	166420000	166430000	chr2	166600000	166610000
chr2	166920000	166930000	chr2	167030000	167040000
chr2	167350000	167360000	chr2	167420000	167430000
chr2	167500000	167510000	chr2	167720000	167730000
chr2	167510000	167520000	chr2	167830000	167840000
chr2	167720000	167730000	chr2	167830000	167840000
chr2	167940000	167950000	chr2	168030000	168040000
chr2	168080000	168090000	chr2	168460000	168470000
chr2	168280000	168290000	chr2	168700000	168710000
chr2	168290000	168300000	chr2	168460000	168470000
chr2	168490000	168500000	chr2	168690000	168700000
chr2	168970000	168980000	chr2	169140000	169150000
chr2	169250000	169260000	chr2	169580000	169590000
chr2	169930000	169940000	chr2	170060000	170070000
chr2	170260000	170270000	chr2	170420000	170430000
chr2	170340000	170350000	chr2	170430000	170440000
chr2	170340000	170350000	chr2	170690000	170700000
chr2	170520000	170530000	chr2	170680000	170690000
chr2	170720000	170730000	chr2	171180000	171190000
chr2	170740000	170750000	chr2	170880000	170890000
chr2	171050000	171060000	chr2	171160000	171170000
chr2	171560000	171570000	chr2	171880000	171890000
chr2	172060000	172070000	chr2	172150000	172160000
chr2	172300000	172310000	chr2	172450000	172460000
chr2	172300000	172310000	chr2	172600000	172610000
chr2	172380000	172390000	chr2	172590000	172600000
chr2	172660000	172670000	chr2	172800000	172810000
chr2	172940000	172950000	chr2	173370000	173380000
chr2	173020000	173030000	chr2	173250000	173260000
chr2	173950000	173960000	chr2	174090000	174100000
chr2	174130000	174140000	chr2	174740000	174750000
chr2	174140000	174150000	chr2	174500000	174510000
chr2	174840000	174850000	chr2	175100000	175110000
chr2	174910000	174920000	chr2	176470000	176480000
chr2	174930000	174940000	chr2	176810000	176820000
chr2	174940000	174950000	chr2	176170000	176180000
chr2	174950000	174960000	chr2	175240000	175250000
chr2	175020000	175030000	chr2	176080000	176090000
chr2	175110000	175120000	chr2	176460000	176470000
chr2	175140000	175150000	chr2	176970000	176980000
chr2	175180000	175190000	chr2	176570000	176580000
chr2	175240000	175250000	chr2	176170000	176180000
chr2	175280000	175290000	chr2	176560000	176570000
chr2	175430000	175440000	chr2	176670000	176680000
chr2	175490000	175500000	chr2	177200000	177210000
chr2	175550000	175560000	chr2	176510000	176520000
chr2	175620000	175630000	chr2	176240000	176250000
chr2	175640000	175650000	chr2	177490000	177500000
chr2	175640000	175650000	chr2	177280000	177290000
chr2	175650000	175660000	chr2	176510000	176520000
chr2	175650000	175660000	chr2	176600000	176610000
chr2	175650000	175660000	chr2	176790000	176800000
chr2	175710000	175720000	chr2	175940000	175950000
chr2	175730000	175740000	chr2	176260000	176270000
chr2	175730000	175740000	chr2	177490000	177500000
chr2	175740000	175750000	chr2	177280000	177290000
chr2	175750000	175760000	chr2	176500000	176510000
chr2	175780000	175790000	chr2	176140000	176150000
chr2	175780000	175790000	chr2	176210000	176220000
chr2	175820000	175830000	chr2	175950000	175960000
chr2	175830000	175840000	chr2	177460000	177470000
chr2	175830000	175840000	chr2	177710000	177720000
chr2	175880000	175890000	chr2	176280000	176290000
chr2	175880000	175890000	chr2	176590000	176600000
chr2	176070000	176080000	chr2	176960000	176970000
chr2	176110000	176120000	chr2	176430000	176440000
chr2	176480000	176490000	chr2	177480000	177490000
chr2	176550000	176560000	chr2	176740000	176750000
chr2	176840000	176850000	chr2	177010000	177020000
chr2	176900000	176910000	chr2	177050000	177060000
chr2	177030000	177040000	chr2	177340000	177350000
chr2	177110000	177120000	chr2	177370000	177380000
chr2	177150000	177160000	chr2	177510000	177520000
chr2	177160000	177170000	chr2	177310000	177320000
chr2	177170000	177180000	chr2	177800000	177810000
chr2	177240000	177250000	chr2	177620000	177630000
chr2	177250000	177260000	chr2	177760000	177770000
chr2	177280000	177290000	chr2	177490000	177500000
chr2	177570000	177580000	chr2	177800000	177810000
chr2	177590000	177600000	chr2	177720000	177730000
chr2	177690000	177700000	chr2	177790000	177800000
chr2	178660000	178670000	chr2	178930000	178940000
chr2	178910000	178920000	chr2	179080000	179090000
chr2	179190000	179200000	chr2	179390000	179400000
chr2	179650000	179660000	chr2	179780000	179790000
chr2	180100000	180110000	chr2	180290000	180300000
chr2	180200000	180210000	chr2	180290000	180300000
chr2	180310000	180320000	chr2	180510000	180520000
chr2	180520000	180530000	chr2	180630000	180640000
chr2	180520000	180530000	chr2	180800000	180810000
chr2	181130000	181140000	chr2	181400000	181410000
chr2	181450000	181460000	chr2	181600000	181610000
chr3	28710000	28720000	chr3	28860000	28870000
chr3	29910000	29920000	chr3	30340000	30350000
chr3	30950000	30960000	chr3	31030000	31040000
chr3	31060000	31070000	chr3	31490000	31500000
chr3	32420000	32430000	chr3	32590000	32600000
chr3	33720000	33730000	chr3	33820000	33830000
chr3	34670000	34680000	chr3	34990000	35000000
chr3	35570000	35580000	chr3	35760000	35770000
chr3	36090000	36100000	chr3	36220000	36230000
chr3	36090000	36100000	chr3	36330000	36340000
chr3	37510000	37520000	chr3	37800000	37810000
chr3	37520000	37530000	chr3	37870000	37880000
chr3	57070000	57080000	chr3	57230000	57240000
chr3	57260000	57270000	chr3	57430000	57440000
chr3	57460000	57470000	chr3	57620000	57630000
chr3	57650000	57660000	chr3	57930000	57940000
chr3	57740000	57750000	chr3	57920000	57930000
chr3	57960000	57970000	chr3	58280000	58290000
chr3	59210000	59220000	chr3	59330000	59340000
chr3	59220000	59230000	chr3	59420000	59430000
chr3	59300000	59310000	chr3	59400000	59410000
chr3	63370000	63380000	chr3	63730000	63740000
chr3	63890000	63900000	chr3	64280000	64290000
chr3	63890000	63900000	chr3	64530000	64540000
chr3	63900000	63910000	chr3	64140000	64150000
chr3	64140000	64150000	chr3	64430000	64440000
chr3	64220000	64230000	chr3	64530000	64540000
chr3	64290000	64300000	chr3	64430000	64440000
chr3	65350000	65360000	chr3	65710000	65720000
chr3	67420000	67430000	chr3	67840000	67850000
chr3	69550000	69560000	chr3	69700000	69710000
chr3	37500000	37510000	chr3	38090000	38100000
chr3	38140000	38150000	chr3	38750000	38760000
chr3	40840000	40850000	chr3	40960000	40970000
chr3	41000000	41010000	chr3	41260000	41270000
chr3	46620000	46630000	chr3	46790000	46800000
chr3	48920000	48930000	chr3	49150000	49160000
chr3	52060000	52070000	chr3	52650000	52660000
chr3	52070000	52080000	chr3	52730000	52740000
chr3	53560000	53570000	chr3	53950000	53960000
chr3	54620000	54630000	chr3	54840000	54850000
chr3	78760000	78770000	chr3	78980000	78990000
chr3	78880000	78890000	chr3	79250000	79260000
chr3	79000000	79010000	chr3	79250000	79260000
chr3	79470000	79480000	chr3	79610000	79620000
chr3	79670000	79680000	chr3	79850000	79860000
chr3	83290000	83300000	chr3	83490000	83500000
chr3	83970000	83980000	chr3	84110000	84120000
chr3	86590000	86600000	chr3	86780000	86790000
chr3	87040000	87050000	chr3	87300000	87310000
chr3	88200000	88210000	chr3	88320000	88330000
chr3	88400000	88410000	chr3	88540000	88550000
chr3	88590000	88600000	chr3	88680000	88690000
chr3	89300000	89310000	chr3	89570000	89580000
chr3	90590000	90600000	chr3	90730000	90740000
chr3	90960000	90970000	chr3	91200000	91210000
chr3	91420000	91430000	chr3	91630000	91640000
chr3	91470000	91480000	chr3	91720000	91730000
chr3	91480000	91490000	chr3	91580000	91590000
chr3	91480000	91490000	chr3	91650000	91660000
chr3	115380000	115390000	chr3	115650000	115660000
chr3	116040000	116050000	chr3	116180000	116190000
chr3	116610000	116620000	chr3	116760000	116770000
chr3	116840000	116850000	chr3	117140000	117150000
chr3	121010000	121020000	chr3	121230000	121240000
chr3	121010000	121020000	chr3	121440000	121450000
chr3	121240000	121250000	chr3	121430000	121440000
chr3	121590000	121600000	chr3	121970000	121980000
chr3	121670000	121680000	chr3	121820000	121830000
chr3	122010000	122020000	chr3	122340000	122350000
chr3	122020000	122030000	chr3	122180000	122190000
chr3	122350000	122360000	chr3	122600000	122610000
chr3	122860000	122870000	chr3	123030000	123040000
chr3	127020000	127030000	chr3	127140000	127150000
chr3	127140000	127150000	chr3	127250000	127260000
chr3	128050000	128060000	chr3	128890000	128900000
chr3	129000000	129010000	chr3	129390000	129400000
chr3	129010000	129020000	chr3	129130000	129140000
chr3	130590000	130600000	chr3	130930000	130940000
chr3	133400000	133410000	chr3	133510000	133520000
chr3	135570000	135580000	chr3	135810000	135820000
chr3	141960000	141970000	chr3	142110000	142120000
chr3	142150000	142160000	chr3	142390000	142400000
chr3	144460000	144470000	chr3	144680000	144690000
chr3	144540000	144550000	chr3	144630000	144640000
chr3	145070000	145080000	chr3	145560000	145570000
chr3	145270000	145280000	chr3	145570000	145580000
chr3	145600000	145610000	chr3	145830000	145840000
chr3	92020000	92030000	chr3	92090000	92100000
chr3	92880000	92890000	chr3	93420000	93430000
chr3	92880000	92890000	chr3	93610000	93620000
chr3	93440000	93450000	chr3	93580000	93590000
chr3	93430000	93440000	chr3	94040000	94050000
chr3	93480000	93490000	chr3	93750000	93760000
chr3	93480000	93490000	chr3	93860000	93870000
chr3	93500000	93510000	chr3	93970000	93980000
chr3	93540000	93550000	chr3	94060000	94070000
chr3	93620000	93630000	chr3	94040000	94050000
chr3	93670000	93680000	chr3	93810000	93820000
chr3	93680000	93690000	chr3	93990000	94000000
chr3	93680000	93690000	chr3	93900000	93910000
chr3	93710000	93720000	chr3	94060000	94070000
chr3	93750000	93760000	chr3	93870000	93880000
chr3	93770000	93780000	chr3	93970000	93980000
chr3	93820000	93830000	chr3	94000000	94010000
chr3	93920000	93930000	chr3	94070000	94080000
chr3	93940000	93950000	chr3	94010000	94020000
chr3	94450000	94460000	chr3	94540000	94550000
chr3	94500000	94510000	chr3	94740000	94750000
chr3	95330000	95340000	chr3	95540000	95550000
chr3	95770000	95780000	chr3	96030000	96040000
chr3	95870000	95880000	chr3	96030000	96040000
chr3	96130000	96140000	chr3	96260000	96270000
chr3	96730000	96740000	chr3	97140000	97150000
chr3	96740000	96750000	chr3	96850000	96860000
chr3	96750000	96760000	chr3	96980000	96990000
chr3	96860000	96870000	chr3	97140000	97150000
chr3	98240000	98250000	chr3	98420000	98430000
chr3	100780000	100790000	chr3	101080000	101090000
chr3	100780000	100790000	chr3	101260000	101270000
chr3	101130000	101140000	chr3	101260000	101270000
chr3	101290000	101300000	chr3	101620000	101630000
chr3	102050000	102060000	chr3	102490000	102500000
chr3	102140000	102150000	chr3	102480000	102490000
chr3	102990000	103000000	chr3	103170000	103180000
chr3	103340000	103350000	chr3	103530000	103540000
chr3	104340000	104350000	chr3	104480000	104490000
chr3	104560000	104570000	chr3	104860000	104870000
chr3	105480000	105490000	chr3	105700000	105710000
chr3	105790000	105800000	chr3	106090000	106100000
chr3	105790000	105800000	chr3	106250000	106260000
chr3	105950000	105960000	chr3	106090000	106100000
chr3	105970000	105980000	chr3	106240000	106250000
chr3	105980000	105990000	chr3	106170000	106180000
chr3	107030000	107040000	chr3	107270000	107280000
chr3	107160000	107170000	chr3	107260000	107270000
chr3	107500000	107510000	chr3	107660000	107670000
chr3	107700000	107710000	chr3	107930000	107940000
chr3	108960000	108970000	chr3	109290000	109300000
chr3	151480000	151490000	chr3	151730000	151740000
chr3	153630000	153640000	chr3	153890000	153900000
chr3	154010000	154020000	chr3	154220000	154230000
chr3	157230000	157240000	chr3	157370000	157380000
chr4	24650000	24660000	chr4	24820000	24830000
chr4	26160000	26170000	chr4	26450000	26460000
chr4	31410000	31420000	chr4	31570000	31580000
chr4	31460000	31470000	chr4	31660000	31670000
chr4	32150000	32160000	chr4	32620000	32630000
chr4	33210000	33220000	chr4	33380000	33390000
chr4	33300000	33310000	chr4	33370000	33380000
chr4	55520000	55530000	chr4	56510000	56520000
chr4	57380000	57390000	chr4	57610000	57620000
chr4	57670000	57680000	chr4	57920000	57930000
chr4	58110000	58120000	chr4	58260000	58270000
chr4	58430000	58440000	chr4	58640000	58650000
chr4	58430000	58440000	chr4	58730000	58740000
chr4	59960000	59970000	chr4	61510000	61520000
chr4	59960000	59970000	chr4	61680000	61690000
chr4	60000000	60010000	chr4	61830000	61840000
chr4	60210000	60220000	chr4	60400000	60410000
chr4	60220000	60230000	chr4	61090000	61100000
chr4	60390000	60400000	chr4	61390000	61400000
chr4	60560000	60570000	chr4	60940000	60950000
chr4	60710000	60720000	chr4	61410000	61420000
chr4	60890000	60900000	chr4	61440000	61450000
chr4	60960000	60970000	chr4	61440000	61450000
chr4	61120000	61130000	chr4	61280000	61290000
chr4	61260000	61270000	chr4	61440000	61450000
chr4	61600000	61610000	chr4	61700000	61710000
chr4	62840000	62850000	chr4	62970000	62980000
chr4	72830000	72840000	chr4	73540000	73550000
chr4	72900000	72910000	chr4	73540000	73550000
chr4	73060000	73070000	chr4	73290000	73300000
chr4	73060000	73070000	chr4	73530000	73540000
chr4	73130000	73140000	chr4	73250000	73260000
chr4	73130000	73140000	chr4	73540000	73550000
chr4	73300000	73310000	chr4	73540000	73550000
chr4	40100000	40110000	chr4	40620000	40630000
chr4	40110000	40120000	chr4	40230000	40240000
chr4	40260000	40270000	chr4	40600000	40610000
chr4	40250000	40260000	chr4	40540000	40550000
chr4	40450000	40460000	chr4	40570000	40580000
chr4	40700000	40710000	chr4	40910000	40920000
chr4	40710000	40720000	chr4	40840000	40850000
chr4	41570000	41580000	chr4	42680000	42690000
chr4	41630000	41640000	chr4	42680000	42690000
chr4	41630000	41640000	chr4	42330000	42340000
chr4	41720000	41730000	chr4	42660000	42670000
chr4	41750000	41760000	chr4	42480000	42490000
chr4	41780000	41790000	chr4	42650000	42660000
chr4	41810000	41820000	chr4	42270000	42280000
chr4	41780000	41790000	chr4	42380000	42390000
chr4	41790000	41800000	chr4	42010000	42020000
chr4	41840000	41850000	chr4	42850000	42860000
chr4	41850000	41860000	chr4	42520000	42530000
chr4	41900000	41910000	chr4	42710000	42720000
chr4	41900000	41910000	chr4	42800000	42810000
chr4	41910000	41920000	chr4	42870000	42880000
chr4	41940000	41950000	chr4	42370000	42380000
chr4	41960000	41970000	chr4	42480000	42490000
chr4	41980000	41990000	chr4	42230000	42240000
chr4	42000000	42010000	chr4	42760000	42770000
chr4	42040000	42050000	chr4	42330000	42340000
chr4	42220000	42230000	chr4	42790000	42800000
chr4	42210000	42220000	chr4	42480000	42490000
chr4	42270000	42280000	chr4	42450000	42460000
chr4	42270000	42280000	chr4	42740000	42750000
chr4	42300000	42310000	chr4	42810000	42820000
chr4	42360000	42370000	chr4	42760000	42770000
chr4	42500000	42510000	chr4	42820000	42830000
chr4	42560000	42570000	chr4	42740000	42750000
chr4	43780000	43790000	chr4	43860000	43870000
chr4	44180000	44190000	chr4	44300000	44310000
chr4	44410000	44420000	chr4	44650000	44660000
chr4	44490000	44500000	chr4	44650000	44660000
chr4	45420000	45430000	chr4	45620000	45630000
chr4	45950000	45960000	chr4	46120000	46130000
chr4	46210000	46220000	chr4	46370000	46380000
chr4	46790000	46800000	chr4	47040000	47050000
chr4	48210000	48220000	chr4	48410000	48420000
chr4	49000000	49010000	chr4	49140000	49150000
chr4	49340000	49350000	chr4	49410000	49420000
chr4	53140000	53150000	chr4	53580000	53590000
chr4	53380000	53390000	chr4	53610000	53620000
chr4	53760000	53770000	chr4	53910000	53920000
chr4	54770000	54780000	chr4	55250000	55260000
chr4	54930000	54940000	chr4	55120000	55130000
chr4	81600000	81610000	chr4	82190000	82200000
chr4	81800000	81810000	chr4	82250000	82260000
chr4	82280000	82290000	chr4	82570000	82580000
chr4	82450000	82460000	chr4	82570000	82580000
chr4	84800000	84810000	chr4	85450000	85460000
chr4	84810000	84820000	chr4	85030000	85040000
chr4	85060000	85070000	chr4	85440000	85450000
chr4	85470000	85480000	chr4	86190000	86200000
chr4	86260000	86270000	chr4	86340000	86350000
chr4	87010000	87020000	chr4	87180000	87190000
chr4	87440000	87450000	chr4	87990000	88000000
chr4	88210000	88220000	chr4	88320000	88330000
chr4	88230000	88240000	chr4	88480000	88490000
chr4	88320000	88330000	chr4	88470000	88480000
chr4	93370000	93380000	chr4	93460000	93470000
chr4	94970000	94980000	chr4	95560000	95570000
chr4	98150000	98160000	chr4	98360000	98370000
chr4	98380000	98390000	chr4	98560000	98570000
chr4	100400000	100410000	chr4	100670000	100680000
chr4	101340000	101350000	chr4	101670000	101680000
chr4	101510000	101520000	chr4	101620000	101630000
chr4	101510000	101520000	chr4	101670000	101680000
chr4	102170000	102180000	chr4	102310000	102320000
chr4	102660000	102670000	chr4	102840000	102850000
chr4	104810000	104820000	chr4	104980000	104990000
chr4	104820000	104830000	chr4	105150000	105160000
chr4	106280000	106290000	chr4	106390000	106400000
chr4	106480000	106490000	chr4	106830000	106840000
chr4	107100000	107110000	chr4	107340000	107350000
chr4	107590000	107600000	chr4	107780000	107790000
chr4	109800000	109810000	chr4	110090000	110100000
chr4	111170000	111180000	chr4	111290000	111300000
chr4	112420000	112430000	chr4	113860000	113870000
chr4	112520000	112530000	chr4	113180000	113190000
chr4	112810000	112820000	chr4	113580000	113590000
chr4	113400000	113410000	chr4	113580000	113590000
chr4	113490000	113500000	chr4	113580000	113590000
chr4	113800000	113810000	chr4	114030000	114040000
chr4	114320000	114330000	chr4	114600000	114610000
chr4	114720000	114730000	chr4	115580000	115590000
chr4	114800000	114810000	chr4	114940000	114950000
chr4	114960000	114970000	chr4	115080000	115090000
chr4	114990000	115000000	chr4	115370000	115380000
chr4	115030000	115040000	chr4	115140000	115150000
chr4	115130000	115140000	chr4	115370000	115380000
chr4	115190000	115200000	chr4	115270000	115280000
chr4	115400000	115410000	chr4	115660000	115670000
chr4	116390000	116400000	chr4	116460000	116470000
chr4	116500000	116510000	chr4	116650000	116660000
chr4	116680000	116690000	chr4	116800000	116810000
chr4	116920000	116930000	chr4	117190000	117200000
chr4	116980000	116990000	chr4	117330000	117340000
chr4	116990000	117000000	chr4	117180000	117190000
chr4	117510000	117520000	chr4	117740000	117750000
chr4	118110000	118120000	chr4	118240000	118250000
chr4	118300000	118310000	chr4	118560000	118570000
chr4	118300000	118310000	chr4	118840000	118850000
chr4	118450000	118460000	chr4	118560000	118570000
chr4	118660000	118670000	chr4	118850000	118860000
chr4	119580000	119590000	chr4	119780000	119790000
chr4	119880000	119890000	chr4	120040000	120050000
chr4	120260000	120270000	chr4	120580000	120590000
chr4	121010000	121020000	chr4	121120000	121130000
chr4	121010000	121020000	chr4	121320000	121330000
chr4	121360000	121370000	chr4	121830000	121840000
chr4	121360000	121370000	chr4	121940000	121950000
chr4	121360000	121370000	chr4	122200000	122210000
chr4	121550000	121560000	chr4	122210000	122220000
chr4	121610000	121620000	chr4	122010000	122020000
chr4	121800000	121810000	chr4	122000000	122010000
chr4	121840000	121850000	chr4	122100000	122110000
chr4	122600000	122610000	chr4	122750000	122760000
chr4	122790000	122800000	chr4	123000000	123010000
chr4	123610000	123620000	chr4	123780000	123790000
chr4	124010000	124020000	chr4	124340000	124350000
chr4	124070000	124080000	chr4	124350000	124360000
chr4	124900000	124910000	chr4	125650000	125660000
chr4	126000000	126010000	chr4	126200000	126210000
chr4	126270000	126280000	chr4	126400000	126410000
chr4	128630000	128640000	chr4	128770000	128780000
chr4	129030000	129040000	chr4	129130000	129140000
chr4	129450000	129460000	chr4	129740000	129750000
chr4	129630000	129640000	chr4	129760000	129770000
chr4	130340000	130350000	chr4	130430000	130440000
chr4	130340000	130350000	chr4	130490000	130500000
chr4	131040000	131050000	chr4	131380000	131390000
chr4	133200000	133210000	chr4	133380000	133390000
chr4	133960000	133970000	chr4	134030000	134040000
chr4	135070000	135080000	chr4	135220000	135230000
chr4	135620000	135630000	chr4	135710000	135720000
chr4	135930000	135940000	chr4	136170000	136180000
chr4	136210000	136220000	chr4	136530000	136540000
chr4	136240000	136250000	chr4	136390000	136400000
chr4	136630000	136640000	chr4	136850000	136860000
chr4	136990000	137000000	chr4	137110000	137120000
chr4	137010000	137020000	chr4	137200000	137210000
chr4	137280000	137290000	chr4	137390000	137400000
chr4	137410000	137420000	chr4	137500000	137510000
chr4	137530000	137540000	chr4	137660000	137670000
chr4	139060000	139070000	chr4	139190000	139200000
chr4	139250000	139260000	chr4	139420000	139430000
chr4	139860000	139870000	chr4	140050000	140060000
chr4	141540000	141550000	chr4	141660000	141670000
chr4	143020000	143030000	chr4	143900000	143910000
chr4	143130000	143140000	chr4	143540000	143550000
chr4	143200000	143210000	chr4	143310000	143320000
chr4	143190000	143200000	chr4	143490000	143500000
chr4	143240000	143250000	chr4	143440000	143450000
chr4	143360000	143370000	chr4	143820000	143830000
chr4	143410000	143420000	chr4	143770000	143780000
chr4	143630000	143640000	chr4	143870000	143880000
chr4	143640000	143650000	chr4	143720000	143730000
chr4	143720000	143730000	chr4	143870000	143880000
chr4	144750000	144760000	chr4	144870000	144880000
chr4	145000000	145010000	chr4	145170000	145180000
chr4	145250000	145260000	chr4	145690000	145700000
chr4	145310000	145320000	chr4	145630000	145640000
chr4	145360000	145370000	chr4	145590000	145600000
chr4	145410000	145420000	chr4	145720000	145730000
chr4	145130000	145140000	chr4	146700000	146710000
chr4	145170000	145180000	chr4	146820000	146830000
chr4	145230000	145240000	chr4	147100000	147110000
chr4	145280000	145290000	chr4	146760000	146770000
chr4	145280000	145290000	chr4	146990000	147000000
chr4	145320000	145330000	chr4	146470000	146480000
chr4	145330000	145340000	chr4	146200000	146210000
chr4	145380000	145390000	chr4	146830000	146840000
chr4	145410000	145420000	chr4	146540000	146550000
chr4	145570000	145580000	chr4	147180000	147190000
chr4	145580000	145590000	chr4	146510000	146520000
chr4	145630000	145640000	chr4	146450000	146460000
chr4	145650000	145660000	chr4	146160000	146170000
chr4	145650000	145660000	chr4	146760000	146770000
chr4	145670000	145680000	chr4	147000000	147010000
chr4	145690000	145700000	chr4	147070000	147080000
chr4	145720000	145730000	chr4	146550000	146560000
chr4	145840000	145850000	chr4	147020000	147030000
chr4	145910000	145920000	chr4	146450000	146460000
chr4	146050000	146060000	chr4	147090000	147100000
chr4	146100000	146110000	chr4	147030000	147040000
chr4	146330000	146340000	chr4	147090000	147100000
chr4	146360000	146370000	chr4	146710000	146720000
chr4	146370000	146380000	chr4	147030000	147040000
chr4	146520000	146530000	chr4	146830000	146840000
chr4	146660000	146670000	chr4	147090000	147100000
chr4	146690000	146700000	chr4	146880000	146890000
chr4	146730000	146740000	chr4	146920000	146930000
chr4	146750000	146760000	chr4	146990000	147000000
chr4	147010000	147020000	chr4	147150000	147160000
chr4	147060000	147070000	chr4	147150000	147160000
chr4	148080000	148090000	chr4	148430000	148440000
chr4	149180000	149190000	chr4	149400000	149410000
chr4	149180000	149190000	chr4	149460000	149470000
chr4	149210000	149220000	chr4	149340000	149350000
chr4	149700000	149710000	chr4	149850000	149860000
chr4	150020000	150030000	chr4	150270000	150280000
chr4	150870000	150880000	chr4	151260000	151270000
chr4	151530000	151540000	chr4	151670000	151680000
chr4	152550000	152560000	chr4	152850000	152860000
chr4	152550000	152560000	chr4	152730000	152740000
chr4	152710000	152720000	chr4	152840000	152850000
chr4	153410000	153420000	chr4	153580000	153590000
chr4	153410000	153420000	chr4	153660000	153670000
chr4	153710000	153720000	chr4	154190000	154200000
chr4	153780000	153790000	chr4	154160000	154170000
chr4	154230000	154240000	chr4	154430000	154440000
chr4	154250000	154260000	chr4	154630000	154640000
chr4	154320000	154330000	chr4	154430000	154440000
chr4	154460000	154470000	chr4	154620000	154630000
chr4	154850000	154860000	chr4	155080000	155090000
chr5	37680000	37690000	chr5	38110000	38120000
chr5	44280000	44290000	chr5	44410000	44420000
chr5	45480000	45490000	chr5	45790000	45800000
chr5	45870000	45880000	chr5	46070000	46080000
chr5	46130000	46140000	chr5	46730000	46740000
chr5	49480000	49490000	chr5	49740000	49750000
chr5	52190000	52200000	chr5	52450000	52460000
chr5	53260000	53270000	chr5	53510000	53520000
chr5	53360000	53370000	chr5	53510000	53520000
chr5	53720000	53730000	chr5	54070000	54080000
chr5	53720000	53730000	chr5	54240000	54250000
chr5	53750000	53760000	chr5	53960000	53970000
chr5	54270000	54280000	chr5	54490000	54500000
chr5	20760000	20770000	chr5	21090000	21100000
chr5	23210000	23220000	chr5	23350000	23360000
chr5	23380000	23390000	chr5	23560000	23570000
chr5	24160000	24170000	chr5	24510000	24520000
chr5	24690000	24700000	chr5	25120000	25130000
chr5	24760000	24770000	chr5	25100000	25110000
chr5	24930000	24940000	chr5	25100000	25110000
chr5	25350000	25360000	chr5	26430000	26440000
chr5	26420000	26430000	chr5	26580000	26590000
chr5	26380000	26390000	chr5	27820000	27830000
chr5	27400000	27410000	chr5	27940000	27950000
chr5	28880000	28890000	chr5	29260000	29270000
chr5	30700000	30710000	chr5	30930000	30940000
chr5	30740000	30750000	chr5	30940000	30950000
chr5	30810000	30820000	chr5	30940000	30950000
chr5	31010000	31020000	chr5	31090000	31100000
chr5	31110000	31120000	chr5	31300000	31310000
chr5	31660000	31670000	chr5	31730000	31740000
chr5	31890000	31900000	chr5	32220000	32230000
chr5	31890000	31900000	chr5	32510000	32520000
chr5	32220000	32230000	chr5	32480000	32490000
chr5	32530000	32540000	chr5	32840000	32850000
chr5	32640000	32650000	chr5	32790000	32800000
chr5	33390000	33400000	chr5	33480000	33490000
chr5	33740000	33750000	chr5	33930000	33940000
chr5	34860000	34870000	chr5	35000000	35010000
chr5	35260000	35270000	chr5	35380000	35390000
chr5	35700000	35710000	chr5	35850000	35860000
chr5	36220000	36230000	chr5	36320000	36330000
chr5	36370000	36380000	chr5	36770000	36780000
chr5	36800000	36810000	chr5	37120000	37130000
chr5	37340000	37350000	chr5	37520000	37530000
chr5	64290000	64300000	chr5	64460000	64470000
chr5	64780000	64790000	chr5	65250000	65260000
chr5	64880000	64890000	chr5	65210000	65220000
chr5	64980000	64990000	chr5	65200000	65210000
chr5	65350000	65360000	chr5	65600000	65610000
chr5	66210000	66220000	chr5	66330000	66340000
chr5	66340000	66350000	chr5	66610000	66620000
chr5	66660000	66670000	chr5	67050000	67060000
chr5	66800000	66810000	chr5	67030000	67040000
chr5	67090000	67100000	chr5	67400000	67410000
chr5	67470000	67480000	chr5	67610000	67620000
chr5	67930000	67940000	chr5	68120000	68130000
chr5	68140000	68150000	chr5	68400000	68410000
chr5	72970000	72980000	chr5	73400000	73410000
chr5	73080000	73090000	chr5	73390000	73400000
chr5	73460000	73470000	chr5	73770000	73780000
chr5	73810000	73820000	chr5	74010000	74020000
chr5	73960000	73970000	chr5	74190000	74200000
chr5	74850000	74860000	chr5	75550000	75560000
chr5	75340000	75350000	chr5	75540000	75550000
chr5	75600000	75610000	chr5	75760000	75770000
chr5	75600000	75610000	chr5	76130000	76140000
chr5	76270000	76280000	chr5	76550000	76560000
chr5	77420000	77430000	chr5	77650000	77660000
chr5	86010000	86020000	chr5	86340000	86350000
chr5	86860000	86870000	chr5	87080000	87090000
chr5	87430000	87440000	chr5	87600000	87610000
chr5	87530000	87540000	chr5	87630000	87640000
chr5	87560000	87570000	chr5	87850000	87860000
chr5	88510000	88520000	chr5	88620000	88630000
chr5	88530000	88540000	chr5	88770000	88780000
chr5	90400000	90410000	chr5	90620000	90630000
chr5	128300000	128310000	chr5	128410000	128420000
chr5	128850000	128860000	chr5	129010000	129020000
chr5	129680000	129690000	chr5	130090000	130100000
chr5	129730000	129740000	chr5	129850000	129860000
chr5	129780000	129790000	chr5	129980000	129990000
chr5	130980000	130990000	chr5	131280000	131290000
chr5	133110000	133120000	chr5	133300000	133310000
chr5	134650000	134660000	chr5	134830000	134840000
chr5	134850000	134860000	chr5	134940000	134950000
chr5	135230000	135240000	chr5	135360000	135370000
chr5	136090000	136100000	chr5	136240000	136250000
chr5	136090000	136100000	chr5	136330000	136340000
chr5	136740000	136750000	chr5	137140000	137150000
chr5	136850000	136860000	chr5	137140000	137150000
chr5	137270000	137280000	chr5	137370000	137380000
chr5	137490000	137500000	chr5	137580000	137590000
chr5	138100000	138110000	chr5	138190000	138200000
chr5	138260000	138270000	chr5	138480000	138490000
chr5	138310000	138320000	chr5	138410000	138420000
chr5	139320000	139330000	chr5	139560000	139570000
chr5	140940000	140950000	chr5	141090000	141100000
chr5	145140000	145150000	chr5	145490000	145500000
chr5	145280000	145290000	chr5	145490000	145500000
chr5	110100000	110110000	chr5	110370000	110380000
chr5	110100000	110110000	chr5	110450000	110460000
chr5	110170000	110180000	chr5	110470000	110480000
chr5	110290000	110300000	chr5	110460000	110470000
chr5	110360000	110370000	chr5	110430000	110440000
chr5	110780000	110790000	chr5	111060000	111070000
chr5	111400000	111410000	chr5	111700000	111710000
chr5	111840000	111850000	chr5	112160000	112170000
chr5	112660000	112670000	chr5	112760000	112770000
chr5	112780000	112790000	chr5	112870000	112880000
chr5	113300000	113310000	chr5	113480000	113490000
chr5	113790000	113800000	chr5	114180000	114190000
chr5	113790000	113800000	chr5	114260000	114270000
chr5	113900000	113910000	chr5	114170000	114180000
chr5	114020000	114030000	chr5	114160000	114170000
chr5	114280000	114290000	chr5	114390000	114400000
chr5	114640000	114650000	chr5	114750000	114760000
chr5	115420000	115430000	chr5	115550000	115560000
chr5	115800000	115810000	chr5	115900000	115910000
chr5	117350000	117360000	chr5	117510000	117520000
chr5	117960000	117970000	chr5	118280000	118290000
chr5	117960000	117970000	chr5	118380000	118390000
chr5	118070000	118080000	chr5	118370000	118380000
chr5	118730000	118740000	chr5	119210000	119220000
chr5	119340000	119350000	chr5	119670000	119680000
chr5	119740000	119750000	chr5	120140000	120150000
chr5	120020000	120030000	chr5	120130000	120140000
chr5	120230000	120240000	chr5	120540000	120550000
chr5	120240000	120250000	chr5	120440000	120450000
chr5	121250000	121260000	chr5	121440000	121450000
chr5	121250000	121260000	chr5	121360000	121370000
chr5	121250000	121260000	chr5	121540000	121550000
chr5	121300000	121310000	chr5	121370000	121380000
chr5	122310000	122320000	chr5	122520000	122530000
chr5	122860000	122870000	chr5	123070000	123080000
chr5	122870000	122880000	chr5	123140000	123150000
chr5	122950000	122960000	chr5	123070000	123080000
chr5	123520000	123530000	chr5	123640000	123650000
chr5	123890000	123900000	chr5	124050000	124060000
chr5	124450000	124460000	chr5	124530000	124540000
chr5	125390000	125400000	chr5	125730000	125740000
chr5	91890000	91900000	chr5	92280000	92290000
chr5	92730000	92740000	chr5	92820000	92830000
chr5	93150000	93160000	chr5	93380000	93390000
chr5	94410000	94420000	chr5	96080000	96090000
chr5	97300000	97310000	chr5	97480000	97490000
chr5	97550000	97560000	chr5	97980000	97990000
chr5	97560000	97570000	chr5	97760000	97770000
chr5	97560000	97570000	chr5	98040000	98050000
chr5	98620000	98630000	chr5	98750000	98760000
chr5	98790000	98800000	chr5	99290000	99300000
chr5	99130000	99140000	chr5	99290000	99300000
chr5	99230000	99240000	chr5	99440000	99450000
chr5	99650000	99660000	chr5	100010000	100020000
chr5	99640000	99650000	chr5	100300000	100310000
chr5	100130000	100140000	chr5	100310000	100320000
chr5	100510000	100520000	chr5	100650000	100660000
chr5	100510000	100520000	chr5	100730000	100740000
chr5	101440000	101450000	chr5	102080000	102090000
chr5	102760000	102770000	chr5	102970000	102980000
chr5	103780000	103790000	chr5	104060000	104070000
chr5	103790000	103800000	chr5	103960000	103970000
chr5	105000000	105010000	chr5	105260000	105270000
chr5	105000000	105010000	chr5	105360000	105370000
chr5	105010000	105020000	chr5	105180000	105190000
chr5	105140000	105150000	chr5	105260000	105270000
chr5	105170000	105180000	chr5	105310000	105320000
chr5	105240000	105250000	chr5	105320000	105330000
chr5	105470000	105480000	chr5	105770000	105780000
chr5	105500000	105510000	chr5	105580000	105590000
chr5	105560000	105570000	chr5	105770000	105780000
chr5	105830000	105840000	chr5	106280000	106290000
chr5	106380000	106390000	chr5	106510000	106520000
chr5	106890000	106900000	chr5	107220000	107230000
chr5	107270000	107280000	chr5	107750000	107760000
chr5	107440000	107450000	chr5	107680000	107690000
chr5	107440000	107450000	chr5	107730000	107740000
chr5	108350000	108360000	chr5	108440000	108450000
chr5	109240000	109250000	chr5	109380000	109390000
chr5	109270000	109280000	chr5	109480000	109490000
chr5	109530000	109540000	chr5	109620000	109630000
chr5	146050000	146060000	chr5	146550000	146560000
chr5	146120000	146130000	chr5	146800000	146810000
chr5	146130000	146140000	chr5	146910000	146920000
chr5	146200000	146210000	chr5	146670000	146680000
chr5	146220000	146230000	chr5	146610000	146620000
chr5	146230000	146240000	chr5	146350000	146360000
chr5	146230000	146240000	chr5	146530000	146540000
chr5	146320000	146330000	chr5	146670000	146680000
chr5	146330000	146340000	chr5	146510000	146520000
chr5	146330000	146340000	chr5	146600000	146610000
chr5	146390000	146400000	chr5	146930000	146940000
chr5	146400000	146410000	chr5	146530000	146540000
chr5	146480000	146490000	chr5	146650000	146660000
chr5	146790000	146800000	chr5	146910000	146920000
chr5	146960000	146970000	chr5	147380000	147390000
chr5	146970000	146980000	chr5	147200000	147210000
chr5	146970000	146980000	chr5	147310000	147320000
chr5	147180000	147190000	chr5	147320000	147330000
chr5	147500000	147510000	chr5	147710000	147720000
chr5	148210000	148220000	chr5	148380000	148390000
chr5	148770000	148780000	chr5	148860000	148870000
chr5	148880000	148890000	chr5	149050000	149060000
chr5	149120000	149130000	chr5	149250000	149260000
chr5	149130000	149140000	chr5	149520000	149530000
chr5	149860000	149870000	chr5	150170000	150180000
chr5	150630000	150640000	chr5	150820000	150830000
chr5	151070000	151080000	chr5	151190000	151200000
chr6	22270000	22280000	chr6	22410000	22420000
chr6	30170000	30180000	chr6	30310000	30320000
chr6	31480000	31490000	chr6	31590000	31600000
chr6	34450000	34460000	chr6	34700000	34710000
chr6	35200000	35210000	chr6	35310000	35320000
chr6	37030000	37040000	chr6	37290000	37300000
chr6	37040000	37050000	chr6	37200000	37210000
chr6	37310000	37320000	chr6	37390000	37400000
chr6	37410000	37420000	chr6	38000000	38010000
chr6	38670000	38680000	chr6	38850000	38860000
chr6	38680000	38690000	chr6	38960000	38970000
chr6	39830000	39840000	chr6	40190000	40200000
chr6	39920000	39930000	chr6	40040000	40050000
chr6	41330000	41340000	chr6	41390000	41400000
chr6	42870000	42880000	chr6	43040000	43050000
chr6	46930000	46940000	chr6	47100000	47110000
chr6	48090000	48100000	chr6	48260000	48270000
chr6	50270000	50280000	chr6	50480000	50490000
chr6	50750000	50760000	chr6	50880000	50890000
chr6	50880000	50890000	chr6	51100000	51110000
chr6	50960000	50970000	chr6	51110000	51120000
chr6	51140000	51150000	chr6	51530000	51540000
chr6	51450000	51460000	chr6	51520000	51530000
chr6	51540000	51550000	chr6	51800000	51810000
chr6	51830000	51840000	chr6	51970000	51980000
chr6	52210000	52220000	chr6	52790000	52800000
chr6	52240000	52250000	chr6	52540000	52550000
chr6	53460000	53470000	chr6	53670000	53680000
chr6	53730000	53740000	chr6	53900000	53910000
chr6	53740000	53750000	chr6	54180000	54190000
chr6	53920000	53930000	chr6	54180000	54190000
chr6	53970000	53980000	chr6	54160000	54170000
chr6	54340000	54350000	chr6	54450000	54460000
chr6	55470000	55480000	chr6	55910000	55920000
chr6	56020000	56030000	chr6	56400000	56410000
chr6	56430000	56440000	chr6	56550000	56560000
chr6	57280000	57290000	chr6	58250000	58260000
chr6	57370000	57380000	chr6	58170000	58180000
chr6	57440000	57450000	chr6	58470000	58480000
chr6	57920000	57930000	chr6	58370000	58380000
chr6	57980000	57990000	chr6	58230000	58240000
chr6	58010000	58020000	chr6	58430000	58440000
chr6	58220000	58230000	chr6	58420000	58430000
chr6	59730000	59740000	chr6	60060000	60070000
chr6	59750000	59760000	chr6	59960000	59970000
chr6	60940000	60950000	chr6	61240000	61250000
chr6	64640000	64650000	chr6	64910000	64920000
chr6	67570000	67580000	chr6	67680000	67690000
chr6	67660000	67670000	chr6	67900000	67910000
chr6	67660000	67670000	chr6	68000000	68010000
chr6	67770000	67780000	chr6	67890000	67900000
chr6	67800000	67810000	chr6	67990000	68000000
chr6	68090000	68100000	chr6	68240000	68250000
chr6	68960000	68970000	chr6	69120000	69130000
chr6	69020000	69030000	chr6	69150000	69160000
chr6	69040000	69050000	chr6	69310000	69320000
chr6	69130000	69140000	chr6	69530000	69540000
chr6	69220000	69230000	chr6	69550000	69560000
chr6	69230000	69240000	chr6	69340000	69350000
chr6	69340000	69350000	chr6	69560000	69570000
chr6	69420000	69430000	chr6	69610000	69620000
chr6	70070000	70080000	chr6	70270000	70280000
chr6	70140000	70150000	chr6	70300000	70310000
chr6	70150000	70160000	chr6	70400000	70410000
chr6	70190000	70200000	chr6	70330000	70340000
chr6	70230000	70240000	chr6	70360000	70370000
chr6	70300000	70310000	chr6	70640000	70650000
chr6	70500000	70510000	chr6	70590000	70600000
chr6	71100000	71110000	chr6	71310000	71320000
chr6	71230000	71240000	chr6	71740000	71750000
chr6	71420000	71430000	chr6	71740000	71750000
chr6	71500000	71510000	chr6	71740000	71750000
chr6	71930000	71940000	chr6	72100000	72110000
chr6	72130000	72140000	chr6	72200000	72210000
chr6	72350000	72360000	chr6	72760000	72770000
chr6	72360000	72370000	chr6	72480000	72490000
chr6	72510000	72520000	chr6	72770000	72780000
chr6	91730000	91740000	chr6	92010000	92020000
chr6	91860000	91870000	chr6	92010000	92020000
chr6	93710000	93720000	chr6	93950000	93960000
chr6	94490000	94500000	chr6	94930000	94940000
chr6	94580000	94590000	chr6	94750000	94760000
chr6	97210000	97220000	chr6	97360000	97370000
chr6	97710000	97720000	chr6	97950000	97960000
chr6	99610000	99620000	chr6	99730000	99740000
chr6	100840000	100850000	chr6	101190000	101200000
chr6	103250000	103260000	chr6	103630000	103640000
chr6	108380000	108390000	chr6	108680000	108690000
chr6	78290000	78300000	chr6	78460000	78470000
chr6	78490000	78500000	chr6	78700000	78710000
chr6	81920000	81930000	chr6	82210000	82220000
chr6	81920000	81930000	chr6	82340000	82350000
chr6	81930000	81940000	chr6	82060000	82070000
chr6	82000000	82010000	chr6	82330000	82340000
chr6	82680000	82690000	chr6	82830000	82840000
chr6	83300000	83310000	chr6	83610000	83620000
chr6	83530000	83540000	chr6	83620000	83630000
chr6	83810000	83820000	chr6	84020000	84030000
chr6	84050000	84060000	chr6	84270000	84280000
chr6	84360000	84370000	chr6	85070000	85080000
chr6	84860000	84870000	chr6	85070000	85080000
chr6	85090000	85100000	chr6	85340000	85350000
chr6	85630000	85640000	chr6	85730000	85740000
chr6	85710000	85720000	chr6	85870000	85880000
chr6	87840000	87850000	chr6	87940000	87950000
chr6	88490000	88500000	chr6	88790000	88800000
chr6	89620000	89630000	chr6	90270000	90280000
chr6	89620000	89630000	chr6	90500000	90510000
chr6	89660000	89670000	chr6	90010000	90020000
chr6	89780000	89790000	chr6	90080000	90090000
chr6	89880000	89890000	chr6	90090000	90100000
chr6	89880000	89890000	chr6	90190000	90200000
chr6	89960000	89970000	chr6	90090000	90100000
chr6	91110000	91120000	chr6	91210000	91220000
chr6	91230000	91240000	chr6	91360000	91370000
chr6	91480000	91490000	chr6	91690000	91700000
chr6	112150000	112160000	chr6	112300000	112310000
chr6	112670000	112680000	chr6	112910000	112920000
chr6	114030000	114040000	chr6	114420000	114430000
chr6	114460000	114470000	chr6	114550000	114560000
chr6	114500000	114510000	chr6	114570000	114580000
chr6	115840000	115850000	chr6	116070000	116080000
chr6	115960000	115970000	chr6	116110000	116120000
chr6	116660000	116670000	chr6	116780000	116790000
chr6	117190000	117200000	chr6	117690000	117700000
chr6	117690000	117700000	chr6	117770000	117780000
chr6	118130000	118140000	chr6	118320000	118330000
chr6	118570000	118580000	chr6	119050000	119060000
chr6	118590000	118600000	chr6	119170000	119180000
chr6	119180000	119190000	chr6	119290000	119300000
chr6	119980000	119990000	chr6	120120000	120130000
chr6	120170000	120180000	chr6	120240000	120250000
chr6	120520000	120530000	chr6	120700000	120710000
chr6	120880000	120890000	chr6	121110000	121120000
chr6	121710000	121720000	chr6	122160000	122170000
chr6	121710000	121720000	chr6	121810000	121820000
chr6	121780000	121790000	chr6	122100000	122110000
chr6	121820000	121830000	chr6	122020000	122030000
chr6	121840000	121850000	chr6	121910000	121920000
chr6	121890000	121900000	chr6	122190000	122200000
chr6	121960000	121970000	chr6	122110000	122120000
chr6	123260000	123270000	chr6	123650000	123660000
chr6	123260000	123270000	chr6	123810000	123820000
chr6	123270000	123280000	chr6	123610000	123620000
chr6	123280000	123290000	chr6	123990000	124000000
chr6	123350000	123360000	chr6	123590000	123600000
chr6	123370000	123380000	chr6	123490000	123500000
chr6	123410000	123420000	chr6	123530000	123540000
chr6	123450000	123460000	chr6	123570000	123580000
chr6	123690000	123700000	chr6	124130000	124140000
chr6	123730000	123740000	chr6	123910000	123920000
chr6	123800000	123810000	chr6	123970000	123980000
chr6	124480000	124490000	chr6	124580000	124590000
chr6	125080000	125090000	chr6	125210000	125220000
chr6	125220000	125230000	chr6	125540000	125550000
chr6	125330000	125340000	chr6	125550000	125560000
chr6	125640000	125650000	chr6	126330000	126340000
chr6	127090000	127100000	chr6	127290000	127300000
chr6	127230000	127240000	chr6	127390000	127400000
chr6	127490000	127500000	chr6	127830000	127840000
chr6	127580000	127590000	chr6	127830000	127840000
chr6	128570000	128580000	chr6	128710000	128720000
chr6	128600000	128610000	chr6	129050000	129060000
chr6	128600000	128610000	chr6	128860000	128870000
chr6	128600000	128610000	chr6	128940000	128950000
chr6	128740000	128750000	chr6	129070000	129080000
chr6	128800000	128810000	chr6	129190000	129200000
chr6	128840000	128850000	chr6	128920000	128930000
chr6	128930000	128940000	chr6	129130000	129140000
chr6	129860000	129870000	chr6	130140000	130150000
chr6	129960000	129970000	chr6	130100000	130110000
chr6	129990000	130000000	chr6	130310000	130320000
chr6	130090000	130100000	chr6	130260000	130270000
chr6	130470000	130480000	chr6	130820000	130830000
chr6	130510000	130520000	chr6	130970000	130980000
chr6	130530000	130540000	chr6	130740000	130750000
chr6	130530000	130540000	chr6	131050000	131060000
chr6	130570000	130580000	chr6	130930000	130940000
chr6	130650000	130660000	chr6	130840000	130850000
chr6	130660000	130670000	chr6	131010000	131020000
chr6	130690000	130700000	chr6	130950000	130960000
chr6	130740000	130750000	chr6	131040000	131050000
chr6	131690000	131700000	chr6	131860000	131870000
chr6	131690000	131700000	chr6	131970000	131980000
chr6	131860000	131870000	chr6	131980000	131990000
chr6	132030000	132040000	chr6	132240000	132250000
chr6	132060000	132070000	chr6	132310000	132320000
chr6	132100000	132110000	chr6	132200000	132210000
chr6	132160000	132170000	chr6	132310000	132320000
chr6	132250000	132260000	chr6	132380000	132390000
chr6	132760000	132770000	chr6	132950000	132960000
chr6	133200000	133210000	chr6	133450000	133460000
chr6	133250000	133260000	chr6	133720000	133730000
chr6	133300000	133310000	chr6	133490000	133500000
chr6	133320000	133330000	chr6	133610000	133620000
chr6	133550000	133560000	chr6	133640000	133650000
chr6	133580000	133590000	chr6	133720000	133730000
chr6	133890000	133900000	chr6	134210000	134220000
chr6	133900000	133910000	chr6	134330000	134340000
chr6	134380000	134390000	chr6	134560000	134570000
chr6	134600000	134610000	chr6	134790000	134800000
chr6	135040000	135050000	chr6	135330000	135340000
chr6	135200000	135210000	chr6	135330000	135340000
chr6	135350000	135360000	chr6	135600000	135610000
chr6	135350000	135360000	chr6	135790000	135800000
chr6	135420000	135430000	chr6	135790000	135800000
chr6	135620000	135630000	chr6	135810000	135820000
chr6	136270000	136280000	chr6	136350000	136360000
chr6	136800000	136810000	chr6	136920000	136930000
chr6	137010000	137020000	chr6	137130000	137140000
chr6	137190000	137200000	chr6	137660000	137670000
chr6	137380000	137390000	chr6	137550000	137560000
chr6	137380000	137390000	chr6	137670000	137680000
chr6	137530000	137540000	chr6	137670000	137680000
chr6	139570000	139580000	chr6	139950000	139960000
chr6	140060000	140070000	chr6	140180000	140190000
chr6	140210000	140220000	chr6	140370000	140380000
chr6	140860000	140870000	chr6	141370000	141380000
chr6	140880000	140890000	chr6	141090000	141100000
chr6	142290000	142300000	chr6	142460000	142470000
chr6	142470000	142480000	chr6	142680000	142690000
chr6	142740000	142750000	chr6	142910000	142920000
chr6	145000000	145010000	chr6	145270000	145280000
chr6	145150000	145160000	chr6	145290000	145300000
chr6	145310000	145320000	chr6	145610000	145620000
chr6	145620000	145630000	chr6	145740000	145750000
chr6	145780000	145790000	chr6	145910000	145920000
chr6	145670000	145680000	chr6	146210000	146220000
chr6	145780000	145790000	chr6	146220000	146230000
chr6	145920000	145930000	chr6	146220000	146230000
chr6	146800000	146810000	chr6	146950000	146960000
chr6	147070000	147080000	chr6	147220000	147230000
chr6	148190000	148200000	chr6	148290000	148300000
chr6	148380000	148390000	chr6	148680000	148690000
chr6	148960000	148970000	chr6	149050000	149060000
chr6	148960000	148970000	chr6	149340000	149350000
chr6	149080000	149090000	chr6	149320000	149330000
chr7	38170000	38180000	chr7	38670000	38680000
chr7	38380000	38390000	chr7	38560000	38570000
chr7	38400000	38410000	chr7	38690000	38700000
chr7	38970000	38980000	chr7	39050000	39060000
chr7	39080000	39090000	chr7	39210000	39220000
chr7	46470000	46480000	chr7	48300000	48310000
chr7	46510000	46520000	chr7	48240000	48250000
chr7	46550000	46560000	chr7	48350000	48360000
chr7	46630000	46640000	chr7	48280000	48290000
chr7	47330000	47340000	chr7	47540000	47550000
chr7	48260000	48270000	chr7	48400000	48410000
chr7	48260000	48270000	chr7	48520000	48530000
chr7	48330000	48340000	chr7	48470000	48480000
chr7	48360000	48370000	chr7	48570000	48580000
chr7	48400000	48410000	chr7	48530000	48540000
chr7	48780000	48790000	chr7	50300000	50310000
chr7	48860000	48870000	chr7	49740000	49750000
chr7	48930000	48940000	chr7	49230000	49240000
chr7	48940000	48950000	chr7	49390000	49400000
chr7	49000000	49010000	chr7	49100000	49110000
chr7	49040000	49050000	chr7	49140000	49150000
chr7	49790000	49800000	chr7	50220000	50230000
chr7	49830000	49840000	chr7	50480000	50490000
chr7	49850000	49860000	chr7	50090000	50100000
chr7	49850000	49860000	chr7	50210000	50220000
chr7	49880000	49890000	chr7	50410000	50420000
chr7	49920000	49930000	chr7	50080000	50090000
chr7	49960000	49970000	chr7	50350000	50360000
chr7	50000000	50010000	chr7	50130000	50140000
chr7	50020000	50030000	chr7	50300000	50310000
chr7	50080000	50090000	chr7	50400000	50410000
chr7	50090000	50100000	chr7	50490000	50500000
chr7	50130000	50140000	chr7	50310000	50320000
chr7	51220000	51230000	chr7	51460000	51470000
chr7	51230000	51240000	chr7	51370000	51380000
chr7	51300000	51310000	chr7	51460000	51470000
chr7	51360000	51370000	chr7	51450000	51460000
chr7	52990000	53000000	chr7	53060000	53070000
chr7	53000000	53010000	chr7	53270000	53280000
chr7	53340000	53350000	chr7	53450000	53460000
chr7	54620000	54630000	chr7	55190000	55200000
chr7	56000000	56010000	chr7	56360000	56370000
chr7	56180000	56190000	chr7	56370000	56380000
chr7	56390000	56400000	chr7	56520000	56530000
chr7	56870000	56880000	chr7	57010000	57020000
chr7	58210000	58220000	chr7	58410000	58420000
chr7	59280000	59290000	chr7	59460000	59470000
chr7	64210000	64220000	chr7	64630000	64640000
chr7	64580000	64590000	chr7	64680000	64690000
chr7	66620000	66630000	chr7	66830000	66840000
chr7	66670000	66680000	chr7	66850000	66860000
chr7	66730000	66740000	chr7	66830000	66840000
chr7	66770000	66780000	chr7	66840000	66850000
chr7	69310000	69320000	chr7	69530000	69540000
chr7	69380000	69390000	chr7	69510000	69520000
chr7	69650000	69660000	chr7	69860000	69870000
chr7	71580000	71590000	chr7	71870000	71880000
chr7	71660000	71670000	chr7	71880000	71890000
chr7	72100000	72110000	chr7	72230000	72240000
chr7	72460000	72470000	chr7	72640000	72650000
chr7	73240000	73250000	chr7	73440000	73450000
chr7	73460000	73470000	chr7	73800000	73810000
chr7	73560000	73570000	chr7	73800000	73810000
chr7	19990000	20000000	chr7	20150000	20160000
chr7	20380000	20390000	chr7	20540000	20550000
chr7	20380000	20390000	chr7	20450000	20460000
chr7	24160000	24170000	chr7	24630000	24640000
chr7	24350000	24360000	chr7	24620000	24630000
chr7	24450000	24460000	chr7	24530000	24540000
chr7	24920000	24930000	chr7	25050000	25060000
chr7	25480000	25490000	chr7	25750000	25760000
chr7	25570000	25580000	chr7	26240000	26250000
chr7	25590000	25600000	chr7	25750000	25760000
chr7	25820000	25830000	chr7	26170000	26180000
chr7	26270000	26280000	chr7	26340000	26350000
chr7	26690000	26700000	chr7	27460000	27470000
chr7	27040000	27050000	chr7	27400000	27410000
chr7	27090000	27100000	chr7	27620000	27630000
chr7	27100000	27110000	chr7	27740000	27750000
chr7	27160000	27170000	chr7	27340000	27350000
chr7	27620000	27630000	chr7	27730000	27740000
chr7	27690000	27700000	chr7	27830000	27840000
chr7	28470000	28480000	chr7	28780000	28790000
chr7	28510000	28520000	chr7	28770000	28780000
chr7	28600000	28610000	chr7	29030000	29040000
chr7	28610000	28620000	chr7	28790000	28800000
chr7	29220000	29230000	chr7	29510000	29520000
chr7	29980000	29990000	chr7	30490000	30500000
chr7	30150000	30160000	chr7	30310000	30320000
chr7	31110000	31120000	chr7	31250000	31260000
chr7	31590000	31600000	chr7	31760000	31770000
chr7	32340000	32350000	chr7	32810000	32820000
chr7	32890000	32900000	chr7	33900000	33910000
chr7	33020000	33030000	chr7	33990000	34000000
chr7	33190000	33200000	chr7	34120000	34130000
chr7	35190000	35200000	chr7	35340000	35350000
chr7	35190000	35200000	chr7	35440000	35450000
chr7	35590000	35600000	chr7	36020000	36030000
chr7	36060000	36070000	chr7	36170000	36180000
chr7	36670000	36680000	chr7	36950000	36960000
chr7	36800000	36810000	chr7	36960000	36970000
chr7	37400000	37410000	chr7	37740000	37750000
chr7	37400000	37410000	chr7	37610000	37620000
chr7	128870000	128880000	chr7	129090000	129100000
chr7	129390000	129400000	chr7	129590000	129600000
chr7	129610000	129620000	chr7	130070000	130080000
chr7	129630000	129640000	chr7	129800000	129810000
chr7	130180000	130190000	chr7	130600000	130610000
chr7	130350000	130360000	chr7	130600000	130610000
chr7	133960000	133970000	chr7	134120000	134130000
chr7	133960000	133970000	chr7	134240000	134250000
chr7	135160000	135170000	chr7	135340000	135350000
chr7	135390000	135400000	chr7	135480000	135490000
chr7	135510000	135520000	chr7	135840000	135850000
chr7	136280000	136290000	chr7	136660000	136670000
chr7	136800000	136810000	chr7	137410000	137420000
chr7	136810000	136820000	chr7	137040000	137050000
chr7	137920000	137930000	chr7	138060000	138070000
chr7	138600000	138610000	chr7	139070000	139080000
chr7	139090000	139100000	chr7	139390000	139400000
chr7	139420000	139430000	chr7	139740000	139750000
chr7	139840000	139850000	chr7	140080000	140090000
chr7	141050000	141060000	chr7	141400000	141410000
chr7	142710000	142720000	chr7	142820000	142830000
chr7	143040000	143050000	chr7	143330000	143340000
chr7	144520000	144530000	chr7	144650000	144660000
chr7	74360000	74370000	chr7	74770000	74780000
chr7	74810000	74820000	chr7	74900000	74910000
chr7	74920000	74930000	chr7	75470000	75480000
chr7	74940000	74950000	chr7	75100000	75110000
chr7	75730000	75740000	chr7	75960000	75970000
chr7	77500000	77510000	chr7	77720000	77730000
chr7	79030000	79040000	chr7	79210000	79220000
chr7	79380000	79390000	chr7	79500000	79510000
chr7	80660000	80670000	chr7	80770000	80780000
chr7	80800000	80810000	chr7	81020000	81030000
chr7	82270000	82280000	chr7	82500000	82510000
chr7	82900000	82910000	chr7	83000000	83010000
chr7	83070000	83080000	chr7	83490000	83500000
chr7	85930000	85940000	chr7	86040000	86050000
chr7	86070000	86080000	chr7	86210000	86220000
chr7	86070000	86080000	chr7	86290000	86300000
chr7	86070000	86080000	chr7	86380000	86390000
chr7	86270000	86280000	chr7	86380000	86390000
chr7	86640000	86650000	chr7	86720000	86730000
chr7	86930000	86940000	chr7	87100000	87110000
chr7	86930000	86940000	chr7	87060000	87070000
chr7	87290000	87300000	chr7	87450000	87460000
chr7	87530000	87540000	chr7	87720000	87730000
chr7	87870000	87880000	chr7	87990000	88000000
chr7	88010000	88020000	chr7	88300000	88310000
chr7	88030000	88040000	chr7	88200000	88210000
chr7	88220000	88230000	chr7	88300000	88310000
chr7	89100000	89110000	chr7	89250000	89260000
chr7	89110000	89120000	chr7	89430000	89440000
chr7	89270000	89280000	chr7	89410000	89420000
chr7	89810000	89820000	chr7	90020000	90030000
chr7	90110000	90120000	chr7	90690000	90700000
chr7	91050000	91060000	chr7	91410000	91420000
chr7	91060000	91070000	chr7	91480000	91490000
chr7	91070000	91080000	chr7	91220000	91230000
chr7	91240000	91250000	chr7	91420000	91430000
chr7	91740000	91750000	chr7	91920000	91930000
chr7	92180000	92190000	chr7	92950000	92960000
chr7	92200000	92210000	chr7	92880000	92890000
chr7	92200000	92210000	chr7	93110000	93120000
chr7	92210000	92220000	chr7	92380000	92390000
chr7	92210000	92220000	chr7	92770000	92780000
chr7	92300000	92310000	chr7	92380000	92390000
chr7	92350000	92360000	chr7	93190000	93200000
chr7	92460000	92470000	chr7	93310000	93320000
chr7	92550000	92560000	chr7	92770000	92780000
chr7	92630000	92640000	chr7	93140000	93150000
chr7	92650000	92660000	chr7	92950000	92960000
chr7	92720000	92730000	chr7	93310000	93320000
chr7	92770000	92780000	chr7	93100000	93110000
chr7	92850000	92860000	chr7	93000000	93010000
chr7	93410000	93420000	chr7	93580000	93590000
chr7	94060000	94070000	chr7	94150000	94160000
chr7	94260000	94270000	chr7	94440000	94450000
chr7	96300000	96310000	chr7	96560000	96570000
chr7	96450000	96460000	chr7	96550000	96560000
chr7	96650000	96660000	chr7	96990000	97000000
chr7	96640000	96650000	chr7	97050000	97060000
chr7	97150000	97160000	chr7	97290000	97300000
chr7	97420000	97430000	chr7	97560000	97570000
chr7	99260000	99270000	chr7	99470000	99480000
chr7	99260000	99270000	chr7	99550000	99560000
chr7	100120000	100130000	chr7	100240000	100250000
chr7	103920000	103930000	chr7	104060000	104070000
chr7	104110000	104120000	chr7	104440000	104450000
chr7	104880000	104890000	chr7	105250000	105260000
chr7	104890000	104900000	chr7	105110000	105120000
chr7	105500000	105510000	chr7	105570000	105580000
chr7	106520000	106530000	chr7	106600000	106610000
chr7	106640000	106650000	chr7	106750000	106760000
chr7	106750000	106760000	chr7	107030000	107040000
chr7	106770000	106780000	chr7	106940000	106950000
chr7	108110000	108120000	chr7	108190000	108200000
chr7	108120000	108130000	chr7	108430000	108440000
chr7	108200000	108210000	chr7	108530000	108540000
chr7	108220000	108230000	chr7	108430000	108440000
chr7	108810000	108820000	chr7	108960000	108970000
chr7	109420000	109430000	chr7	109560000	109570000
chr7	110400000	110410000	chr7	110560000	110570000
chr7	111830000	111840000	chr7	112000000	112010000
chr7	111870000	111880000	chr7	111990000	112000000
chr7	113010000	113020000	chr7	113270000	113280000
chr7	113040000	113050000	chr7	113460000	113470000
chr7	113060000	113070000	chr7	113320000	113330000
chr7	113200000	113210000	chr7	113440000	113450000
chr7	113300000	113310000	chr7	113460000	113470000
chr7	113630000	113640000	chr7	113720000	113730000
chr7	115300000	115310000	chr7	115560000	115570000
chr7	115850000	115860000	chr7	116030000	116040000
chr7	117300000	117310000	chr7	117780000	117790000
chr7	117420000	117430000	chr7	117770000	117780000
chr7	117960000	117970000	chr7	118080000	118090000
chr7	119340000	119350000	chr7	119490000	119500000
chr7	119530000	119540000	chr7	119730000	119740000
chr7	119530000	119540000	chr7	120030000	120040000
chr7	119760000	119770000	chr7	120020000	120030000
chr7	120060000	120070000	chr7	120270000	120280000
chr7	120750000	120760000	chr7	120850000	120860000
chr7	120900000	120910000	chr7	121160000	121170000
chr7	120910000	120920000	chr7	121040000	121050000
chr7	123270000	123280000	chr7	123470000	123480000
chr7	123280000	123290000	chr7	123400000	123410000
chr7	123830000	123840000	chr7	124050000	124060000
chr7	124160000	124170000	chr7	124300000	124310000
chr7	125450000	125460000	chr7	125550000	125560000
chr7	125730000	125740000	chr7	125820000	125830000
chr7	125890000	125900000	chr7	126140000	126150000
chr7	125990000	126000000	chr7	126130000	126140000
chr7	126160000	126170000	chr7	126570000	126580000
chr7	126990000	127000000	chr7	127180000	127190000
chr7	127810000	127820000	chr7	127950000	127960000
chr7	146390000	146400000	chr7	146480000	146490000
chr7	146490000	146500000	chr7	146650000	146660000
chr7	146820000	146830000	chr7	147040000	147050000
chr7	147280000	147290000	chr7	148090000	148100000
chr7	147360000	147370000	chr7	147980000	147990000
chr7	147510000	147520000	chr7	147590000	147600000
chr7	147530000	147540000	chr7	147830000	147840000
chr7	147530000	147540000	chr7	147930000	147940000
chr7	147710000	147720000	chr7	147970000	147980000
chr7	147720000	147730000	chr7	147790000	147800000
chr7	148030000	148040000	chr7	148240000	148250000
chr7	148100000	148110000	chr7	148240000	148250000
chr7	148260000	148270000	chr7	148360000	148370000
chr7	149500000	149510000	chr7	149870000	149880000
chr7	149610000	149620000	chr7	149860000	149870000
chr7	149720000	149730000	chr7	149870000	149880000
chr7	149910000	149920000	chr7	150040000	150050000
chr7	150280000	150290000	chr7	150630000	150640000
chr7	150320000	150330000	chr7	150650000	150660000
chr7	150790000	150800000	chr7	150870000	150880000
chr7	150970000	150980000	chr7	151090000	151100000
chr7	151380000	151390000	chr7	151610000	151620000
chr7	151770000	151780000	chr7	151960000	151970000
chr7	151970000	151980000	chr7	152080000	152090000
chr7	151970000	151980000	chr7	152420000	152430000
chr7	152110000	152120000	chr7	152420000	152430000
chr8	24910000	24920000	chr8	25360000	25370000
chr8	25500000	25510000	chr8	25630000	25640000
chr8	26390000	26400000	chr8	26700000	26710000
chr8	26380000	26390000	chr8	26830000	26840000
chr8	27810000	27820000	chr8	28030000	28040000
chr8	28150000	28160000	chr8	28300000	28310000
chr8	29460000	29470000	chr8	29630000	29640000
chr8	31940000	31950000	chr8	32120000	32130000
chr8	34890000	34900000	chr8	35050000	35060000
chr8	35250000	35260000	chr8	35450000	35460000
chr8	35440000	35450000	chr8	35880000	35890000
chr8	35530000	35540000	chr8	35870000	35880000
chr8	36790000	36800000	chr8	36900000	36910000
chr8	36930000	36940000	chr8	37250000	37260000
chr8	37260000	37270000	chr8	37410000	37420000
chr8	37420000	37430000	chr8	37570000	37580000
chr8	37890000	37900000	chr8	38120000	38130000
chr8	38420000	38430000	chr8	38530000	38540000
chr8	41260000	41270000	chr8	41490000	41500000
chr8	41360000	41370000	chr8	41490000	41500000
chr8	41840000	41850000	chr8	41910000	41920000
chr8	42130000	42140000	chr8	42280000	42290000
chr8	46150000	46160000	chr8	46320000	46330000
chr8	46540000	46550000	chr8	46870000	46880000
chr8	47380000	47390000	chr8	47630000	47640000
chr8	47800000	47810000	chr8	48010000	48020000
chr8	48090000	48100000	chr8	48260000	48270000
chr8	48090000	48100000	chr8	48460000	48470000
chr8	48280000	48290000	chr8	48450000	48460000
chr8	54950000	54960000	chr8	55560000	55570000
chr8	58540000	58550000	chr8	58950000	58960000
chr8	59900000	59910000	chr8	60000000	60010000
chr8	60030000	60040000	chr8	60270000	60280000
chr8	62980000	62990000	chr8	63340000	63350000
chr8	62990000	63000000	chr8	63060000	63070000
chr8	63100000	63110000	chr8	63330000	63340000
chr8	63530000	63540000	chr8	63960000	63970000
chr8	64010000	64020000	chr8	64350000	64360000
chr8	64180000	64190000	chr8	64350000	64360000
chr8	64370000	64380000	chr8	64520000	64530000
chr8	66490000	66500000	chr8	67030000	67040000
chr8	66600000	66610000	chr8	67010000	67020000
chr8	66680000	66690000	chr8	67010000	67020000
chr8	67540000	67550000	chr8	67610000	67620000
chr8	68000000	68010000	chr8	68190000	68200000
chr8	69220000	69230000	chr8	69450000	69460000
chr8	70510000	70520000	chr8	70750000	70760000
chr8	71370000	71380000	chr8	71540000	71550000
chr8	71720000	71730000	chr8	71850000	71860000
chr8	71840000	71850000	chr8	72280000	72290000
chr8	71940000	71950000	chr8	73680000	73690000
chr8	72130000	72140000	chr8	72230000	72240000
chr8	72570000	72580000	chr8	72730000	72740000
chr8	72920000	72930000	chr8	73060000	73070000
chr8	73470000	73480000	chr8	73760000	73770000
chr8	73540000	73550000	chr8	73740000	73750000
chr8	93340000	93350000	chr8	93470000	93480000
chr8	93350000	93360000	chr8	93430000	93440000
chr8	94320000	94330000	chr8	94890000	94900000
chr8	96860000	96870000	chr8	97010000	97020000
chr8	97020000	97030000	chr8	97200000	97210000
chr8	107190000	107200000	chr8	107270000	107280000
chr8	107190000	107200000	chr8	107480000	107490000
chr8	107190000	107200000	chr8	107550000	107560000
chr8	108940000	108950000	chr8	109060000	109070000
chr8	109090000	109100000	chr8	109170000	109180000
chr8	109230000	109240000	chr8	109390000	109400000
chr8	109630000	109640000	chr8	109840000	109850000
chr8	73550000	73560000	chr8	74420000	74430000
chr8	73680000	73690000	chr8	74350000	74360000
chr8	73740000	73750000	chr8	74300000	74310000
chr8	73810000	73820000	chr8	74270000	74280000
chr8	73950000	73960000	chr8	74040000	74050000
chr8	74050000	74060000	chr8	74190000	74200000
chr8	74780000	74790000	chr8	74880000	74890000
chr8	77220000	77230000	chr8	77380000	77390000
chr8	79310000	79320000	chr8	79560000	79570000
chr8	79950000	79960000	chr8	80060000	80070000
chr8	80150000	80160000	chr8	80380000	80390000
chr8	80590000	80600000	chr8	80980000	80990000
chr8	80750000	80760000	chr8	80990000	81000000
chr8	80760000	80770000	chr8	81250000	81260000
chr8	82250000	82260000	chr8	83000000	83010000
chr8	83020000	83030000	chr8	83200000	83210000
chr8	83260000	83270000	chr8	83500000	83510000
chr8	85380000	85390000	chr8	85600000	85610000
chr8	85780000	85790000	chr8	85950000	85960000
chr8	86890000	86900000	chr8	87070000	87080000
chr8	87230000	87240000	chr8	87330000	87340000
chr8	87840000	87850000	chr8	87920000	87930000
chr8	89470000	89480000	chr8	89720000	89730000
chr8	90130000	90140000	chr8	90540000	90550000
chr8	90590000	90600000	chr8	90750000	90760000
chr8	91460000	91470000	chr8	91550000	91560000
chr8	109980000	109990000	chr8	110090000	110100000
chr8	114210000	114220000	chr8	114350000	114360000
chr8	116180000	116190000	chr8	116330000	116340000
chr8	116180000	116190000	chr8	116490000	116500000
chr8	116600000	116610000	chr8	116960000	116970000
chr8	119730000	119740000	chr8	119970000	119980000
chr8	122490000	122500000	chr8	122600000	122610000
chr8	123640000	123650000	chr8	124030000	124040000
chr8	125140000	125150000	chr8	125330000	125340000
chr8	126170000	126180000	chr8	126290000	126300000
chr8	126580000	126590000	chr8	126870000	126880000
chr8	127640000	127650000	chr8	128390000	128400000
chr8	127690000	127700000	chr8	128090000	128100000
chr8	129510000	129520000	chr8	129690000	129700000
chr8	131490000	131500000	chr8	131690000	131700000
chr9	20260000	20270000	chr9	20410000	20420000
chr9	20270000	20280000	chr9	20520000	20530000
chr9	20550000	20560000	chr9	20640000	20650000
chr9	20710000	20720000	chr9	20800000	20810000
chr9	22340000	22350000	chr9	22480000	22490000
chr9	22490000	22500000	chr9	22820000	22830000
chr9	22520000	22530000	chr9	22720000	22730000
chr9	24510000	24520000	chr9	24820000	24830000
chr9	24560000	24570000	chr9	24770000	24780000
chr9	24980000	24990000	chr9	25110000	25120000
chr9	27220000	27230000	chr9	27550000	27560000
chr9	27220000	27230000	chr9	28030000	28040000
chr9	30280000	30290000	chr9	30730000	30740000
chr9	30360000	30370000	chr9	30730000	30740000
chr9	30760000	30770000	chr9	30880000	30890000
chr9	30960000	30970000	chr9	31150000	31160000
chr9	31210000	31220000	chr9	31350000	31360000
chr9	31380000	31390000	chr9	31630000	31640000
chr9	31390000	31400000	chr9	31720000	31730000
chr9	31740000	31750000	chr9	32140000	32150000
chr9	31760000	31770000	chr9	31860000	31870000
chr9	31760000	31770000	chr9	31960000	31970000
chr9	32070000	32080000	chr9	32160000	32170000
chr9	32400000	32410000	chr9	32740000	32750000
chr9	32400000	32410000	chr9	32900000	32910000
chr9	35090000	35100000	chr9	35330000	35340000
chr9	35650000	35660000	chr9	35930000	35940000
chr9	35720000	35730000	chr9	36060000	36070000
chr9	35780000	35790000	chr9	35990000	36000000
chr9	35780000	35790000	chr9	36170000	36180000
chr9	36740000	36750000	chr9	36950000	36960000
chr9	37230000	37240000	chr9	37430000	37440000
chr9	37510000	37520000	chr9	37730000	37740000
chr9	57070000	57080000	chr9	57270000	57280000
chr9	57300000	57310000	chr9	57500000	57510000
chr9	57890000	57900000	chr9	58040000	58050000
chr9	58190000	58200000	chr9	58350000	58360000
chr9	59190000	59200000	chr9	59400000	59410000
chr9	59560000	59570000	chr9	59810000	59820000
chr9	60100000	60110000	chr9	60360000	60370000
chr9	60870000	60880000	chr9	61540000	61550000
chr9	61800000	61810000	chr9	62090000	62100000
chr9	61890000	61900000	chr9	62090000	62100000
chr9	62130000	62140000	chr9	62400000	62410000
chr9	62260000	62270000	chr9	62400000	62410000
chr9	63760000	63770000	chr9	63950000	63960000
chr9	63830000	63840000	chr9	63940000	63950000
chr9	64030000	64040000	chr9	64100000	64110000
chr9	64190000	64200000	chr9	64530000	64540000
chr9	65440000	65450000	chr9	65690000	65700000
chr9	65520000	65530000	chr9	65700000	65710000
chr9	66380000	66390000	chr9	66550000	66560000
chr9	67530000	67540000	chr9	67650000	67660000
chr9	67860000	67870000	chr9	68550000	68560000
chr9	70510000	70520000	chr9	70920000	70930000
chr9	70520000	70530000	chr9	70770000	70780000
chr9	71490000	71500000	chr9	71640000	71650000
chr9	71670000	71680000	chr9	72040000	72050000
chr9	72610000	72620000	chr9	72730000	72740000
chr9	38210000	38220000	chr9	38480000	38490000
chr9	38940000	38950000	chr9	39050000	39060000
chr9	39190000	39200000	chr9	39260000	39270000
chr9	39310000	39320000	chr9	39580000	39590000
chr9	39570000	39580000	chr9	39680000	39690000
chr9	40220000	40230000	chr9	40390000	40400000
chr9	40440000	40450000	chr9	40550000	40560000
chr9	40640000	40650000	chr9	40790000	40800000
chr9	40800000	40810000	chr9	40990000	41000000
chr9	40870000	40880000	chr9	40980000	40990000
chr9	41640000	41650000	chr9	41760000	41770000
chr9	41800000	41810000	chr9	42040000	42050000
chr9	42140000	42150000	chr9	42750000	42760000
chr9	42370000	42380000	chr9	42750000	42760000
chr9	42490000	42500000	chr9	42740000	42750000
chr9	42590000	42600000	chr9	42740000	42750000
chr9	42790000	42800000	chr9	42930000	42940000
chr9	43140000	43150000	chr9	43770000	43780000
chr9	43150000	43160000	chr9	43290000	43300000
chr9	43790000	43800000	chr9	43890000	43900000
chr9	43930000	43940000	chr9	44090000	44100000
chr9	44250000	44260000	chr9	44450000	44460000
chr9	44810000	44820000	chr9	44950000	44960000
chr9	45100000	45110000	chr9	45210000	45220000
chr9	45220000	45230000	chr9	45620000	45630000
chr9	45240000	45250000	chr9	45550000	45560000
chr9	45800000	45810000	chr9	46030000	46040000
chr9	46180000	46190000	chr9	46540000	46550000
chr9	46690000	46700000	chr9	46950000	46960000
chr9	48070000	48080000	chr9	48260000	48270000
chr9	48450000	48460000	chr9	48670000	48680000
chr9	48450000	48460000	chr9	48770000	48780000
chr9	49070000	49080000	chr9	49280000	49290000
chr9	49760000	49770000	chr9	49980000	49990000
chr9	50640000	50650000	chr9	50830000	50840000
chr9	50660000	50670000	chr9	50950000	50960000
chr9	50970000	50980000	chr9	51110000	51120000
chr9	51140000	51150000	chr9	51710000	51720000
chr9	51780000	51790000	chr9	51910000	51920000
chr9	51950000	51960000	chr9	52080000	52090000
chr9	53050000	53060000	chr9	53200000	53210000
chr9	53840000	53850000	chr9	53950000	53960000
chr9	54040000	54050000	chr9	54170000	54180000
chr9	54040000	54050000	chr9	54260000	54270000
chr9	54040000	54050000	chr9	54510000	54520000
chr9	54780000	54790000	chr9	54950000	54960000
chr9	55260000	55270000	chr9	55380000	55390000
chr9	55640000	55650000	chr9	55760000	55770000
chr9	55790000	55800000	chr9	55870000	55880000
chr9	75610000	75620000	chr9	75860000	75870000
chr9	77650000	77660000	chr9	77860000	77870000
chr9	78090000	78100000	chr9	78180000	78190000
chr9	78870000	78880000	chr9	79550000	79560000
chr9	79660000	79670000	chr9	79840000	79850000
chr9	83270000	83280000	chr9	83480000	83490000
chr9	86500000	86510000	chr9	86660000	86670000
chr9	86930000	86940000	chr9	87140000	87150000
chr9	88440000	88450000	chr9	89100000	89110000
chr9	88480000	88490000	chr9	88740000	88750000
chr9	88480000	88490000	chr9	88970000	88980000
chr9	88530000	88540000	chr9	88910000	88920000
chr9	88540000	88550000	chr9	88670000	88680000
chr9	88580000	88590000	chr9	89130000	89140000
chr9	88600000	88610000	chr9	89560000	89570000
chr9	88650000	88660000	chr9	88820000	88830000
chr9	88690000	88700000	chr9	89020000	89030000
chr9	88750000	88760000	chr9	88950000	88960000
chr9	88810000	88820000	chr9	89050000	89060000
chr9	88810000	88820000	chr9	89570000	89580000
chr9	90100000	90110000	chr9	90340000	90350000
chr9	92400000	92410000	chr9	92500000	92510000
chr9	95430000	95440000	chr9	95590000	95600000
chr9	95490000	95500000	chr9	95580000	95590000
chr9	96810000	96820000	chr9	97050000	97060000
chr9	96820000	96830000	chr9	96960000	96970000
chr9	98320000	98330000	chr9	98430000	98440000
chr9	98530000	98540000	chr9	98740000	98750000
chr9	98880000	98890000	chr9	99130000	99140000
chr9	99740000	99750000	chr9	99890000	99900000
chr9	100360000	100370000	chr9	100890000	100900000
chr9	102540000	102550000	chr9	102680000	102690000
chr9	103390000	103400000	chr9	103490000	103500000
chr9	104480000	104490000	chr9	104880000	104890000
chr9	105580000	105590000	chr9	105910000	105920000
chr9	105670000	105680000	chr9	105840000	105850000
chr9	106200000	106210000	chr9	106310000	106320000
chr9	106570000	106580000	chr9	106710000	106720000
chr9	106800000	106810000	chr9	107190000	107200000
chr9	107260000	107270000	chr9	107400000	107410000
chr9	107800000	107810000	chr9	107960000	107970000
chr9	109140000	109150000	chr9	109660000	109670000
chr9	109200000	109210000	chr9	109260000	109270000
chr9	109270000	109280000	chr9	109400000	109410000
chr9	109340000	109350000	chr9	109420000	109430000
chr9	109340000	109350000	chr9	109630000	109640000
chr9	109460000	109470000	chr9	109680000	109690000
chr9	109540000	109550000	chr9	109680000	109690000
chr9	110340000	110350000	chr9	110640000	110650000
chr9	110990000	111000000	chr9	111190000	111200000
chr9	111390000	111400000	chr9	111810000	111820000
chr9	111440000	111450000	chr9	111800000	111810000
chr9	113880000	113890000	chr9	114210000	114220000
chr9	114020000	114030000	chr9	114280000	114290000
chr9	114030000	114040000	chr9	114210000	114220000
chr9	114050000	114060000	chr9	114380000	114390000
chr9	114070000	114080000	chr9	114160000	114170000
chr9	114110000	114120000	chr9	114260000	114270000
chr9	115600000	115610000	chr9	115770000	115780000
chr9	116310000	116320000	chr9	116440000	116450000
chr9	118090000	118100000	chr9	118240000	118250000
chr9	118270000	118280000	chr9	118390000	118400000
chr9	118500000	118510000	chr9	118800000	118810000
chr9	118820000	118830000	chr9	118960000	118970000
chr9	119050000	119060000	chr9	119250000	119260000
chr9	119400000	119410000	chr9	119660000	119670000
chr9	120090000	120100000	chr9	120300000	120310000
chr9	120410000	120420000	chr9	120490000	120500000
chr9	121180000	121190000	chr9	121290000	121300000
chr9	121390000	121400000	chr9	121510000	121520000
chr9	121380000	121390000	chr9	121580000	121590000
chr9	121920000	121930000	chr9	122090000	122100000
chr9	123160000	123170000	chr9	123420000	123430000
chr9	123540000	123550000	chr9	123690000	123700000
chr10	38590000	38600000	chr10	38770000	38780000
chr10	38890000	38900000	chr10	39240000	39250000
chr10	39790000	39800000	chr10	39930000	39940000
chr10	40000000	40010000	chr10	40240000	40250000
chr10	40370000	40380000	chr10	40700000	40710000
chr10	41230000	41240000	chr10	41360000	41370000
chr10	41700000	41710000	chr10	42010000	42020000
chr10	41750000	41760000	chr10	42000000	42010000
chr10	42030000	42040000	chr10	42320000	42330000
chr10	43670000	43680000	chr10	43880000	43890000
chr10	43680000	43690000	chr10	43800000	43810000
chr10	44780000	44790000	chr10	45060000	45070000
chr10	44850000	44860000	chr10	45050000	45060000
chr10	45090000	45100000	chr10	45530000	45540000
chr10	50620000	50630000	chr10	51110000	51120000
chr10	51260000	51270000	chr10	51390000	51400000
chr10	51530000	51540000	chr10	51800000	51810000
chr10	51900000	51910000	chr10	52110000	52120000
chr10	53080000	53090000	chr10	53220000	53230000
chr10	20100000	20110000	chr10	20660000	20670000
chr10	20400000	20410000	chr10	20650000	20660000
chr10	20720000	20730000	chr10	20900000	20910000
chr10	21110000	21120000	chr10	21720000	21730000
chr10	21180000	21190000	chr10	21720000	21730000
chr10	21310000	21320000	chr10	21720000	21730000
chr10	21880000	21890000	chr10	21990000	22000000
chr10	21920000	21930000	chr10	22120000	22130000
chr10	21980000	21990000	chr10	22310000	22320000
chr10	22200000	22210000	chr10	22440000	22450000
chr10	22210000	22220000	chr10	22280000	22290000
chr10	22210000	22220000	chr10	22510000	22520000
chr10	22490000	22500000	chr10	22790000	22800000
chr10	22830000	22840000	chr10	23490000	23500000
chr10	23690000	23700000	chr10	24020000	24030000
chr10	23710000	23720000	chr10	23800000	23810000
chr10	23890000	23900000	chr10	24010000	24020000
chr10	24110000	24120000	chr10	24330000	24340000
chr10	24160000	24170000	chr10	24330000	24340000
chr10	24660000	24670000	chr10	24940000	24950000
chr10	24980000	24990000	chr10	25360000	25370000
chr10	25400000	25410000	chr10	25790000	25800000
chr10	25400000	25410000	chr10	25860000	25870000
chr10	26430000	26440000	chr10	26610000	26620000
chr10	26610000	26620000	chr10	26720000	26730000
chr10	28810000	28820000	chr10	29000000	29010000
chr10	29260000	29270000	chr10	29530000	29540000
chr10	30550000	30560000	chr10	31010000	31020000
chr10	33490000	33500000	chr10	33580000	33590000
chr10	33740000	33750000	chr10	34030000	34040000
chr10	33870000	33880000	chr10	34020000	34030000
chr10	36260000	36270000	chr10	36480000	36490000
chr10	56090000	56100000	chr10	56250000	56260000
chr10	58270000	58280000	chr10	58520000	58530000
chr10	58600000	58610000	chr10	58750000	58760000
chr10	58760000	58770000	chr10	59320000	59330000
chr10	59610000	59620000	chr10	59700000	59710000
chr10	60230000	60240000	chr10	60530000	60540000
chr10	60660000	60670000	chr10	60800000	60810000
chr10	60940000	60950000	chr10	61060000	61070000
chr10	61330000	61340000	chr10	61430000	61440000
chr10	62600000	62610000	chr10	62730000	62740000
chr10	62600000	62610000	chr10	62840000	62850000
chr10	66380000	66390000	chr10	66540000	66550000
chr10	68350000	68360000	chr10	68560000	68570000
chr10	69140000	69150000	chr10	69300000	69310000
chr10	69330000	69340000	chr10	69430000	69440000
chr10	69790000	69800000	chr10	69950000	69960000
chr10	70050000	70060000	chr10	70250000	70260000
chr10	70780000	70790000	chr10	70860000	70870000
chr10	71580000	71590000	chr10	71840000	71850000
chr10	92520000	92530000	chr10	92740000	92750000
chr10	92520000	92530000	chr10	92880000	92890000
chr10	94090000	94100000	chr10	94420000	94430000
chr10	94450000	94460000	chr10	94930000	94940000
chr10	94550000	94560000	chr10	94930000	94940000
chr10	95000000	95010000	chr10	95350000	95360000
chr10	96800000	96810000	chr10	97160000	97170000
chr10	98630000	98640000	chr10	99050000	99060000
chr10	98650000	98660000	chr10	98870000	98880000
chr10	99120000	99130000	chr10	99620000	99630000
chr10	101940000	101950000	chr10	102280000	102290000
chr10	107740000	107750000	chr10	107880000	107890000
chr10	108930000	108940000	chr10	109110000	109120000
chr10	109350000	109360000	chr10	109510000	109520000
chr10	74400000	74410000	chr10	74610000	74620000
chr10	74500000	74510000	chr10	74610000	74620000
chr10	74650000	74660000	chr10	74900000	74910000
chr10	74820000	74830000	chr10	74910000	74920000
chr10	75090000	75100000	chr10	75410000	75420000
chr10	75210000	75220000	chr10	75320000	75330000
chr10	75210000	75220000	chr10	75410000	75420000
chr10	75520000	75530000	chr10	75680000	75690000
chr10	75930000	75940000	chr10	76190000	76200000
chr10	76040000	76050000	chr10	76180000	76190000
chr10	76300000	76310000	chr10	76480000	76490000
chr10	76600000	76610000	chr10	76700000	76710000
chr10	77490000	77500000	chr10	77620000	77630000
chr10	77710000	77720000	chr10	77860000	77870000
chr10	78340000	78350000	chr10	78420000	78430000
chr10	78630000	78640000	chr10	78730000	78740000
chr10	78640000	78650000	chr10	78840000	78850000
chr10	78720000	78730000	chr10	78840000	78850000
chr10	79440000	79450000	chr10	79600000	79610000
chr10	80350000	80360000	chr10	80450000	80460000
chr10	81140000	81150000	chr10	81280000	81290000
[truncated: 1,322 more rows]

## Sheet: e14_wt_vs_tettko.gain-loop
Anchor 1 chromosome	Anchor 1 start	Anchor 1 end	Anchor 2 chromosome	Anchor 2 start	Anchor 2 end
chr1	24380000	24390000	chr1	24650000	24660000
chr1	34060000	34070000	chr1	34220000	34230000
chr1	36860000	36870000	chr1	37190000	37200000
chr1	39460000	39470000	chr1	39560000	39570000
chr1	39790000	39800000	chr1	40010000	40020000
chr1	43340000	43350000	chr1	43700000	43710000
chr1	45390000	45400000	chr1	45700000	45710000
chr1	50100000	50110000	chr1	50240000	50250000
chr1	52050000	52060000	chr1	52140000	52150000
chr1	58190000	58200000	chr1	58330000	58340000
chr1	59330000	59340000	chr1	59650000	59660000
chr1	62540000	62550000	chr1	62730000	62740000
chr1	79790000	79800000	chr1	80160000	80170000
chr1	91940000	91950000	chr1	92180000	92190000
chr1	93880000	93890000	chr1	94280000	94290000
chr1	94570000	94580000	chr1	94720000	94730000
chr1	94590000	94600000	chr1	94800000	94810000
chr1	99010000	99020000	chr1	99250000	99260000
chr1	99180000	99190000	chr1	99350000	99360000
chr1	128510000	128520000	chr1	128840000	128850000
chr1	129020000	129030000	chr1	129360000	129370000
chr1	129400000	129410000	chr1	129580000	129590000
chr1	132770000	132780000	chr1	132940000	132950000
chr1	134640000	134650000	chr1	134860000	134870000
chr1	135070000	135080000	chr1	135190000	135200000
chr1	135620000	135630000	chr1	135930000	135940000
chr1	137170000	137180000	chr1	137260000	137270000
chr1	137430000	137440000	chr1	137560000	137570000
chr1	181770000	181780000	chr1	182150000	182160000
chr1	188280000	188290000	chr1	188530000	188540000
chr1	188660000	188670000	chr1	188780000	188790000
chr1	151680000	151690000	chr1	152120000	152130000
chr1	152390000	152400000	chr1	152840000	152850000
chr1	152910000	152920000	chr1	153210000	153220000
chr1	154630000	154640000	chr1	154870000	154880000
chr1	154880000	154890000	chr1	155230000	155240000
chr1	155410000	155420000	chr1	155590000	155600000
chr1	156640000	156650000	chr1	156840000	156850000
chr1	156870000	156880000	chr1	157060000	157070000
chr1	157430000	157440000	chr1	157540000	157550000
chr1	157920000	157930000	chr1	158310000	158320000
chr1	157940000	157950000	chr1	158160000	158170000
chr1	158690000	158700000	chr1	158810000	158820000
chr1	162860000	162870000	chr1	163110000	163120000
chr1	167580000	167590000	chr1	167670000	167680000
chr1	168420000	168430000	chr1	168570000	168580000
chr1	172820000	172830000	chr1	172930000	172940000
chr1	174080000	174090000	chr1	174230000	174240000
chr1	178640000	178650000	chr1	178790000	178800000
chr1	181090000	181100000	chr1	181370000	181380000
chr2	43570000	43580000	chr2	43750000	43760000
chr2	52620000	52630000	chr2	52950000	52960000
chr2	22780000	22790000	chr2	22960000	22970000
chr2	24000000	24010000	chr2	24110000	24120000
chr2	25890000	25900000	chr2	25990000	26000000
chr2	26290000	26300000	chr2	26410000	26420000
chr2	26510000	26520000	chr2	26660000	26670000
chr2	27140000	27150000	chr2	27280000	27290000
chr2	27400000	27410000	chr2	27610000	27620000
chr2	33600000	33610000	chr2	33830000	33840000
chr2	33900000	33910000	chr2	34170000	34180000
chr2	36180000	36190000	chr2	36340000	36350000
chr2	56610000	56620000	chr2	56750000	56760000
chr2	64970000	64980000	chr2	65170000	65180000
chr2	65250000	65260000	chr2	65390000	65400000
chr2	68040000	68050000	chr2	68170000	68180000
chr2	69110000	69120000	chr2	69270000	69280000
chr2	70050000	70060000	chr2	70380000	70390000
chr2	70070000	70080000	chr2	70200000	70210000
chr2	71290000	71300000	chr2	71390000	71400000
chr2	72570000	72580000	chr2	72890000	72900000
chr2	73400000	73410000	chr2	73620000	73630000
chr2	100430000	100440000	chr2	100560000	100570000
chr2	102640000	102650000	chr2	102790000	102800000
chr2	103400000	103410000	chr2	103710000	103720000
chr2	103710000	103720000	chr2	103820000	103830000
chr2	106190000	106200000	chr2	106800000	106810000
chr2	111160000	111170000	chr2	111270000	111280000
chr2	117360000	117370000	chr2	117930000	117940000
chr2	118540000	118550000	chr2	118700000	118710000
chr2	119130000	119140000	chr2	119330000	119340000
chr2	121020000	121030000	chr2	121170000	121180000
chr2	121390000	121400000	chr2	121520000	121530000
chr2	124880000	124890000	chr2	125030000	125040000
chr2	126580000	126590000	chr2	126830000	126840000
chr2	126650000	126660000	chr2	126820000	126830000
chr2	73910000	73920000	chr2	74490000	74500000
chr2	76760000	76770000	chr2	77540000	77550000
chr2	77190000	77200000	chr2	77550000	77560000
chr2	79710000	79720000	chr2	79850000	79860000
chr2	80180000	80190000	chr2	80360000	80370000
chr2	80880000	80890000	chr2	81040000	81050000
chr2	83490000	83500000	chr2	83620000	83630000
chr2	84990000	85000000	chr2	85400000	85410000
chr2	86220000	86230000	chr2	86340000	86350000
chr2	88790000	88800000	chr2	88930000	88940000
chr2	130900000	130910000	chr2	131230000	131240000
chr2	133370000	133380000	chr2	133910000	133920000
chr2	134500000	134510000	chr2	135140000	135150000
chr2	135820000	135830000	chr2	135940000	135950000
chr2	139220000	139230000	chr2	139400000	139410000
chr2	147200000	147210000	chr2	147590000	147600000
chr2	154230000	154240000	chr2	154380000	154390000
chr2	155320000	155330000	chr2	155440000	155450000
chr2	155330000	155340000	chr2	155580000	155590000
chr2	157160000	157170000	chr2	157390000	157400000
chr2	157440000	157450000	chr2	158020000	158030000
chr2	160240000	160250000	chr2	160390000	160400000
chr2	162800000	162810000	chr2	163150000	163160000
chr2	162930000	162940000	chr2	163150000	163160000
chr2	164800000	164810000	chr2	165170000	165180000
chr2	165920000	165930000	chr2	166380000	166390000
chr2	167510000	167520000	chr2	167830000	167840000
chr2	168080000	168090000	chr2	168460000	168470000
chr2	168290000	168300000	chr2	168460000	168470000
chr2	168490000	168500000	chr2	168690000	168700000
chr2	170260000	170270000	chr2	170420000	170430000
chr2	172940000	172950000	chr2	173370000	173380000
chr2	174140000	174150000	chr2	174500000	174510000
chr2	175730000	175740000	chr2	176260000	176270000
chr2	176900000	176910000	chr2	177050000	177060000
chr2	178660000	178670000	chr2	178930000	178940000
chr2	178910000	178920000	chr2	179080000	179090000
chr2	179650000	179660000	chr2	179780000	179790000
chr2	180310000	180320000	chr2	180510000	180520000
chr2	180520000	180530000	chr2	180630000	180640000
chr3	29910000	29920000	chr3	30340000	30350000
chr3	32420000	32430000	chr3	32590000	32600000
chr3	33720000	33730000	chr3	33820000	33830000
chr3	36090000	36100000	chr3	36330000	36340000
chr3	37510000	37520000	chr3	37800000	37810000
chr3	57740000	57750000	chr3	57920000	57930000
chr3	59210000	59220000	chr3	59330000	59340000
chr3	46620000	46630000	chr3	46790000	46800000
chr3	52060000	52070000	chr3	52650000	52660000
chr3	52070000	52080000	chr3	52730000	52740000
chr3	78880000	78890000	chr3	79250000	79260000
chr3	79000000	79010000	chr3	79250000	79260000
chr3	79470000	79480000	chr3	79610000	79620000
chr3	116040000	116050000	chr3	116180000	116190000
chr3	121240000	121250000	chr3	121430000	121440000
chr3	121590000	121600000	chr3	121970000	121980000
chr3	122010000	122020000	chr3	122340000	122350000
chr3	127140000	127150000	chr3	127250000	127260000
chr3	129010000	129020000	chr3	129130000	129140000
chr3	135570000	135580000	chr3	135810000	135820000
chr3	141960000	141970000	chr3	142110000	142120000
chr3	142150000	142160000	chr3	142390000	142400000
chr3	93430000	93440000	chr3	94040000	94050000
chr3	93920000	93930000	chr3	94070000	94080000
chr3	95330000	95340000	chr3	95540000	95550000
chr3	96750000	96760000	chr3	96980000	96990000
chr3	100780000	100790000	chr3	101080000	101090000
chr3	101290000	101300000	chr3	101620000	101630000
chr3	104340000	104350000	chr3	104480000	104490000
chr3	105480000	105490000	chr3	105700000	105710000
chr3	105790000	105800000	chr3	106090000	106100000
chr3	105970000	105980000	chr3	106240000	106250000
chr3	107030000	107040000	chr3	107270000	107280000
chr3	107700000	107710000	chr3	107930000	107940000
chr3	108960000	108970000	chr3	109290000	109300000
chr3	151480000	151490000	chr3	151730000	151740000
chr3	157230000	157240000	chr3	157370000	157380000
chr4	24650000	24660000	chr4	24820000	24830000
chr4	32150000	32160000	chr4	32620000	32630000
chr4	33300000	33310000	chr4	33370000	33380000
chr4	55520000	55530000	chr4	56510000	56520000
chr4	58110000	58120000	chr4	58260000	58270000
chr4	58430000	58440000	chr4	58640000	58650000
chr4	72830000	72840000	chr4	73540000	73550000
chr4	73130000	73140000	chr4	73250000	73260000
chr4	40260000	40270000	chr4	40600000	40610000
chr4	40250000	40260000	chr4	40540000	40550000
chr4	40450000	40460000	chr4	40570000	40580000
chr4	41630000	41640000	chr4	42330000	42340000
chr4	46790000	46800000	chr4	47040000	47050000
chr4	48210000	48220000	chr4	48410000	48420000
chr4	49000000	49010000	chr4	49140000	49150000
chr4	54770000	54780000	chr4	55250000	55260000
chr4	81600000	81610000	chr4	82190000	82200000
chr4	81800000	81810000	chr4	82250000	82260000
chr4	87010000	87020000	chr4	87180000	87190000
chr4	87440000	87450000	chr4	87990000	88000000
chr4	88210000	88220000	chr4	88320000	88330000
chr4	94970000	94980000	chr4	95560000	95570000
chr4	100400000	100410000	chr4	100670000	100680000
chr4	102660000	102670000	chr4	102840000	102850000
chr4	107590000	107600000	chr4	107780000	107790000
chr4	109800000	109810000	chr4	110090000	110100000
chr4	112420000	112430000	chr4	113860000	113870000
chr4	113400000	113410000	chr4	113580000	113590000
chr4	113800000	113810000	chr4	114030000	114040000
chr4	114720000	114730000	chr4	115580000	115590000
chr4	114990000	115000000	chr4	115370000	115380000
chr4	118110000	118120000	chr4	118240000	118250000
chr4	118300000	118310000	chr4	118840000	118850000
chr4	119880000	119890000	chr4	120040000	120050000
chr4	121010000	121020000	chr4	121120000	121130000
chr4	123610000	123620000	chr4	123780000	123790000
chr4	124900000	124910000	chr4	125650000	125660000
chr4	126270000	126280000	chr4	126400000	126410000
chr4	129030000	129040000	chr4	129130000	129140000
chr4	129450000	129460000	chr4	129740000	129750000
chr4	133200000	133210000	chr4	133380000	133390000
chr4	135070000	135080000	chr4	135220000	135230000
chr4	136210000	136220000	chr4	136530000	136540000
chr4	136990000	137000000	chr4	137110000	137120000
chr4	137010000	137020000	chr4	137200000	137210000
chr4	139060000	139070000	chr4	139190000	139200000
chr4	143240000	143250000	chr4	143440000	143450000
chr4	143720000	143730000	chr4	143870000	143880000
chr4	146730000	146740000	chr4	146920000	146930000
chr4	148080000	148090000	chr4	148430000	148440000
chr4	149180000	149190000	chr4	149400000	149410000
chr4	150870000	150880000	chr4	151260000	151270000
chr4	152550000	152560000	chr4	152850000	152860000
chr4	152550000	152560000	chr4	152730000	152740000
chr4	153710000	153720000	chr4	154190000	154200000
chr4	153780000	153790000	chr4	154160000	154170000
chr4	154230000	154240000	chr4	154430000	154440000
chr4	154250000	154260000	chr4	154630000	154640000
chr4	154850000	154860000	chr4	155080000	155090000
chr5	45480000	45490000	chr5	45790000	45800000
chr5	52190000	52200000	chr5	52450000	52460000
chr5	20760000	20770000	chr5	21090000	21100000
chr5	23380000	23390000	chr5	23560000	23570000
chr5	24690000	24700000	chr5	25120000	25130000
chr5	24760000	24770000	chr5	25100000	25110000
chr5	26380000	26390000	chr5	27820000	27830000
chr5	28880000	28890000	chr5	29260000	29270000
chr5	30740000	30750000	chr5	30940000	30950000
chr5	31890000	31900000	chr5	32510000	32520000
chr5	32220000	32230000	chr5	32480000	32490000
chr5	32530000	32540000	chr5	32840000	32850000
chr5	32640000	32650000	chr5	32790000	32800000
chr5	36370000	36380000	chr5	36770000	36780000
chr5	37340000	37350000	chr5	37520000	37530000
chr5	64880000	64890000	chr5	65210000	65220000
chr5	66210000	66220000	chr5	66330000	66340000
chr5	66340000	66350000	chr5	66610000	66620000
chr5	66800000	66810000	chr5	67030000	67040000
chr5	67470000	67480000	chr5	67610000	67620000
chr5	73460000	73470000	chr5	73770000	73780000
chr5	75600000	75610000	chr5	76130000	76140000
chr5	76270000	76280000	chr5	76550000	76560000
chr5	77420000	77430000	chr5	77650000	77660000
chr5	86010000	86020000	chr5	86340000	86350000
chr5	87430000	87440000	chr5	87600000	87610000
chr5	88530000	88540000	chr5	88770000	88780000
chr5	90400000	90410000	chr5	90620000	90630000
chr5	129680000	129690000	chr5	130090000	130100000
chr5	136850000	136860000	chr5	137140000	137150000
chr5	138260000	138270000	chr5	138480000	138490000
chr5	139320000	139330000	chr5	139560000	139570000
chr5	145280000	145290000	chr5	145490000	145500000
chr5	111400000	111410000	chr5	111700000	111710000
chr5	112660000	112670000	chr5	112760000	112770000
chr5	117960000	117970000	chr5	118380000	118390000
chr5	118070000	118080000	chr5	118370000	118380000
chr5	121300000	121310000	chr5	121370000	121380000
chr5	122950000	122960000	chr5	123070000	123080000
chr5	91890000	91900000	chr5	92280000	92290000
chr5	93150000	93160000	chr5	93380000	93390000
chr5	97550000	97560000	chr5	97980000	97990000
chr5	99130000	99140000	chr5	99290000	99300000
chr5	99230000	99240000	chr5	99440000	99450000
chr5	99650000	99660000	chr5	100010000	100020000
chr5	100130000	100140000	chr5	100310000	100320000
chr5	101440000	101450000	chr5	102080000	102090000
chr5	102760000	102770000	chr5	102970000	102980000
chr5	103780000	103790000	chr5	104060000	104070000
chr5	103790000	103800000	chr5	103960000	103970000
chr5	105560000	105570000	chr5	105770000	105780000
chr5	106380000	106390000	chr5	106510000	106520000
chr5	107440000	107450000	chr5	107730000	107740000
chr5	146960000	146970000	chr5	147380000	147390000
chr5	148210000	148220000	chr5	148380000	148390000
chr5	149120000	149130000	chr5	149250000	149260000
chr5	149130000	149140000	chr5	149520000	149530000
chr5	149860000	149870000	chr5	150170000	150180000
chr5	150630000	150640000	chr5	150820000	150830000
chr6	22270000	22280000	chr6	22410000	22420000
chr6	39830000	39840000	chr6	40190000	40200000
chr6	39920000	39930000	chr6	40040000	40050000
chr6	42870000	42880000	chr6	43040000	43050000
chr6	50270000	50280000	chr6	50480000	50490000
chr6	50960000	50970000	chr6	51110000	51120000
chr6	51140000	51150000	chr6	51530000	51540000
chr6	52210000	52220000	chr6	52790000	52800000
chr6	52240000	52250000	chr6	52540000	52550000
chr6	53460000	53470000	chr6	53670000	53680000
chr6	53920000	53930000	chr6	54180000	54190000
chr6	53970000	53980000	chr6	54160000	54170000
chr6	56430000	56440000	chr6	56550000	56560000
chr6	57280000	57290000	chr6	58250000	58260000
chr6	57370000	57380000	chr6	58170000	58180000
chr6	57980000	57990000	chr6	58230000	58240000
chr6	59730000	59740000	chr6	60060000	60070000
chr6	64640000	64650000	chr6	64910000	64920000
chr6	70070000	70080000	chr6	70270000	70280000
chr6	71100000	71110000	chr6	71310000	71320000
chr6	71930000	71940000	chr6	72100000	72110000
chr6	72360000	72370000	chr6	72480000	72490000
chr6	72510000	72520000	chr6	72770000	72780000
chr6	94490000	94500000	chr6	94930000	94940000
chr6	81920000	81930000	chr6	82210000	82220000
chr6	81920000	81930000	chr6	82340000	82350000
chr6	82000000	82010000	chr6	82330000	82340000
chr6	83300000	83310000	chr6	83610000	83620000
chr6	83810000	83820000	chr6	84020000	84030000
chr6	84360000	84370000	chr6	85070000	85080000
chr6	85090000	85100000	chr6	85340000	85350000
chr6	85710000	85720000	chr6	85870000	85880000
chr6	89620000	89630000	chr6	90270000	90280000
chr6	89660000	89670000	chr6	90010000	90020000
chr6	89960000	89970000	chr6	90090000	90100000
chr6	112150000	112160000	chr6	112300000	112310000
chr6	115960000	115970000	chr6	116110000	116120000
chr6	116660000	116670000	chr6	116780000	116790000
chr6	117190000	117200000	chr6	117690000	117700000
chr6	117690000	117700000	chr6	117770000	117780000
chr6	118130000	118140000	chr6	118320000	118330000
chr6	118590000	118600000	chr6	119170000	119180000
chr6	119980000	119990000	chr6	120120000	120130000
chr6	120170000	120180000	chr6	120240000	120250000
chr6	123260000	123270000	chr6	123810000	123820000
chr6	123270000	123280000	chr6	123610000	123620000
chr6	123690000	123700000	chr6	124130000	124140000
chr6	124480000	124490000	chr6	124580000	124590000
chr6	125080000	125090000	chr6	125210000	125220000
chr6	125640000	125650000	chr6	126330000	126340000
chr6	127090000	127100000	chr6	127290000	127300000
chr6	127490000	127500000	chr6	127830000	127840000
chr6	128740000	128750000	chr6	129070000	129080000
chr6	133550000	133560000	chr6	133640000	133650000
chr6	134380000	134390000	chr6	134560000	134570000
chr6	135200000	135210000	chr6	135330000	135340000
chr6	135420000	135430000	chr6	135790000	135800000
chr6	137010000	137020000	chr6	137130000	137140000
chr6	137190000	137200000	chr6	137660000	137670000
chr6	137380000	137390000	chr6	137550000	137560000
chr6	137530000	137540000	chr6	137670000	137680000
chr6	140060000	140070000	chr6	140180000	140190000
chr6	140880000	140890000	chr6	141090000	141100000
chr6	142290000	142300000	chr6	142460000	142470000
chr6	145000000	145010000	chr6	145270000	145280000
chr6	145310000	145320000	chr6	145610000	145620000
chr6	145620000	145630000	chr6	145740000	145750000
chr6	145670000	145680000	chr6	146210000	146220000
chr6	145920000	145930000	chr6	146220000	146230000
chr6	148190000	148200000	chr6	148290000	148300000
chr6	148960000	148970000	chr6	149050000	149060000
chr7	38380000	38390000	chr7	38560000	38570000
chr7	38970000	38980000	chr7	39050000	39060000
chr7	47330000	47340000	chr7	47540000	47550000
chr7	48780000	48790000	chr7	50300000	50310000
chr7	49850000	49860000	chr7	50090000	50100000
chr7	59280000	59290000	chr7	59460000	59470000
chr7	64580000	64590000	chr7	64680000	64690000
chr7	69650000	69660000	chr7	69860000	69870000
chr7	73460000	73470000	chr7	73800000	73810000
chr7	24160000	24170000	chr7	24630000	24640000
chr7	25590000	25600000	chr7	25750000	25760000
chr7	25820000	25830000	chr7	26170000	26180000
chr7	27090000	27100000	chr7	27620000	27630000
chr7	28600000	28610000	chr7	29030000	29040000
chr7	31590000	31600000	chr7	31760000	31770000
chr7	35190000	35200000	chr7	35440000	35450000
chr7	36060000	36070000	chr7	36170000	36180000
chr7	36670000	36680000	chr7	36950000	36960000
chr7	37400000	37410000	chr7	37740000	37750000
chr7	130180000	130190000	chr7	130600000	130610000
chr7	136800000	136810000	chr7	137410000	137420000
chr7	74360000	74370000	chr7	74770000	74780000
chr7	79030000	79040000	chr7	79210000	79220000
chr7	79380000	79390000	chr7	79500000	79510000
chr7	80660000	80670000	chr7	80770000	80780000
chr7	80800000	80810000	chr7	81020000	81030000
chr7	85930000	85940000	chr7	86040000	86050000
chr7	86070000	86080000	chr7	86210000	86220000
chr7	86070000	86080000	chr7	86290000	86300000
chr7	86930000	86940000	chr7	87100000	87110000
chr7	87530000	87540000	chr7	87720000	87730000
chr7	88030000	88040000	chr7	88200000	88210000
chr7	89810000	89820000	chr7	90020000	90030000
chr7	90110000	90120000	chr7	90690000	90700000
chr7	91060000	91070000	chr7	91480000	91490000
chr7	91740000	91750000	chr7	91920000	91930000
chr7	92200000	92210000	chr7	92880000	92890000
chr7	92630000	92640000	chr7	93140000	93150000
chr7	92850000	92860000	chr7	93000000	93010000
chr7	96640000	96650000	chr7	97050000	97060000
chr7	104890000	104900000	chr7	105110000	105120000
chr7	108120000	108130000	chr7	108430000	108440000
chr7	108200000	108210000	chr7	108530000	108540000
chr7	108220000	108230000	chr7	108430000	108440000
chr7	109420000	109430000	chr7	109560000	109570000
chr7	113010000	113020000	chr7	113270000	113280000
chr7	113200000	113210000	chr7	113440000	113450000
chr7	117300000	117310000	chr7	117780000	117790000
chr7	119530000	119540000	chr7	119730000	119740000
chr7	119760000	119770000	chr7	120020000	120030000
chr7	123270000	123280000	chr7	123470000	123480000
chr7	123280000	123290000	chr7	123400000	123410000
chr7	123830000	123840000	chr7	124050000	124060000
chr7	124160000	124170000	chr7	124300000	124310000
chr7	125890000	125900000	chr7	126140000	126150000
chr7	147510000	147520000	chr7	147590000	147600000
chr7	147530000	147540000	chr7	147930000	147940000
chr7	147710000	147720000	chr7	147970000	147980000
chr7	148100000	148110000	chr7	148240000	148250000
chr7	148260000	148270000	chr7	148360000	148370000
chr7	149610000	149620000	chr7	149860000	149870000
chr7	150280000	150290000	chr7	150630000	150640000
chr7	150970000	150980000	chr7	151090000	151100000
chr8	26390000	26400000	chr8	26700000	26710000
chr8	27810000	27820000	chr8	28030000	28040000
chr8	35250000	35260000	chr8	35450000	35460000
chr8	35440000	35450000	chr8	35880000	35890000
chr8	36930000	36940000	chr8	37250000	37260000
chr8	38420000	38430000	chr8	38530000	38540000
chr8	42130000	42140000	chr8	42280000	42290000
chr8	62980000	62990000	chr8	63340000	63350000
chr8	63100000	63110000	chr8	63330000	63340000
chr8	66600000	66610000	chr8	67010000	67020000
chr8	71370000	71380000	chr8	71540000	71550000
chr8	71720000	71730000	chr8	71850000	71860000
chr8	71840000	71850000	chr8	72280000	72290000
chr8	72920000	72930000	chr8	73060000	73070000
chr8	73540000	73550000	chr8	73740000	73750000
chr8	93350000	93360000	chr8	93430000	93440000
chr8	107190000	107200000	chr8	107480000	107490000
chr8	109090000	109100000	chr8	109170000	109180000
chr8	109230000	109240000	chr8	109390000	109400000
chr8	109630000	109640000	chr8	109840000	109850000
chr8	74050000	74060000	chr8	74190000	74200000
chr8	74780000	74790000	chr8	74880000	74890000
chr8	80590000	80600000	chr8	80980000	80990000
chr8	80760000	80770000	chr8	81250000	81260000
chr8	85380000	85390000	chr8	85600000	85610000
chr8	89470000	89480000	chr8	89720000	89730000
chr8	90130000	90140000	chr8	90540000	90550000
chr8	119730000	119740000	chr8	119970000	119980000
chr8	125140000	125150000	chr8	125330000	125340000
chr8	127640000	127650000	chr8	128390000	128400000
chr8	127690000	127700000	chr8	128090000	128100000
chr8	129510000	129520000	chr8	129690000	129700000
chr9	20260000	20270000	chr9	20410000	20420000
chr9	20270000	20280000	chr9	20520000	20530000
chr9	22520000	22530000	chr9	22720000	22730000
chr9	24510000	24520000	chr9	24820000	24830000
chr9	27220000	27230000	chr9	28030000	28040000
chr9	30960000	30970000	chr9	31150000	31160000
chr9	31380000	31390000	chr9	31630000	31640000
chr9	31390000	31400000	chr9	31720000	31730000
chr9	31740000	31750000	chr9	32140000	32150000
chr9	31760000	31770000	chr9	31860000	31870000
chr9	60100000	60110000	chr9	60360000	60370000
chr9	65440000	65450000	chr9	65690000	65700000
chr9	66380000	66390000	chr9	66550000	66560000
chr9	67860000	67870000	chr9	68550000	68560000
chr9	70510000	70520000	chr9	70920000	70930000
chr9	72610000	72620000	chr9	72730000	72740000
chr9	39310000	39320000	chr9	39580000	39590000
chr9	40870000	40880000	chr9	40980000	40990000
chr9	43790000	43800000	chr9	43890000	43900000
chr9	43930000	43940000	chr9	44090000	44100000
chr9	44250000	44260000	chr9	44450000	44460000
chr9	45240000	45250000	chr9	45550000	45560000
chr9	45800000	45810000	chr9	46030000	46040000
chr9	46180000	46190000	chr9	46540000	46550000
chr9	49070000	49080000	chr9	49280000	49290000
chr9	49760000	49770000	chr9	49980000	49990000
chr9	50640000	50650000	chr9	50830000	50840000
chr9	50970000	50980000	chr9	51110000	51120000
chr9	54040000	54050000	chr9	54170000	54180000
chr9	55640000	55650000	chr9	55760000	55770000
chr9	75610000	75620000	chr9	75860000	75870000
chr9	79660000	79670000	chr9	79840000	79850000
chr9	83270000	83280000	chr9	83480000	83490000
chr9	86930000	86940000	chr9	87140000	87150000
chr9	88600000	88610000	chr9	89560000	89570000
chr9	88750000	88760000	chr9	88950000	88960000
chr9	98320000	98330000	chr9	98430000	98440000
chr9	99740000	99750000	chr9	99890000	99900000
chr9	100360000	100370000	chr9	100890000	100900000
chr9	104480000	104490000	chr9	104880000	104890000
chr9	105580000	105590000	chr9	105910000	105920000
chr9	106570000	106580000	chr9	106710000	106720000
chr9	111390000	111400000	chr9	111810000	111820000
chr9	111440000	111450000	chr9	111800000	111810000
chr9	115600000	115610000	chr9	115770000	115780000
chr9	118820000	118830000	chr9	118960000	118970000
chr9	119400000	119410000	chr9	119660000	119670000
chr9	121180000	121190000	chr9	121290000	121300000
chr9	121390000	121400000	chr9	121510000	121520000
chr9	121380000	121390000	chr9	121580000	121590000
chr9	123160000	123170000	chr9	123420000	123430000
chr10	38590000	38600000	chr10	38770000	38780000
chr10	39790000	39800000	chr10	39930000	39940000
chr10	40370000	40380000	chr10	40700000	40710000
chr10	41750000	41760000	chr10	42000000	42010000
chr10	42030000	42040000	chr10	42320000	42330000
chr10	44780000	44790000	chr10	45060000	45070000
chr10	44850000	44860000	chr10	45050000	45060000
chr10	50620000	50630000	chr10	51110000	51120000
chr10	51530000	51540000	chr10	51800000	51810000
chr10	20720000	20730000	chr10	20900000	20910000
chr10	23690000	23700000	chr10	24020000	24030000
chr10	23710000	23720000	chr10	23800000	23810000
chr10	24160000	24170000	chr10	24330000	24340000
chr10	24980000	24990000	chr10	25360000	25370000
chr10	26610000	26620000	chr10	26720000	26730000
chr10	28810000	28820000	chr10	29000000	29010000
chr10	33490000	33500000	chr10	33580000	33590000
chr10	33740000	33750000	chr10	34030000	34040000
chr10	33870000	33880000	chr10	34020000	34030000
chr10	58760000	58770000	chr10	59320000	59330000
chr10	61330000	61340000	chr10	61430000	61440000
chr10	69330000	69340000	chr10	69430000	69440000
chr10	70050000	70060000	chr10	70250000	70260000
chr10	71580000	71590000	chr10	71840000	71850000
chr10	94450000	94460000	chr10	94930000	94940000
chr10	101940000	101950000	chr10	102280000	102290000
chr10	107740000	107750000	chr10	107880000	107890000
chr10	108930000	108940000	chr10	109110000	109120000
chr10	74500000	74510000	chr10	74610000	74620000
chr10	74820000	74830000	chr10	74910000	74920000
chr10	75930000	75940000	chr10	76190000	76200000
chr10	76600000	76610000	chr10	76700000	76710000
chr10	77490000	77500000	chr10	77620000	77630000
chr10	78630000	78640000	chr10	78730000	78740000
chr10	80350000	80360000	chr10	80450000	80460000
chr10	82460000	82470000	chr10	82630000	82640000
chr10	83560000	83570000	chr10	83900000	83910000
chr10	85180000	85190000	chr10	85260000	85270000
chr10	86500000	86510000	chr10	86970000	86980000
chr10	87060000	87070000	chr10	87760000	87770000
chr10	88930000	88940000	chr10	89080000	89090000
chr10	90190000	90200000	chr10	90500000	90510000
chr10	90200000	90210000	chr10	90340000	90350000
chr10	90200000	90210000	chr10	90590000	90600000
chr10	110930000	110940000	chr10	111380000	111390000
chr10	114250000	114260000	chr10	114480000	114490000
chr10	117610000	117620000	chr10	117740000	117750000
chr10	119750000	119760000	chr10	120000000	120010000
chr10	126550000	126560000	chr10	126770000	126780000
chr10	126790000	126800000	chr10	126990000	127000000
chr10	127100000	127110000	chr10	127380000	127390000
chr10	128680000	128690000	chr10	128900000	128910000
chr11	20160000	20170000	chr11	20290000	20300000
chr11	20700000	20710000	chr11	21360000	21370000
chr11	21340000	21350000	chr11	21500000	21510000
chr11	22910000	22920000	chr11	23080000	23090000
chr11	31570000	31580000	chr11	32030000	32040000
chr11	32070000	32080000	chr11	32220000	32230000
chr11	34130000	34140000	chr11	34240000	34250000
chr11	35280000	35290000	chr11	35480000	35490000
chr11	35670000	35680000	chr11	35800000	35810000
chr11	36050000	36060000	chr11	36340000	36350000
chr11	43710000	43720000	chr11	44140000	44150000
chr11	47220000	47230000	chr11	47430000	47440000
chr11	48680000	48690000	chr11	48910000	48920000
chr11	48740000	48750000	chr11	48860000	48870000
chr11	49090000	49100000	chr11	49380000	49390000
chr11	55010000	55020000	chr11	55190000	55200000
chr11	57750000	57760000	chr11	57910000	57920000
chr11	59690000	59700000	chr11	59870000	59880000
chr11	67350000	67360000	chr11	67450000	67460000
chr11	68040000	68050000	chr11	68220000	68230000
chr11	70320000	70330000	chr11	70570000	70580000
chr11	72160000	72170000	chr11	72230000	72240000
chr11	73870000	73880000	chr11	74170000	74180000
chr11	74190000	74200000	chr11	74330000	74340000
chr11	74990000	75000000	chr11	75100000	75110000
chr11	75590000	75600000	chr11	75710000	75720000
chr11	75860000	75870000	chr11	76230000	76240000
chr11	76920000	76930000	chr11	77120000	77130000
chr11	77790000	77800000	chr11	77980000	77990000
chr11	78380000	78390000	chr11	78640000	78650000
chr11	79430000	79440000	chr11	79720000	79730000
chr11	82220000	82230000	chr11	82520000	82530000
chr11	84990000	85000000	chr11	85080000	85090000
chr11	85510000	85520000	chr11	85640000	85650000
chr11	86710000	86720000	chr11	86820000	86830000
chr11	87610000	87620000	chr11	87760000	87770000
chr11	88240000	88250000	chr11	88680000	88690000
chr11	116180000	116190000	chr11	116310000	116320000
chr11	116740000	116750000	chr11	116880000	116890000
chr11	117060000	117070000	chr11	117230000	117240000
chr11	93440000	93450000	chr11	93600000	93610000
chr11	93980000	93990000	chr11	94100000	94110000
chr11	94880000	94890000	chr11	95100000	95110000
chr11	95120000	95130000	chr11	95380000	95390000
chr11	100830000	100840000	chr11	100920000	100930000
chr11	103350000	103360000	chr11	103460000	103470000
chr11	103620000	103630000	chr11	104030000	104040000
chr11	103850000	103860000	chr11	104040000	104050000
chr11	105800000	105810000	chr11	106230000	106240000
chr11	107740000	107750000	chr11	107850000	107860000
chr11	108300000	108310000	chr11	109060000	109070000
chr11	109170000	109180000	chr11	109290000	109300000
chr12	38510000	38520000	chr12	38830000	38840000
chr12	40420000	40430000	chr12	40760000	40770000
chr12	40980000	40990000	chr12	41400000	41410000
chr12	53680000	53690000	chr12	53940000	53950000
chr12	56210000	56220000	chr12	56340000	56350000
chr12	58090000	58100000	chr12	58280000	58290000
chr12	58550000	58560000	chr12	58690000	58700000
chr12	69700000	69710000	chr12	69940000	69950000
chr12	70300000	70310000	chr12	70430000	70440000
chr12	71590000	71600000	chr12	72010000	72020000
chr12	71800000	71810000	chr12	71920000	71930000
chr12	72870000	72880000	chr12	73340000	73350000
chr12	19540000	19550000	chr12	20270000	20280000
chr12	22030000	22040000	chr12	23140000	23150000
chr12	22500000	22510000	chr12	22690000	22700000
chr12	25410000	25420000	chr12	25630000	25640000
chr12	29740000	29750000	chr12	29920000	29930000
chr12	30590000	30600000	chr12	30720000	30730000
chr12	31290000	31300000	chr12	31550000	31560000
chr12	31810000	31820000	chr12	32010000	32020000
chr12	32180000	32190000	chr12	32600000	32610000
chr12	34160000	34170000	chr12	34290000	34300000
chr12	35370000	35380000	chr12	35860000	35870000
chr12	102430000	102440000	chr12	102620000	102630000
chr12	74110000	74120000	chr12	74610000	74620000
chr12	76890000	76900000	chr12	77260000	77270000
chr12	77100000	77110000	chr12	77450000	77460000
chr12	78140000	78150000	chr12	78350000	78360000
chr12	80450000	80460000	chr12	80860000	80870000
chr12	83180000	83190000	chr12	83570000	83580000
chr12	85280000	85290000	chr12	85410000	85420000
chr12	87270000	87280000	chr12	87420000	87430000
chr12	110270000	110280000	chr12	110540000	110550000
chr12	111260000	111270000	chr12	111480000	111490000
chr12	114470000	114480000	chr12	114690000	114700000
chr12	114840000	114850000	chr12	115000000	115010000
chr12	116500000	116510000	chr12	116940000	116950000
chr12	118410000	118420000	chr12	118580000	118590000
chr12	119900000	119910000	chr12	120060000	120070000
chr13	20180000	20190000	chr13	20350000	20360000
chr13	20400000	20410000	chr13	20560000	20570000
chr13	21920000	21930000	chr13	22120000	22130000
chr13	22290000	22300000	chr13	23160000	23170000
chr13	23000000	23010000	chr13	23140000	23150000
chr13	23990000	24000000	chr13	24390000	24400000
chr13	30670000	30680000	chr13	30900000	30910000
chr13	31790000	31800000	chr13	31870000	31880000
chr13	34280000	34290000	chr13	34710000	34720000
chr13	38150000	38160000	chr13	38300000	38310000
chr13	41380000	41390000	chr13	41730000	41740000
chr13	41800000	41810000	chr13	42210000	42220000
chr13	43280000	43290000	chr13	43450000	43460000
chr13	44350000	44360000	chr13	45040000	45050000
chr13	45130000	45140000	chr13	45550000	45560000
chr13	46400000	46410000	chr13	46720000	46730000
chr13	47420000	47430000	chr13	47560000	47570000
chr13	47670000	47680000	chr13	48540000	48550000
chr13	47690000	47700000	chr13	47860000	47870000
chr13	47740000	47750000	chr13	48010000	48020000
chr13	48100000	48110000	chr13	48540000	48550000
chr13	49850000	49860000	chr13	50960000	50970000
chr13	50120000	50130000	chr13	50710000	50720000
chr13	50150000	50160000	chr13	50840000	50850000
chr13	51760000	51770000	chr13	51910000	51920000
chr13	53200000	53210000	chr13	53400000	53410000
chr13	54900000	54910000	chr13	55260000	55270000
chr13	54900000	54910000	chr13	55170000	55180000
chr13	55920000	55930000	chr13	56350000	56360000
chr13	55970000	55980000	chr13	56060000	56070000
chr13	56380000	56390000	chr13	56530000	56540000
chr13	56650000	56660000	chr13	56760000	56770000
chr13	56900000	56910000	chr13	57350000	57360000
chr13	58260000	58270000	chr13	58460000	58470000
chr13	58380000	58390000	chr13	58650000	58660000
chr13	58390000	58400000	chr13	58480000	58490000
chr13	58750000	58760000	chr13	59380000	59390000
chr13	59510000	59520000	chr13	59590000	59600000
chr13	59740000	59750000	chr13	59830000	59840000
chr13	59980000	59990000	chr13	60210000	60220000
chr13	60070000	60080000	chr13	60350000	60360000
chr13	61740000	61750000	chr13	62240000	62250000
chr13	61830000	61840000	chr13	62850000	62860000
chr13	61840000	61850000	chr13	62610000	62620000
chr13	64420000	64430000	chr13	64540000	64550000
chr13	68040000	68050000	chr13	68560000	68570000
chr13	68110000	68120000	chr13	68420000	68430000
chr13	69670000	69680000	chr13	69790000	69800000
chr13	70780000	70790000	chr13	70980000	70990000
chr13	71610000	71620000	chr13	71890000	71900000
chr13	72300000	72310000	chr13	72650000	72660000
chr13	72790000	72800000	chr13	72970000	72980000
chr13	73500000	73510000	chr13	73820000	73830000
chr13	73550000	73560000	chr13	73750000	73760000
chr13	81000000	81010000	chr13	81280000	81290000
chr13	93330000	93340000	chr13	93500000	93510000
chr13	96810000	96820000	chr13	97180000	97190000
chr13	103970000	103980000	chr13	104320000	104330000
chr13	107910000	107920000	chr13	108190000	108200000
chr13	112350000	112360000	chr13	112530000	112540000
chr13	113080000	113090000	chr13	113320000	113330000
chr13	114110000	114120000	chr13	114460000	114470000
chr14	20650000	20660000	chr14	20810000	20820000
chr14	20930000	20940000	chr14	21060000	21070000
chr14	21580000	21590000	chr14	21680000	21690000
chr14	22030000	22040000	chr14	22540000	22550000
chr14	22790000	22800000	chr14	23390000	23400000
chr14	25850000	25860000	chr14	26350000	26360000
chr14	26640000	26650000	chr14	26980000	26990000
chr14	28000000	28010000	chr14	28310000	28320000
chr14	28400000	28410000	chr14	28540000	28550000
chr14	31500000	31510000	chr14	31670000	31680000
chr14	32460000	32470000	chr14	32880000	32890000
chr14	32920000	32930000	chr14	32990000	33000000
chr14	33410000	33420000	chr14	34010000	34020000
chr14	34890000	34900000	chr14	35210000	35220000
chr14	35630000	35640000	chr14	35920000	35930000
chr14	55740000	55750000	chr14	56120000	56130000
chr14	55770000	55780000	chr14	56060000	56070000
chr14	56590000	56600000	chr14	56760000	56770000
chr14	57710000	57720000	chr14	57960000	57970000
chr14	59960000	59970000	chr14	60180000	60190000
chr14	61140000	61150000	chr14	61300000	61310000
chr14	61410000	61420000	chr14	61730000	61740000
chr14	61520000	61530000	chr14	61710000	61720000
chr14	63690000	63700000	chr14	63990000	64000000
chr14	66790000	66800000	chr14	66900000	66910000
chr14	68600000	68610000	chr14	68760000	68770000
chr14	70250000	70260000	chr14	70510000	70520000
chr14	70930000	70940000	chr14	71040000	71050000
chr14	41390000	41400000	chr14	41590000	41600000
chr14	44260000	44270000	chr14	45250000	45260000
chr14	47490000	47500000	chr14	47680000	47690000
chr14	48390000	48400000	chr14	48530000	48540000
chr14	49860000	49870000	chr14	50150000	50160000
chr14	50550000	50560000	chr14	50710000	50720000
chr14	53960000	53970000	chr14	54360000	54370000
chr14	54890000	54900000	chr14	55110000	55120000
chr14	55440000	55450000	chr14	55610000	55620000
chr14	114570000	114580000	chr14	114920000	114930000
chr14	118620000	118630000	chr14	118820000	118830000
chr14	118850000	118860000	chr14	119200000	119210000
chr14	120230000	120240000	chr14	120410000	120420000
chr15	25370000	25380000	chr15	25640000	25650000
chr15	27830000	27840000	chr15	28100000	28110000
chr15	39700000	39710000	chr15	39960000	39970000
chr15	50850000	50860000	chr15	50990000	51000000
chr15	51730000	51740000	chr15	51980000	51990000
chr15	52960000	52970000	chr15	53170000	53180000
chr15	54930000	54940000	chr15	55120000	55130000
chr15	55640000	55650000	chr15	55870000	55880000
chr15	60570000	60580000	chr15	60740000	60750000
chr15	61820000	61830000	chr15	62080000	62090000
chr15	63680000	63690000	chr15	63950000	63960000
chr15	63950000	63960000	chr15	64170000	64180000
chr15	66510000	66520000	chr15	66720000	66730000
chr15	66760000	66770000	chr15	66920000	66930000
chr15	71310000	71320000	chr15	71710000	71720000
chr15	93540000	93550000	chr15	94040000	94050000
chr15	95930000	95940000	chr15	96140000	96150000
chr15	96780000	96790000	chr15	96960000	96970000
chr15	101290000	101300000	chr15	101800000	101810000
chr15	101600000	101610000	chr15	101790000	101800000
chr15	102820000	102830000	chr15	102990000	103000000
chr15	74820000	74830000	chr15	74970000	74980000
chr15	77240000	77250000	chr15	77350000	77360000
chr15	77240000	77250000	chr15	77740000	77750000
chr15	82110000	82120000	chr15	82610000	82620000
chr15	82220000	82230000	chr15	82380000	82390000
chr15	82270000	82280000	chr15	82890000	82900000
chr15	82270000	82280000	chr15	82600000	82610000
chr15	82280000	82290000	chr15	82530000	82540000
chr15	83460000	83470000	chr15	83870000	83880000
chr15	85110000	85120000	chr15	85410000	85420000
chr15	85430000	85440000	chr15	85540000	85550000
chr15	85870000	85880000	chr15	85960000	85970000
chr15	87620000	87630000	chr15	87760000	87770000
chr15	89540000	89550000	chr15	89920000	89930000
chr16	59460000	59470000	chr16	59620000	59630000
chr16	44470000	44480000	chr16	44690000	44700000
chr16	45200000	45210000	chr16	45410000	45420000
chr16	22310000	22320000	chr16	22560000	22570000
chr16	23000000	23010000	chr16	23150000	23160000
chr16	23630000	23640000	chr16	23930000	23940000
chr16	23990000	24000000	chr16	24290000	24300000
chr16	25360000	25370000	chr16	25790000	25800000
chr16	29820000	29830000	chr16	30210000	30220000
chr16	29840000	29850000	chr16	30060000	30070000
chr16	29920000	29930000	chr16	30210000	30220000
chr16	31180000	31190000	chr16	31350000	31360000
chr16	32140000	32150000	chr16	32460000	32470000
chr16	32260000	32270000	chr16	32470000	32480000
chr16	37700000	37710000	chr16	37900000	37910000
chr16	85810000	85820000	chr16	86420000	86430000
chr16	86910000	86920000	chr16	87230000	87240000
chr16	87060000	87070000	chr16	87240000	87250000
chr16	87600000	87610000	chr16	87740000	87750000
chr16	91080000	91090000	chr16	91350000	91360000
chr16	91950000	91960000	chr16	92280000	92290000
chr16	94090000	94100000	chr16	94460000	94470000
chr16	97670000	97680000	chr16	97760000	97770000
chr17	66490000	66500000	chr17	66560000	66570000
chr17	72950000	72960000	chr17	73120000	73130000
chr17	21610000	21620000	chr17	21780000	21790000
chr17	22220000	22230000	chr17	22350000	22360000
chr17	25450000	25460000	chr17	25600000	25610000
chr17	25610000	25620000	chr17	25940000	25950000
chr17	26610000	26620000	chr17	26770000	26780000
chr17	28240000	28250000	chr17	28450000	28460000
chr17	28360000	28370000	chr17	28440000	28450000
chr17	30040000	30050000	chr17	30570000	30580000
chr17	31140000	31150000	chr17	31300000	31310000
chr17	31300000	31310000	chr17	31380000	31390000
chr17	32670000	32680000	chr17	32760000	32770000
chr17	34490000	34500000	chr17	34910000	34920000
chr17	35600000	35610000	chr17	36290000	36300000
chr17	36450000	36460000	chr17	36920000	36930000
chr17	36550000	36560000	chr17	36860000	36870000
chr17	36670000	36680000	chr17	36920000	36930000
chr17	36680000	36690000	chr17	36830000	36840000
chr17	37390000	37400000	chr17	37580000	37590000
chr17	39690000	39700000	chr17	39800000	39810000
chr17	43150000	43160000	chr17	43370000	43380000
chr17	44900000	44910000	chr17	45180000	45190000
chr17	45710000	45720000	chr17	45790000	45800000
chr17	46900000	46910000	chr17	47020000	47030000
chr17	47970000	47980000	chr17	48180000	48190000
chr17	49050000	49060000	chr17	49530000	49540000
chr17	49670000	49680000	chr17	50000000	50010000
chr17	78850000	78860000	chr17	78980000	78990000
chr17	80090000	80100000	chr17	80220000	80230000
chr17	80090000	80100000	chr17	80400000	80410000
chr17	86900000	86910000	chr17	87270000	87280000
chr17	87720000	87730000	chr17	87950000	87960000
chr18	38160000	38170000	chr18	38700000	38710000
chr18	43150000	43160000	chr18	43330000	43340000
chr18	53120000	53130000	chr18	53530000	53540000
chr18	22180000	22190000	chr18	22390000	22400000
chr18	24860000	24870000	chr18	25080000	25090000
chr18	33970000	33980000	chr18	34190000	34200000
chr18	56960000	56970000	chr18	57220000	57230000
chr18	57560000	57570000	chr18	58110000	58120000
chr18	61020000	61030000	chr18	61230000	61240000
chr18	61330000	61340000	chr18	61630000	61640000
chr18	61440000	61450000	chr18	61640000	61650000
chr18	61690000	61700000	chr18	61850000	61860000
chr18	65180000	65190000	chr18	65410000	65420000
chr18	66720000	66730000	chr18	67150000	67160000
chr18	66820000	66830000	chr18	67170000	67180000
chr18	67820000	67830000	chr18	67920000	67930000
chr18	68350000	68360000	chr18	68620000	68630000
chr18	68660000	68670000	chr18	68830000	68840000
chr18	80690000	80700000	chr18	80910000	80920000
chr18	84840000	84850000	chr18	84960000	84970000
chr18	84850000	84860000	chr18	85080000	85090000
chr18	88950000	88960000	chr18	89150000	89160000
chr19	22130000	22140000	chr19	22380000	22390000
chr19	23430000	23440000	chr19	23590000	23600000
chr19	25030000	25040000	chr19	25400000	25410000
chr19	25530000	25540000	chr19	25700000	25710000
chr19	27530000	27540000	chr19	27750000	27760000
chr19	32790000	32800000	chr19	33300000	33310000
chr19	34740000	34750000	chr19	34850000	34860000
chr19	39410000	39420000	chr19	39530000	39540000
chr19	41160000	41170000	chr19	41300000	41310000
chr19	42270000	42280000	chr19	42360000	42370000
chr19	43100000	43110000	chr19	43380000	43390000
chr19	44650000	44660000	chr19	44970000	44980000
chr19	47430000	47440000	chr19	47540000	47550000
chr19	48250000	48260000	chr19	48500000	48510000
chr19	53480000	53490000	chr19	53640000	53650000
chr19	56580000	56590000	chr19	56660000	56670000
chr19	56580000	56590000	chr19	56830000	56840000
chr19	56650000	56660000	chr19	56850000	56860000
chr19	57240000	57250000	chr19	57550000	57560000
chr19	58870000	58880000	chr19	59270000	59280000

## Sheet: e14_wt_loop
Anchor 1 chromosome	Anchor 1 start	Anchor 1 end	Anchor 2 chromosome	Anchor 2 start	Anchor 2 end
chr1	19190000	19200000	chr1	20490000	20500000
chr1	20290000	20300000	chr1	20500000	20510000
chr1	20920000	20930000	chr1	21150000	21160000
chr1	20930000	20940000	chr1	21080000	21090000
chr1	21190000	21200000	chr1	21270000	21280000
chr1	21400000	21410000	chr1	22260000	22270000
chr1	21450000	21460000	chr1	21970000	21980000
chr1	22620000	22630000	chr1	23070000	23080000
chr1	23830000	23840000	chr1	24010000	24020000
chr1	23830000	23840000	chr1	24160000	24170000
chr1	30820000	30830000	chr1	31210000	31220000
chr1	30840000	30850000	chr1	30990000	31000000
chr1	31040000	31050000	chr1	31340000	31350000
chr1	31270000	31280000	chr1	31390000	31400000
chr1	34060000	34070000	chr1	34230000	34240000
chr1	34270000	34280000	chr1	34460000	34470000
chr1	34560000	34570000	chr1	34640000	34650000
chr1	34560000	34570000	chr1	34740000	34750000
chr1	35800000	35810000	chr1	36180000	36190000
chr1	35890000	35900000	chr1	36190000	36200000
chr1	35900000	35910000	chr1	36040000	36050000
chr1	36590000	36600000	chr1	36740000	36750000
chr1	36590000	36600000	chr1	36790000	36800000
chr1	36600000	36610000	chr1	36690000	36700000
chr1	36820000	36830000	chr1	37300000	37310000
chr1	36830000	36840000	chr1	37470000	37480000
chr1	37320000	37330000	chr1	37680000	37690000
chr1	37330000	37340000	chr1	37460000	37470000
chr1	37510000	37520000	chr1	37690000	37700000
chr1	37750000	37760000	chr1	37910000	37920000
chr1	37950000	37960000	chr1	38030000	38040000
chr1	38240000	38250000	chr1	38830000	38840000
chr1	38900000	38910000	chr1	39000000	39010000
chr1	39060000	39070000	chr1	39270000	39280000
chr1	39060000	39070000	chr1	39400000	39410000
chr1	39060000	39070000	chr1	39570000	39580000
chr1	39440000	39450000	chr1	39560000	39570000
chr1	40180000	40190000	chr1	40430000	40440000
chr1	40940000	40950000	chr1	41110000	41120000
chr1	42220000	42230000	chr1	42740000	42750000
chr1	42970000	42980000	chr1	43110000	43120000
chr1	43190000	43200000	chr1	43320000	43330000
chr1	43190000	43200000	chr1	43790000	43800000
chr1	43330000	43340000	chr1	43790000	43800000
chr1	43800000	43810000	chr1	44110000	44120000
chr1	43940000	43950000	chr1	44110000	44120000
chr1	44370000	44380000	chr1	44570000	44580000
chr1	45880000	45890000	chr1	46090000	46100000
chr1	46120000	46130000	chr1	46480000	46490000
chr1	46250000	46260000	chr1	46670000	46680000
chr1	46350000	46360000	chr1	46810000	46820000
chr1	50110000	50120000	chr1	50230000	50240000
chr1	50110000	50120000	chr1	50290000	50300000
chr1	51010000	51020000	chr1	51390000	51400000
chr1	51400000	51410000	chr1	51650000	51660000
chr1	51520000	51530000	chr1	51650000	51660000
chr1	51700000	51710000	chr1	52010000	52020000
chr1	51690000	51700000	chr1	52150000	52160000
chr1	51790000	51800000	chr1	51990000	52000000
chr1	52060000	52070000	chr1	52140000	52150000
chr1	52190000	52200000	chr1	52350000	52360000
chr1	53770000	53780000	chr1	53960000	53970000
chr1	53970000	53980000	chr1	54400000	54410000
chr1	54720000	54730000	chr1	55020000	55030000
chr1	55250000	55260000	chr1	55430000	55440000
chr1	55470000	55480000	chr1	55640000	55650000
chr1	55470000	55480000	chr1	55790000	55800000
chr1	55470000	55480000	chr1	55910000	55920000
chr1	55630000	55640000	chr1	55780000	55790000
chr1	55930000	55940000	chr1	57050000	57060000
chr1	57470000	57480000	chr1	58050000	58060000
chr1	57480000	57490000	chr1	58010000	58020000
chr1	57480000	57490000	chr1	58150000	58160000
chr1	57480000	57490000	chr1	58330000	58340000
chr1	58200000	58210000	chr1	58330000	58340000
chr1	58710000	58720000	chr1	58900000	58910000
chr1	58740000	58750000	chr1	58950000	58960000
chr1	58820000	58830000	chr1	59190000	59200000
chr1	58830000	58840000	chr1	58940000	58950000
chr1	59070000	59080000	chr1	59690000	59700000
chr1	59200000	59210000	chr1	59680000	59690000
chr1	59320000	59330000	chr1	59660000	59670000
chr1	59360000	59370000	chr1	59660000	59670000
chr1	59930000	59940000	chr1	60050000	60060000
chr1	60490000	60500000	chr1	60920000	60930000
chr1	60510000	60520000	chr1	61000000	61010000
chr1	60590000	60600000	chr1	60910000	60920000
chr1	61110000	61120000	chr1	61820000	61830000
chr1	61220000	61230000	chr1	62740000	62750000
chr1	62430000	62440000	chr1	62740000	62750000
chr1	62450000	62460000	chr1	62860000	62870000
chr1	62760000	62770000	chr1	62860000	62870000
chr1	62770000	62780000	chr1	62970000	62980000
chr1	63440000	63450000	chr1	63680000	63690000
chr1	63450000	63460000	chr1	63550000	63560000
chr1	63450000	63460000	chr1	63620000	63630000
chr1	63700000	63710000	chr1	64490000	64500000
chr1	63710000	63720000	chr1	64000000	64010000
chr1	63710000	63720000	chr1	64720000	64730000
chr1	63810000	63820000	chr1	64490000	64500000
chr1	63920000	63930000	chr1	64480000	64490000
chr1	64000000	64010000	chr1	64470000	64480000
chr1	64660000	64670000	chr1	64750000	64760000
chr1	64760000	64770000	chr1	64950000	64960000
chr1	64760000	64770000	chr1	65040000	65050000
chr1	65340000	65350000	chr1	65430000	65440000
chr1	65360000	65370000	chr1	66140000	66150000
chr1	65360000	65370000	chr1	65690000	65700000
chr1	68160000	68170000	chr1	69180000	69190000
chr1	69280000	69290000	chr1	69810000	69820000
chr1	69500000	69510000	chr1	69720000	69730000
chr1	69830000	69840000	chr1	70300000	70310000
chr1	69840000	69850000	chr1	70070000	70080000
chr1	70320000	70330000	chr1	70820000	70830000
chr1	70710000	70720000	chr1	71030000	71040000
chr1	70840000	70850000	chr1	71410000	71420000
chr1	71330000	71340000	chr1	71540000	71550000
chr1	71690000	71700000	chr1	71820000	71830000
chr1	71690000	71700000	chr1	72170000	72180000
chr1	71840000	71850000	chr1	72160000	72170000
chr1	72460000	72470000	chr1	72610000	72620000
chr1	72770000	72780000	chr1	72890000	72900000
chr1	72770000	72780000	chr1	73890000	73900000
chr1	72920000	72930000	chr1	73310000	73320000
chr1	72930000	72940000	chr1	73660000	73670000
chr1	72920000	72930000	chr1	73870000	73880000
chr1	72930000	72940000	chr1	73230000	73240000
chr1	73270000	73280000	chr1	73870000	73880000
chr1	73950000	73960000	chr1	74040000	74050000
chr1	73950000	73960000	chr1	74110000	74120000
chr1	73950000	73960000	chr1	74230000	74240000
chr1	74830000	74840000	chr1	74920000	74930000
chr1	75340000	75350000	chr1	75460000	75470000
chr1	75340000	75350000	chr1	75560000	75570000
chr1	75480000	75490000	chr1	75560000	75570000
chr1	76890000	76900000	chr1	77540000	77550000
chr1	77190000	77200000	chr1	77500000	77510000
chr1	77580000	77590000	chr1	77910000	77920000
chr1	77960000	77970000	chr1	78180000	78190000
chr1	78240000	78250000	chr1	78420000	78430000
chr1	78530000	78540000	chr1	78670000	78680000
chr1	78730000	78740000	chr1	79600000	79610000
chr1	78720000	78730000	chr1	79670000	79680000
chr1	78890000	78900000	chr1	79670000	79680000
chr1	80170000	80180000	chr1	80410000	80420000
chr1	80170000	80180000	chr1	80510000	80520000
chr1	80830000	80840000	chr1	81290000	81300000
chr1	82550000	82560000	chr1	82760000	82770000
chr1	82780000	82790000	chr1	82980000	82990000
chr1	82780000	82790000	chr1	83060000	83070000
chr1	82790000	82800000	chr1	82920000	82930000
chr1	83200000	83210000	chr1	83700000	83710000
chr1	83340000	83350000	chr1	83700000	83710000
chr1	83720000	83730000	chr1	84470000	84480000
chr1	83740000	83750000	chr1	84100000	84110000
chr1	84130000	84140000	chr1	84460000	84470000
chr1	84790000	84800000	chr1	84860000	84870000
chr1	84960000	84970000	chr1	85300000	85310000
chr1	84970000	84980000	chr1	85200000	85210000
chr1	84990000	85000000	chr1	85120000	85130000
chr1	85080000	85090000	chr1	85170000	85180000
chr1	85090000	85100000	chr1	85250000	85260000
chr1	87410000	87420000	chr1	87540000	87550000
chr1	87950000	87960000	chr1	88220000	88230000
chr1	88070000	88080000	chr1	88230000	88240000
chr1	88550000	88560000	chr1	88950000	88960000
chr1	88550000	88560000	chr1	88790000	88800000
chr1	88550000	88560000	chr1	89070000	89080000
chr1	89710000	89720000	chr1	89840000	89850000
chr1	90240000	90250000	chr1	90620000	90630000
chr1	90310000	90320000	chr1	90850000	90860000
chr1	90320000	90330000	chr1	90610000	90620000
chr1	90460000	90470000	chr1	90600000	90610000
chr1	90640000	90650000	chr1	91080000	91090000
chr1	91220000	91230000	chr1	91520000	91530000
chr1	91230000	91240000	chr1	91410000	91420000
chr1	91540000	91550000	chr1	91840000	91850000
chr1	91670000	91680000	chr1	91840000	91850000
chr1	113550000	113560000	chr1	114270000	114280000
chr1	115160000	115170000	chr1	115850000	115860000
chr1	118640000	118650000	chr1	118710000	118720000
chr1	119540000	119550000	chr1	119700000	119710000
chr1	119500000	119510000	chr1	120000000	120010000
chr1	119500000	119510000	chr1	120070000	120080000
chr1	119510000	119520000	chr1	119870000	119880000
chr1	119600000	119610000	chr1	119830000	119840000
chr1	119680000	119690000	chr1	120080000	120090000
chr1	119730000	119740000	chr1	119920000	119930000
chr1	119790000	119800000	chr1	120050000	120060000
chr1	119870000	119880000	chr1	120010000	120020000
chr1	120240000	120250000	chr1	120370000	120380000
chr1	120980000	120990000	chr1	121350000	121360000
chr1	121190000	121200000	chr1	121310000	121320000
chr1	121230000	121240000	chr1	121310000	121320000
chr1	121910000	121920000	chr1	122440000	122450000
chr1	121920000	121930000	chr1	122050000	122060000
chr1	122080000	122090000	chr1	122210000	122220000
chr1	122070000	122080000	chr1	122430000	122440000
chr1	122250000	122260000	chr1	122440000	122450000
chr1	122480000	122490000	chr1	122960000	122970000
chr1	122480000	122490000	chr1	123080000	123090000
chr1	122590000	122600000	chr1	123070000	123080000
chr1	122700000	122710000	chr1	123070000	123080000
chr1	122970000	122980000	chr1	123070000	123080000
chr1	123140000	123150000	chr1	123280000	123290000
chr1	123330000	123340000	chr1	123450000	123460000
chr1	123500000	123510000	chr1	123710000	123720000
chr1	127280000	127290000	chr1	127480000	127490000
chr1	91930000	91940000	chr1	92470000	92480000
chr1	92090000	92100000	chr1	92470000	92480000
chr1	92190000	92200000	chr1	92470000	92480000
chr1	92540000	92550000	chr1	92740000	92750000
chr1	92540000	92550000	chr1	92850000	92860000
chr1	92850000	92860000	chr1	93120000	93130000
chr1	93820000	93830000	chr1	94500000	94510000
chr1	94070000	94080000	chr1	94250000	94260000
chr1	94400000	94410000	chr1	94510000	94520000
chr1	94590000	94600000	chr1	94740000	94750000
chr1	95060000	95070000	chr1	95270000	95280000
chr1	95070000	95080000	chr1	95390000	95400000
chr1	95730000	95740000	chr1	95970000	95980000
chr1	95760000	95770000	chr1	95870000	95880000
chr1	95870000	95880000	chr1	95970000	95980000
chr1	97430000	97440000	chr1	97650000	97660000
chr1	98740000	98750000	chr1	98890000	98900000
chr1	98950000	98960000	chr1	99200000	99210000
chr1	98950000	98960000	chr1	99580000	99590000
chr1	98960000	98970000	chr1	99350000	99360000
chr1	98980000	98990000	chr1	99110000	99120000
chr1	99020000	99030000	chr1	99240000	99250000
chr1	99020000	99030000	chr1	100310000	100320000
chr1	99110000	99120000	chr1	99270000	99280000
chr1	99180000	99190000	chr1	99360000	99370000
chr1	99260000	99270000	chr1	99390000	99400000
chr1	99700000	99710000	chr1	100040000	100050000
chr1	103520000	103530000	chr1	103920000	103930000
chr1	106870000	106880000	chr1	107530000	107540000
chr1	107800000	107810000	chr1	108280000	108290000
chr1	107960000	107970000	chr1	108270000	108280000
chr1	108060000	108070000	chr1	108260000	108270000
chr1	108310000	108320000	chr1	108710000	108720000
chr1	108440000	108450000	chr1	108610000	108620000
chr1	108890000	108900000	chr1	109110000	109120000
chr1	108890000	108900000	chr1	109370000	109380000
chr1	109020000	109030000	chr1	109140000	109150000
chr1	109130000	109140000	chr1	109380000	109390000
chr1	127510000	127520000	chr1	128330000	128340000
chr1	127680000	127690000	chr1	128320000	128330000
chr1	128510000	128520000	chr1	128830000	128840000
chr1	128900000	128910000	chr1	129360000	129370000
chr1	128910000	128920000	chr1	129560000	129570000
chr1	129010000	129020000	chr1	129350000	129360000
chr1	129160000	129170000	chr1	129330000	129340000
chr1	129390000	129400000	chr1	129570000	129580000
chr1	129400000	129410000	chr1	129650000	129660000
chr1	130180000	130190000	chr1	130720000	130730000
chr1	130250000	130260000	chr1	130710000	130720000
chr1	130430000	130440000	chr1	130710000	130720000
chr1	130570000	130580000	chr1	130710000	130720000
chr1	130770000	130780000	chr1	130980000	130990000
chr1	132060000	132070000	chr1	132250000	132260000
chr1	132460000	132470000	chr1	132950000	132960000
chr1	132690000	132700000	chr1	132950000	132960000
chr1	132770000	132780000	chr1	132950000	132960000
chr1	132790000	132800000	chr1	133260000	133270000
chr1	133000000	133010000	chr1	133150000	133160000
chr1	133190000	133200000	chr1	133450000	133460000
chr1	133500000	133510000	chr1	133660000	133670000
chr1	133590000	133600000	chr1	133760000	133770000
chr1	133890000	133900000	chr1	134020000	134030000
chr1	134050000	134060000	chr1	134130000	134140000
chr1	134420000	134430000	chr1	134490000	134500000
chr1	134650000	134660000	chr1	134860000	134870000
chr1	134650000	134660000	chr1	135020000	135030000
chr1	134930000	134940000	chr1	135010000	135020000
chr1	135060000	135070000	chr1	135210000	135220000
chr1	135210000	135220000	chr1	135500000	135510000
chr1	135260000	135270000	chr1	135490000	135500000
chr1	135270000	135280000	chr1	135410000	135420000
chr1	135620000	135630000	chr1	135940000	135950000
chr1	135630000	135640000	chr1	135790000	135800000
chr1	135810000	135820000	chr1	135930000	135940000
chr1	136040000	136050000	chr1	136210000	136220000
chr1	136040000	136050000	chr1	136140000	136150000
chr1	137060000	137070000	chr1	137250000	137260000
chr1	137060000	137070000	chr1	137150000	137160000
chr1	137180000	137190000	chr1	137250000	137260000
chr1	137330000	137340000	chr1	137570000	137580000
chr1	137440000	137450000	chr1	137560000	137570000
chr1	137930000	137940000	chr1	138340000	138350000
chr1	138020000	138030000	chr1	138350000	138360000
chr1	138090000	138100000	chr1	138350000	138360000
chr1	138170000	138180000	chr1	138340000	138350000
chr1	138440000	138450000	chr1	139010000	139020000
chr1	138440000	138450000	chr1	138630000	138640000
chr1	138670000	138680000	chr1	138910000	138920000
chr1	138670000	138680000	chr1	139010000	139020000
chr1	138760000	138770000	chr1	138900000	138910000
chr1	139010000	139020000	chr1	139110000	139120000
chr1	139130000	139140000	chr1	139940000	139950000
chr1	140010000	140020000	chr1	140170000	140180000
chr1	140230000	140240000	chr1	140620000	140630000
chr1	140730000	140740000	chr1	141050000	141060000
chr1	140720000	140730000	chr1	141160000	141170000
chr1	141440000	141450000	chr1	141980000	141990000
chr1	141570000	141580000	chr1	141680000	141690000
chr1	141630000	141640000	chr1	142000000	142010000
chr1	141720000	141730000	chr1	141810000	141820000
chr1	141720000	141730000	chr1	142030000	142040000
chr1	141790000	141800000	chr1	142020000	142030000
chr1	142060000	142070000	chr1	142420000	142430000
chr1	142060000	142070000	chr1	142550000	142560000
chr1	145660000	145670000	chr1	145860000	145870000
chr1	181780000	181790000	chr1	182150000	182160000
chr1	181790000	181800000	chr1	182050000	182060000
chr1	182190000	182200000	chr1	182340000	182350000
chr1	182810000	182820000	chr1	183030000	183040000
chr1	182820000	182830000	chr1	182900000	182910000
chr1	182920000	182930000	chr1	183020000	183030000
chr1	183820000	183830000	chr1	184050000	184060000
chr1	183950000	183960000	chr1	184030000	184040000
chr1	184080000	184090000	chr1	184170000	184180000
chr1	184080000	184090000	chr1	184230000	184240000
chr1	184080000	184090000	chr1	184460000	184470000
chr1	185660000	185670000	chr1	186050000	186060000
chr1	186090000	186100000	chr1	186570000	186580000
chr1	186310000	186320000	chr1	186540000	186550000
chr1	186700000	186710000	chr1	187010000	187020000
chr1	186790000	186800000	chr1	187010000	187020000
chr1	187090000	187100000	chr1	187220000	187230000
chr1	187240000	187250000	chr1	187330000	187340000
chr1	187500000	187510000	chr1	187660000	187670000
chr1	188210000	188220000	chr1	188530000	188540000
chr1	188270000	188280000	chr1	188530000	188540000
chr1	188640000	188650000	chr1	188940000	188950000
chr1	188650000	188660000	chr1	188780000	188790000
chr1	189270000	189280000	chr1	189560000	189570000
chr1	190350000	190360000	chr1	190520000	190530000
chr1	190360000	190370000	chr1	190670000	190680000
chr1	190920000	190930000	chr1	191440000	191450000
chr1	190930000	190940000	chr1	191050000	191060000
chr1	191070000	191080000	chr1	191430000	191440000
chr1	191530000	191540000	chr1	191700000	191710000
chr1	192090000	192100000	chr1	192550000	192560000
chr1	192830000	192840000	chr1	193110000	193120000
chr1	192920000	192930000	chr1	193100000	193110000
chr1	193150000	193160000	chr1	193630000	193640000
chr1	193170000	193180000	chr1	193360000	193370000
chr1	193400000	193410000	chr1	193630000	193640000
chr1	193660000	193670000	chr1	193910000	193920000
chr1	193660000	193670000	chr1	193790000	193800000
chr1	194010000	194020000	chr1	194420000	194430000
chr1	194010000	194020000	chr1	194530000	194540000
chr1	194160000	194170000	chr1	194530000	194540000
chr1	194580000	194590000	chr1	194910000	194920000
chr1	195080000	195090000	chr1	195190000	195200000
chr1	195250000	195260000	chr1	195510000	195520000
chr1	195570000	195580000	chr1	196060000	196070000
chr1	196440000	196450000	chr1	196650000	196660000
chr1	196670000	196680000	chr1	196770000	196780000
chr1	148070000	148080000	chr1	148340000	148350000
chr1	150600000	150610000	chr1	150840000	150850000
chr1	151690000	151700000	chr1	152150000	152160000
chr1	151700000	151710000	chr1	152110000	152120000
chr1	151940000	151950000	chr1	152150000	152160000
chr1	152310000	152320000	chr1	152450000	152460000
chr1	152390000	152400000	chr1	152860000	152870000
chr1	152900000	152910000	chr1	153220000	153230000
chr1	152920000	152930000	chr1	153090000	153100000
chr1	153310000	153320000	chr1	153550000	153560000
chr1	153420000	153430000	chr1	153540000	153550000
chr1	153670000	153680000	chr1	154130000	154140000
chr1	153670000	153680000	chr1	154050000	154060000
chr1	154370000	154380000	chr1	154540000	154550000
chr1	154370000	154380000	chr1	154600000	154610000
chr1	154620000	154630000	chr1	155160000	155170000
chr1	154630000	154640000	chr1	155250000	155260000
chr1	154630000	154640000	chr1	154930000	154940000
chr1	154740000	154750000	chr1	155240000	155250000
chr1	154950000	154960000	chr1	155240000	155250000
chr1	155140000	155150000	chr1	155260000	155270000
chr1	155410000	155420000	chr1	155580000	155590000
chr1	155740000	155750000	chr1	155890000	155900000
chr1	155730000	155740000	chr1	155960000	155970000
chr1	155730000	155740000	chr1	156020000	156030000
chr1	156110000	156120000	chr1	156580000	156590000
chr1	156130000	156140000	chr1	156450000	156460000
chr1	156630000	156640000	chr1	156850000	156860000
chr1	156640000	156650000	chr1	157050000	157060000
chr1	156870000	156880000	chr1	157130000	157140000
chr1	156870000	156880000	chr1	157380000	157390000
chr1	156880000	156890000	chr1	157060000	157070000
chr1	156890000	156900000	chr1	156990000	157000000
chr1	157130000	157140000	chr1	157380000	157390000
chr1	157430000	157440000	chr1	157560000	157570000
chr1	157930000	157940000	chr1	158310000	158320000
chr1	157940000	157950000	chr1	158150000	158160000
chr1	158180000	158190000	chr1	158300000	158310000
chr1	158660000	158670000	chr1	159220000	159230000
chr1	158680000	158690000	chr1	159000000	159010000
chr1	158680000	158690000	chr1	158820000	158830000
chr1	158860000	158870000	chr1	158980000	158990000
chr1	159230000	159240000	chr1	159380000	159390000
chr1	159990000	160000000	chr1	160190000	160200000
chr1	159990000	160000000	chr1	160580000	160590000
chr1	160600000	160610000	chr1	160880000	160890000
chr1	160610000	160620000	chr1	161070000	161080000
chr1	160870000	160880000	chr1	161060000	161070000
chr1	161320000	161330000	chr1	161710000	161720000
chr1	161320000	161330000	chr1	161820000	161830000
chr1	161320000	161330000	chr1	161990000	162000000
chr1	161840000	161850000	chr1	161980000	161990000
chr1	162330000	162340000	chr1	162640000	162650000
chr1	162490000	162500000	chr1	162640000	162650000
chr1	162680000	162690000	chr1	162860000	162870000
chr1	162680000	162690000	chr1	162780000	162790000
chr1	162980000	162990000	chr1	163100000	163110000
chr1	163130000	163140000	chr1	163640000	163650000
chr1	163140000	163150000	chr1	163220000	163230000
chr1	163250000	163260000	chr1	163660000	163670000
chr1	163310000	163320000	chr1	163610000	163620000
chr1	163320000	163330000	chr1	163660000	163670000
chr1	163680000	163690000	chr1	163890000	163900000
chr1	163920000	163930000	chr1	164240000	164250000
chr1	164280000	164290000	chr1	164580000	164590000
chr1	164470000	164480000	chr1	164580000	164590000
chr1	164730000	164740000	chr1	164990000	165000000
chr1	164820000	164830000	chr1	164990000	165000000
chr1	165080000	165090000	chr1	165840000	165850000
chr1	165080000	165090000	chr1	165760000	165770000
chr1	165090000	165100000	chr1	165230000	165240000
chr1	165320000	165330000	chr1	165830000	165840000
chr1	165920000	165930000	chr1	166050000	166060000
chr1	166260000	166270000	chr1	166840000	166850000
chr1	166830000	166840000	chr1	167050000	167060000
chr1	167590000	167600000	chr1	167670000	167680000
chr1	167710000	167720000	chr1	168060000	168070000
chr1	167720000	167730000	chr1	168240000	168250000
chr1	167780000	167790000	chr1	168250000	168260000
chr1	167940000	167950000	chr1	168070000	168080000
chr1	168090000	168100000	chr1	168250000	168260000
chr1	168690000	168700000	chr1	169110000	169120000
chr1	169150000	169160000	chr1	169260000	169270000
chr1	169340000	169350000	chr1	169570000	169580000
chr1	169370000	169380000	chr1	169490000	169500000
chr1	169630000	169640000	chr1	169710000	169720000
chr1	169630000	169640000	chr1	169820000	169830000
chr1	171080000	171090000	chr1	171380000	171390000
chr1	171460000	171470000	chr1	171850000	171860000
chr1	171600000	171610000	chr1	171840000	171850000
chr1	171870000	171880000	chr1	172070000	172080000
chr1	171890000	171900000	chr1	172550000	172560000
chr1	172210000	172220000	chr1	172540000	172550000
chr1	172830000	172840000	chr1	172920000	172930000
chr1	172820000	172830000	chr1	172990000	173000000
chr1	173050000	173060000	chr1	173160000	173170000
chr1	173290000	173300000	chr1	173420000	173430000
chr1	173750000	173760000	chr1	173910000	173920000
chr1	173970000	173980000	chr1	174240000	174250000
chr1	173970000	173980000	chr1	174290000	174300000
chr1	174080000	174090000	chr1	174250000	174260000
chr1	174340000	174350000	chr1	174430000	174440000
chr1	174550000	174560000	chr1	175300000	175310000
chr1	174750000	174760000	chr1	175150000	175160000
chr1	174870000	174880000	chr1	176250000	176260000
chr1	175210000	175220000	chr1	176250000	176260000
chr1	175220000	175230000	chr1	176090000	176100000
chr1	175330000	175340000	chr1	176220000	176230000
chr1	175400000	175410000	chr1	175620000	175630000
chr1	175420000	175430000	chr1	175870000	175880000
chr1	175430000	175440000	chr1	176000000	176010000
chr1	175470000	175480000	chr1	175560000	175570000
chr1	175520000	175530000	chr1	175610000	175620000
chr1	175540000	175550000	chr1	175880000	175890000
chr1	175680000	175690000	chr1	175940000	175950000
chr1	175690000	175700000	chr1	175840000	175850000
chr1	175740000	175750000	chr1	175880000	175890000
chr1	175810000	175820000	chr1	175940000	175950000
chr1	177860000	177870000	chr1	178140000	178150000
chr1	177880000	177890000	chr1	178580000	178590000
chr1	178150000	178160000	chr1	178590000	178600000
chr1	178260000	178270000	chr1	178440000	178450000
chr1	178260000	178270000	chr1	178580000	178590000
chr1	178640000	178650000	chr1	178780000	178790000
chr1	178800000	178810000	chr1	179420000	179430000
chr1	178800000	178810000	chr1	179620000	179630000
chr1	178810000	178820000	chr1	178930000	178940000
chr1	179070000	179080000	chr1	179620000	179630000
chr1	179140000	179150000	chr1	179610000	179620000
chr1	179330000	179340000	chr1	179610000	179620000
chr1	179740000	179750000	chr1	179920000	179930000
chr1	179790000	179800000	chr1	180030000	180040000
chr1	179870000	179880000	chr1	180080000	180090000
chr1	180070000	180080000	chr1	180200000	180210000
chr1	180230000	180240000	chr1	180380000	180390000
chr1	180460000	180470000	chr1	180900000	180910000
chr1	180470000	180480000	chr1	181060000	181070000
chr1	180650000	180660000	chr1	180920000	180930000
chr1	180680000	180690000	chr1	181070000	181080000
chr1	181430000	181440000	chr1	181670000	181680000
chr1	181560000	181570000	chr1	181660000	181670000
chr2	37660000	37670000	chr2	38210000	38220000
chr2	37780000	37790000	chr2	38230000	38240000
chr2	38320000	38330000	chr2	38450000	38460000
chr2	38510000	38520000	chr2	38590000	38600000
chr2	39110000	39120000	chr2	39220000	39230000
chr2	39780000	39790000	chr2	39910000	39920000
chr2	43560000	43570000	chr2	43760000	43770000
chr2	47350000	47360000	chr2	47630000	47640000
chr2	47640000	47650000	chr2	48730000	48740000
chr2	47660000	47670000	chr2	47820000	47830000
chr2	49210000	49220000	chr2	49580000	49590000
chr2	49620000	49630000	chr2	50120000	50130000
chr2	49820000	49830000	chr2	50120000	50130000
chr2	50880000	50890000	chr2	51000000	51010000
chr2	52030000	52040000	chr2	52450000	52460000
chr2	52080000	52090000	chr2	52440000	52450000
chr2	52120000	52130000	chr2	52440000	52450000
chr2	52260000	52270000	chr2	52440000	52450000
chr2	52350000	52360000	chr2	52440000	52450000
chr2	52800000	52810000	chr2	52950000	52960000
chr2	54560000	54570000	chr2	54860000	54870000
chr2	54970000	54980000	chr2	55110000	55120000
chr2	55150000	55160000	chr2	55870000	55880000
chr2	20200000	20210000	chr2	20710000	20720000
chr2	20600000	20610000	chr2	20680000	20690000
chr2	20780000	20790000	chr2	21140000	21150000
chr2	20800000	20810000	chr2	21100000	21110000
chr2	21200000	21210000	chr2	21830000	21840000
chr2	21870000	21880000	chr2	22720000	22730000
chr2	22510000	22520000	chr2	22720000	22730000
chr2	22610000	22620000	chr2	22720000	22730000
chr2	22790000	22800000	chr2	22950000	22960000
chr2	23070000	23080000	chr2	23410000	23420000
chr2	23760000	23770000	chr2	24040000	24050000
chr2	24000000	24010000	chr2	24120000	24130000
chr2	24250000	24260000	chr2	24420000	24430000
chr2	24250000	24260000	chr2	24620000	24630000
chr2	24430000	24440000	chr2	24610000	24620000
chr2	25690000	25700000	chr2	25870000	25880000
chr2	26010000	26020000	chr2	26130000	26140000
chr2	26010000	26020000	chr2	26420000	26430000
chr2	26170000	26180000	chr2	26430000	26440000
chr2	26300000	26310000	chr2	26410000	26420000
chr2	26500000	26510000	chr2	26740000	26750000
chr2	26500000	26510000	chr2	26880000	26890000
chr2	26500000	26510000	chr2	27090000	27100000
chr2	26510000	26520000	chr2	26810000	26820000
chr2	26900000	26910000	chr2	27090000	27100000
chr2	27130000	27140000	chr2	27280000	27290000
chr2	27410000	27420000	chr2	27610000	27620000
chr2	27630000	27640000	chr2	28240000	28250000
chr2	27790000	27800000	chr2	28260000	28270000
chr2	28060000	28070000	chr2	28270000	28280000
chr2	28060000	28070000	chr2	28310000	28320000
chr2	28490000	28500000	chr2	28640000	28650000
chr2	28780000	28790000	chr2	28900000	28910000
chr2	28900000	28910000	chr2	29460000	29470000
chr2	29060000	29070000	chr2	29440000	29450000
chr2	29230000	29240000	chr2	29420000	29430000
chr2	29620000	29630000	chr2	29710000	29720000
chr2	29760000	29770000	chr2	29860000	29870000
chr2	29950000	29960000	chr2	30020000	30030000
chr2	29950000	29960000	chr2	30130000	30140000
chr2	30300000	30310000	chr2	30640000	30650000
chr2	30400000	30410000	chr2	30640000	30650000
chr2	31040000	31050000	chr2	31140000	31150000
chr2	31340000	31350000	chr2	31510000	31520000
chr2	31550000	31560000	chr2	31730000	31740000
chr2	31560000	31570000	chr2	31640000	31650000
chr2	31990000	32000000	chr2	32130000	32140000
chr2	32230000	32240000	chr2	32690000	32700000
chr2	32250000	32260000	chr2	32340000	32350000
chr2	32350000	32360000	chr2	32420000	32430000
chr2	32630000	32640000	chr2	32770000	32780000
chr2	32860000	32870000	chr2	33210000	33220000
chr2	33010000	33020000	chr2	33200000	33210000
chr2	33600000	33610000	chr2	33810000	33820000
chr2	33600000	33610000	chr2	34490000	34500000
chr2	33820000	33830000	chr2	34490000	34500000
chr2	34020000	34030000	chr2	34500000	34510000
chr2	34220000	34230000	chr2	34490000	34500000
chr2	34760000	34770000	chr2	34960000	34970000
chr2	35150000	35160000	chr2	35230000	35240000
chr2	35400000	35410000	chr2	35590000	35600000
chr2	35400000	35410000	chr2	35770000	35780000
chr2	35490000	35500000	chr2	35760000	35770000
chr2	35500000	35510000	chr2	35580000	35590000
chr2	35860000	35870000	chr2	36060000	36070000
chr2	36180000	36190000	chr2	36320000	36330000
chr2	36190000	36200000	chr2	36610000	36620000
chr2	36330000	36340000	chr2	36670000	36680000
chr2	36600000	36610000	chr2	37160000	37170000
chr2	37440000	37450000	chr2	37620000	37630000
chr2	37670000	37680000	chr2	37780000	37790000
chr2	55970000	55980000	chr2	56850000	56860000
chr2	55970000	55980000	chr2	56930000	56940000
chr2	56960000	56970000	chr2	57230000	57240000
chr2	56980000	56990000	chr2	57100000	57110000
chr2	57390000	57400000	chr2	57620000	57630000
chr2	57880000	57890000	chr2	58270000	58280000
chr2	58320000	58330000	chr2	58410000	58420000
chr2	58330000	58340000	chr2	58500000	58510000
chr2	58420000	58430000	chr2	58500000	58510000
chr2	58550000	58560000	chr2	59270000	59280000
chr2	58850000	58860000	chr2	59260000	59270000
chr2	58880000	58890000	chr2	59150000	59160000
chr2	59380000	59390000	chr2	59680000	59690000
chr2	60100000	60110000	chr2	60260000	60270000
chr2	60280000	60290000	chr2	60470000	60480000
chr2	60300000	60310000	chr2	61320000	61330000
chr2	60570000	60580000	chr2	61290000	61300000
chr2	60570000	60580000	chr2	60780000	60790000
chr2	61470000	61480000	chr2	61800000	61810000
chr2	61510000	61520000	chr2	61650000	61660000
chr2	61690000	61700000	chr2	62460000	62470000
chr2	61830000	61840000	chr2	62120000	62130000
chr2	61820000	61830000	chr2	62470000	62480000
chr2	62150000	62160000	chr2	62300000	62310000
chr2	62310000	62320000	chr2	62460000	62470000
chr2	63330000	63340000	chr2	64700000	64710000
chr2	63520000	63530000	chr2	64270000	64280000
chr2	64850000	64860000	chr2	65170000	65180000
chr2	64980000	64990000	chr2	65170000	65180000
chr2	65230000	65240000	chr2	65490000	65500000
chr2	65240000	65250000	chr2	65400000	65410000
chr2	65330000	65340000	chr2	65550000	65560000
chr2	65450000	65460000	chr2	65870000	65880000
chr2	65540000	65550000	chr2	66160000	66170000
chr2	65590000	65600000	chr2	66110000	66120000
chr2	66100000	66110000	chr2	66240000	66250000
chr2	66300000	66310000	chr2	66620000	66630000
chr2	66360000	66370000	chr2	66630000	66640000
chr2	66360000	66370000	chr2	66490000	66500000
chr2	66790000	66800000	chr2	67300000	67310000
chr2	67960000	67970000	chr2	68180000	68190000
chr2	67970000	67980000	chr2	68390000	68400000
chr2	68050000	68060000	chr2	68170000	68180000
chr2	68390000	68400000	chr2	68610000	68620000
chr2	68610000	68620000	chr2	68920000	68930000
chr2	68980000	68990000	chr2	69250000	69260000
chr2	69110000	69120000	chr2	69260000	69270000
chr2	69350000	69360000	chr2	69450000	69460000
chr2	69470000	69480000	chr2	69610000	69620000
chr2	69980000	69990000	chr2	70390000	70400000
chr2	70060000	70070000	chr2	70380000	70390000
chr2	70060000	70070000	chr2	70320000	70330000
chr2	70540000	70550000	chr2	70870000	70880000
chr2	70990000	71000000	chr2	71190000	71200000
chr2	71280000	71290000	chr2	71390000	71400000
chr2	71410000	71420000	chr2	71790000	71800000
chr2	71410000	71420000	chr2	71840000	71850000
chr2	71430000	71440000	chr2	71660000	71670000
chr2	71440000	71450000	chr2	71560000	71570000
chr2	72140000	72150000	chr2	73130000	73140000
chr2	72450000	72460000	chr2	73120000	73130000
chr2	72580000	72590000	chr2	73120000	73130000
chr2	72580000	72590000	chr2	72760000	72770000
chr2	73400000	73410000	chr2	73700000	73710000
chr2	73410000	73420000	chr2	73810000	73820000
chr2	91810000	91820000	chr2	92270000	92280000
chr2	92330000	92340000	chr2	92660000	92670000
chr2	92340000	92350000	chr2	92440000	92450000
chr2	92440000	92450000	chr2	92660000	92670000
chr2	92730000	92740000	chr2	92900000	92910000
chr2	92730000	92740000	chr2	93030000	93040000
chr2	92910000	92920000	chr2	93030000	93040000
chr2	93050000	93060000	chr2	93230000	93240000
chr2	93320000	93330000	chr2	93480000	93490000
chr2	93700000	93710000	chr2	93800000	93810000
chr2	93870000	93880000	chr2	94110000	94120000
chr2	94320000	94330000	chr2	94590000	94600000
chr2	97460000	97470000	chr2	98130000	98140000
chr2	99260000	99270000	chr2	99410000	99420000
chr2	100350000	100360000	chr2	100510000	100520000
chr2	100430000	100440000	chr2	100550000	100560000
chr2	100410000	100420000	chr2	100660000	100670000
chr2	101530000	101540000	chr2	101700000	101710000
chr2	101540000	101550000	chr2	102290000	102300000
chr2	101750000	101760000	chr2	102120000	102130000
chr2	102510000	102520000	chr2	102840000	102850000
chr2	102560000	102570000	chr2	102850000	102860000
chr2	102950000	102960000	chr2	103170000	103180000
chr2	103290000	103300000	chr2	103690000	103700000
chr2	103300000	103310000	chr2	103840000	103850000
chr2	103390000	103400000	chr2	103690000	103700000
chr2	103400000	103410000	chr2	103840000	103850000
chr2	103550000	103560000	chr2	103840000	103850000
chr2	103620000	103630000	chr2	103820000	103830000
chr2	103710000	103720000	chr2	103830000	103840000
chr2	103880000	103890000	chr2	104240000	104250000
chr2	103980000	103990000	chr2	104260000	104270000
chr2	104280000	104290000	chr2	104420000	104430000
chr2	104520000	104530000	chr2	104600000	104610000
chr2	104850000	104860000	chr2	105060000	105070000
chr2	105150000	105160000	chr2	105270000	105280000
chr2	106190000	106200000	chr2	106790000	106800000
chr2	106270000	106280000	chr2	106510000	106520000
chr2	106270000	106280000	chr2	106790000	106800000
chr2	106280000	106290000	chr2	106410000	106420000
chr2	106370000	106380000	chr2	106790000	106800000
chr2	106520000	106530000	chr2	106780000	106790000
chr2	108540000	108550000	chr2	109530000	109540000
chr2	109740000	109750000	chr2	109890000	109900000
chr2	109740000	109750000	chr2	110040000	110050000
chr2	109900000	109910000	chr2	110040000	110050000
chr2	110060000	110070000	chr2	110410000	110420000
chr2	111160000	111170000	chr2	111260000	111270000
chr2	111230000	111240000	chr2	111300000	111310000
chr2	111260000	111270000	chr2	111400000	111410000
chr2	112090000	112100000	chr2	112310000	112320000
chr2	112200000	112210000	chr2	112310000	112320000
chr2	112360000	112370000	chr2	112600000	112610000
chr2	112360000	112370000	chr2	113130000	113140000
chr2	112620000	112630000	chr2	113140000	113150000
chr2	112630000	112640000	chr2	113270000	113280000
chr2	112640000	112650000	chr2	113050000	113060000
chr2	113150000	113160000	chr2	113290000	113300000
chr2	113330000	113340000	chr2	113650000	113660000
chr2	115390000	115400000	chr2	115660000	115670000
chr2	115380000	115390000	chr2	115910000	115920000
chr2	115680000	115690000	chr2	115890000	115900000
chr2	116040000	116050000	chr2	116650000	116660000
chr2	116710000	116720000	chr2	117150000	117160000
chr2	116710000	116720000	chr2	117250000	117260000
chr2	116720000	116730000	chr2	117000000	117010000
chr2	116720000	116730000	chr2	117040000	117050000
chr2	117070000	117080000	chr2	117250000	117260000
chr2	117290000	117300000	chr2	118030000	118040000
chr2	118090000	118100000	chr2	118240000	118250000
chr2	118310000	118320000	chr2	118440000	118450000
chr2	118570000	118580000	chr2	118700000	118710000
chr2	119130000	119140000	chr2	119340000	119350000
chr2	119790000	119800000	chr2	119900000	119910000
chr2	120010000	120020000	chr2	120100000	120110000
chr2	120010000	120020000	chr2	120160000	120170000
chr2	120290000	120300000	chr2	120690000	120700000
chr2	120540000	120550000	chr2	120690000	120700000
chr2	120820000	120830000	chr2	120930000	120940000
chr2	121010000	121020000	chr2	121200000	121210000
chr2	121390000	121400000	chr2	121640000	121650000
chr2	122040000	122050000	chr2	122210000	122220000
chr2	122210000	122220000	chr2	122580000	122590000
chr2	122230000	122240000	chr2	122310000	122320000
chr2	124880000	124890000	chr2	125010000	125020000
chr2	125480000	125490000	chr2	126170000	126180000
chr2	125730000	125740000	chr2	126190000	126200000
chr2	125750000	125760000	chr2	126340000	126350000
chr2	126600000	126610000	chr2	126820000	126830000
chr2	126660000	126670000	chr2	126820000	126830000
chr2	127180000	127190000	chr2	127270000	127280000
chr2	73900000	73910000	chr2	74100000	74110000
chr2	73900000	73910000	chr2	74480000	74490000
chr2	74530000	74540000	chr2	75420000	75430000
chr2	74540000	74550000	chr2	74980000	74990000
chr2	74570000	74580000	chr2	74790000	74800000
chr2	74570000	74580000	chr2	74890000	74900000
chr2	74810000	74820000	chr2	74960000	74970000
chr2	75200000	75210000	chr2	75400000	75410000
chr2	75440000	75450000	chr2	75950000	75960000
chr2	75450000	75460000	chr2	75610000	75620000
chr2	75440000	75450000	chr2	75810000	75820000
chr2	75620000	75630000	chr2	75800000	75810000
chr2	75960000	75970000	chr2	76180000	76190000
chr2	76210000	76220000	chr2	76470000	76480000
chr2	76320000	76330000	chr2	76450000	76460000
chr2	76780000	76790000	chr2	77550000	77560000
chr2	76910000	76920000	chr2	77560000	77570000
chr2	77200000	77210000	chr2	77540000	77550000
chr2	77310000	77320000	chr2	77540000	77550000
chr2	77880000	77890000	chr2	78760000	78770000
chr2	77890000	77900000	chr2	78030000	78040000
chr2	77890000	77900000	chr2	78660000	78670000
chr2	78940000	78950000	chr2	79130000	79140000
chr2	79210000	79220000	chr2	79330000	79340000
chr2	79350000	79360000	chr2	79610000	79620000
chr2	79690000	79700000	chr2	80110000	80120000
chr2	79800000	79810000	chr2	80110000	80120000
chr2	80690000	80700000	chr2	81050000	81060000
chr2	81560000	81570000	chr2	81800000	81810000
chr2	83200000	83210000	chr2	83370000	83380000
chr2	83480000	83490000	chr2	83810000	83820000
chr2	83510000	83520000	chr2	83610000	83620000
chr2	83820000	83830000	chr2	84250000	84260000
chr2	84320000	84330000	chr2	84490000	84500000
chr2	84960000	84970000	chr2	85400000	85410000
chr2	84970000	84980000	chr2	85080000	85090000
chr2	85110000	85120000	chr2	85400000	85410000
chr2	85530000	85540000	chr2	86080000	86090000
chr2	85530000	85540000	chr2	86150000	86160000
chr2	85560000	85570000	chr2	86320000	86330000
chr2	86400000	86410000	chr2	86480000	86490000
chr2	87290000	87300000	chr2	87430000	87440000
chr2	87440000	87450000	chr2	88120000	88130000
chr2	87980000	87990000	chr2	88080000	88090000
chr2	88030000	88040000	chr2	88110000	88120000
chr2	88250000	88260000	chr2	88480000	88490000
chr2	89650000	89660000	chr2	89780000	89790000
chr2	89780000	89790000	chr2	90170000	90180000
chr2	89840000	89850000	chr2	90260000	90270000
chr2	90030000	90040000	chr2	90260000	90270000
chr2	90040000	90050000	chr2	90170000	90180000
chr2	90150000	90160000	chr2	90230000	90240000
chr2	90300000	90310000	chr2	90510000	90520000
chr2	90950000	90960000	chr2	91310000	91320000
chr2	91120000	91130000	chr2	91310000	91320000
chr2	91630000	91640000	chr2	91750000	91760000
chr2	127640000	127650000	chr2	128480000	128490000
chr2	127690000	127700000	chr2	128230000	128240000
chr2	127720000	127730000	chr2	128390000	128400000
chr2	127750000	127760000	chr2	128220000	128230000
chr2	127930000	127940000	chr2	128200000	128210000
chr2	128250000	128260000	chr2	128390000	128400000
chr2	128510000	128520000	chr2	128880000	128890000
chr2	128520000	128530000	chr2	128640000	128650000
chr2	128700000	128710000	chr2	128870000	128880000
chr2	128990000	129000000	chr2	129080000	129090000
chr2	129510000	129520000	chr2	129700000	129710000
chr2	129710000	129720000	chr2	130060000	130070000
chr2	129720000	129730000	chr2	129880000	129890000
chr2	129720000	129730000	chr2	129980000	129990000
chr2	129870000	129880000	chr2	130060000	130070000
chr2	129890000	129900000	chr2	129980000	129990000
chr2	130110000	130120000	chr2	130230000	130240000
chr2	130550000	130560000	chr2	130930000	130940000
chr2	130790000	130800000	chr2	131340000	131350000
chr2	130880000	130890000	chr2	131340000	131350000
chr2	130900000	130910000	chr2	131220000	131230000
chr2	130910000	130920000	chr2	131070000	131080000
chr2	131110000	131120000	chr2	131340000	131350000
chr2	131380000	131390000	chr2	131560000	131570000
chr2	131380000	131390000	chr2	131600000	131610000
chr2	131640000	131650000	chr2	131770000	131780000
chr2	131640000	131650000	chr2	131950000	131960000
chr2	131800000	131810000	chr2	131940000	131950000
chr2	131810000	131820000	chr2	132050000	132060000
chr2	131970000	131980000	chr2	132050000	132060000
chr2	132140000	132150000	chr2	132320000	132330000
chr2	132330000	132340000	chr2	132620000	132630000
chr2	132340000	132350000	chr2	132730000	132740000
chr2	132340000	132350000	chr2	132530000	132540000
chr2	133370000	133380000	chr2	133840000	133850000
chr2	133940000	133950000	chr2	134310000	134320000
chr2	134380000	134390000	chr2	135150000	135160000
chr2	134500000	134510000	chr2	135150000	135160000
chr2	135190000	135200000	chr2	135780000	135790000
chr2	135810000	135820000	chr2	135950000	135960000
chr2	135970000	135980000	chr2	136280000	136290000
chr2	135970000	135980000	chr2	136420000	136430000
chr2	135980000	135990000	chr2	136380000	136390000
chr2	136050000	136060000	chr2	136170000	136180000
chr2	136420000	136430000	chr2	136540000	136550000
chr2	138390000	138400000	chr2	138650000	138660000
chr2	139210000	139220000	chr2	139400000	139410000
chr2	139220000	139230000	chr2	139540000	139550000
chr2	139410000	139420000	chr2	139540000	139550000
chr2	139600000	139610000	chr2	139790000	139800000
chr2	139950000	139960000	chr2	140250000	140260000
chr2	140020000	140030000	chr2	140250000	140260000
chr2	141940000	141950000	chr2	142070000	142080000
chr2	142930000	142940000	chr2	143520000	143530000
chr2	142930000	142940000	chr2	143600000	143610000
chr2	143670000	143680000	chr2	144040000	144050000
chr2	143660000	143670000	chr2	144270000	144280000
chr2	143750000	143760000	chr2	144040000	144050000
chr2	143820000	143830000	chr2	144030000	144040000
chr2	144170000	144180000	chr2	144270000	144280000
chr2	144990000	145000000	chr2	145330000	145340000
chr2	145520000	145530000	chr2	145710000	145720000
chr2	145530000	145540000	chr2	145610000	145620000
chr2	145770000	145780000	chr2	146030000	146040000
chr2	145780000	145790000	chr2	146200000	146210000
chr2	145870000	145880000	chr2	146020000	146030000
chr2	146050000	146060000	chr2	146220000	146230000
chr2	146290000	146300000	chr2	146420000	146430000
chr2	146450000	146460000	chr2	147000000	147010000
chr2	146450000	146460000	chr2	147080000	147090000
chr2	146450000	146460000	chr2	147130000	147140000
chr2	146780000	146790000	chr2	146990000	147000000
chr2	147020000	147030000	chr2	147110000	147120000
chr2	147170000	147180000	chr2	147600000	147610000
chr2	147180000	147190000	chr2	147860000	147870000
chr2	147250000	147260000	chr2	147460000	147470000
chr2	147630000	147640000	chr2	147910000	147920000
chr2	147950000	147960000	chr2	148480000	148490000
chr2	148200000	148210000	chr2	148380000	148390000
chr2	148730000	148740000	chr2	148980000	148990000
chr2	149170000	149180000	chr2	149920000	149930000
chr2	149170000	149180000	chr2	150080000	150090000
chr2	149180000	149190000	chr2	150010000	150020000
chr2	149240000	149250000	chr2	149900000	149910000
chr2	149390000	149400000	chr2	149850000	149860000
chr2	149380000	149390000	chr2	149930000	149940000
chr2	150010000	150020000	chr2	150090000	150100000
chr2	150010000	150020000	chr2	150300000	150310000
chr2	150050000	150060000	chr2	150170000	150180000
chr2	150090000	150100000	chr2	150300000	150310000
chr2	150610000	150620000	chr2	151230000	151240000
chr2	150790000	150800000	chr2	151240000	151250000
chr2	150910000	150920000	chr2	151290000	151300000
chr2	150960000	150970000	chr2	151080000	151090000
chr2	150970000	150980000	chr2	151140000	151150000
chr2	150980000	150990000	chr2	151230000	151240000
chr2	151120000	151130000	chr2	151250000	151260000
chr2	151850000	151860000	chr2	152170000	152180000
chr2	152510000	152520000	chr2	152660000	152670000
chr2	152580000	152590000	chr2	152660000	152670000
chr2	152740000	152750000	chr2	152960000	152970000
chr2	152980000	152990000	chr2	153250000	153260000
chr2	152980000	152990000	chr2	153290000	153300000
chr2	153300000	153310000	chr2	153400000	153410000
chr2	154030000	154040000	chr2	154200000	154210000
chr2	154230000	154240000	chr2	154390000	154400000
chr2	154530000	154540000	chr2	154770000	154780000
chr2	154800000	154810000	chr2	155250000	155260000
chr2	154900000	154910000	chr2	155010000	155020000
chr2	154900000	154910000	chr2	155090000	155100000
chr2	155320000	155330000	chr2	155590000	155600000
chr2	155330000	155340000	chr2	155440000	155450000
chr2	155490000	155500000	chr2	155590000	155600000
chr2	155650000	155660000	chr2	155770000	155780000
chr2	156170000	156180000	chr2	156340000	156350000
chr2	156180000	156190000	chr2	156530000	156540000
chr2	156340000	156350000	chr2	156530000	156540000
chr2	157150000	157160000	chr2	157390000	157400000
chr2	157170000	157180000	chr2	157280000	157290000
chr2	157430000	157440000	chr2	157760000	157770000
chr2	157430000	157440000	chr2	158000000	158010000
chr2	157430000	157440000	chr2	158040000	158050000
chr2	157440000	157450000	chr2	157830000	157840000
chr2	157570000	157580000	chr2	157740000	157750000
chr2	157570000	157580000	chr2	157820000	157830000
chr2	157880000	157890000	chr2	158160000	158170000
chr2	158350000	158360000	chr2	158550000	158560000
chr2	158360000	158370000	chr2	158460000	158470000
chr2	158550000	158560000	chr2	158680000	158690000
chr2	159830000	159840000	chr2	160400000	160410000
chr2	160230000	160240000	chr2	160400000	160410000
chr2	160420000	160430000	chr2	160700000	160710000
chr2	160430000	160440000	chr2	160540000	160550000
chr2	160560000	160570000	chr2	160690000	160700000
chr2	161030000	161040000	chr2	161250000	161260000
chr2	161030000	161040000	chr2	161410000	161420000
chr2	162760000	162770000	chr2	163180000	163190000
chr2	162770000	162780000	chr2	163140000	163150000
chr2	162930000	162940000	chr2	163150000	163160000
chr2	163030000	163040000	chr2	163150000	163160000
chr2	163380000	163390000	chr2	163560000	163570000
chr2	163930000	163940000	chr2	164160000	164170000
chr2	164230000	164240000	chr2	164370000	164380000
chr2	164420000	164430000	chr2	164550000	164560000
chr2	164770000	164780000	chr2	165300000	165310000
chr2	164900000	164910000	chr2	165080000	165090000
chr2	164900000	164910000	chr2	165170000	165180000
chr2	165350000	165360000	chr2	165570000	165580000
chr2	165590000	165600000	chr2	165730000	165740000
chr2	165660000	165670000	chr2	165720000	165730000
chr2	165750000	165760000	chr2	165880000	165890000
chr2	165750000	165760000	chr2	166380000	166390000
chr2	165910000	165920000	chr2	166160000	166170000
chr2	165910000	165920000	chr2	166280000	166290000
chr2	165910000	165920000	chr2	166380000	166390000
chr2	166010000	166020000	chr2	166140000	166150000
chr2	166020000	166030000	chr2	166340000	166350000
chr2	166100000	166110000	chr2	166280000	166290000
chr2	166170000	166180000	chr2	166380000	166390000
chr2	166400000	166410000	chr2	166680000	166690000
chr2	166410000	166420000	chr2	166600000	166610000
chr2	166910000	166920000	chr2	167030000	167040000
chr2	167050000	167060000	chr2	167420000	167430000
chr2	167350000	167360000	chr2	167430000	167440000
chr2	167360000	167370000	chr2	167720000	167730000
chr2	167500000	167510000	chr2	167720000	167730000
chr2	167500000	167510000	chr2	167830000	167840000
chr2	167730000	167740000	chr2	167830000	167840000
chr2	167950000	167960000	chr2	168020000	168030000
chr2	168070000	168080000	chr2	168470000	168480000
chr2	168080000	168090000	chr2	168250000	168260000
chr2	168270000	168280000	chr2	168700000	168710000
chr2	168290000	168300000	chr2	168450000	168460000
chr2	168490000	168500000	chr2	168700000	168710000
chr2	168570000	168580000	chr2	168680000	168690000
chr2	168940000	168950000	chr2	169840000	169850000
chr2	169250000	169260000	chr2	169590000	169600000
chr2	169930000	169940000	chr2	170060000	170070000
chr2	170260000	170270000	chr2	170330000	170340000
chr2	170340000	170350000	chr2	170420000	170430000
chr2	170340000	170350000	chr2	170690000	170700000
chr2	170430000	170440000	chr2	170690000	170700000
chr2	170500000	170510000	chr2	170680000	170690000
chr2	170560000	170570000	chr2	170680000	170690000
chr2	170720000	170730000	chr2	171170000	171180000
chr2	170740000	170750000	chr2	170880000	170890000
chr2	170890000	170900000	chr2	171170000	171180000
chr2	171060000	171070000	chr2	171160000	171170000
chr2	171290000	171300000	chr2	172020000	172030000
chr2	172060000	172070000	chr2	172160000	172170000
chr2	172190000	172200000	chr2	172270000	172280000
chr2	172300000	172310000	chr2	172780000	172790000
chr2	172300000	172310000	chr2	172440000	172450000
chr2	172300000	172310000	chr2	172600000	172610000
chr2	172460000	172470000	chr2	172590000	172600000
chr2	172650000	172660000	chr2	172790000	172800000
chr2	172820000	172830000	chr2	172900000	172910000
chr2	172930000	172940000	chr2	173000000	173010000
chr2	172940000	172950000	chr2	173260000	173270000
chr2	173000000	173010000	chr2	173370000	173380000
chr2	173020000	173030000	chr2	173250000	173260000
chr2	173400000	173410000	chr2	174100000	174110000
chr2	173620000	173630000	chr2	174100000	174110000
chr2	173960000	173970000	chr2	174090000	174100000
chr2	174130000	174140000	chr2	174720000	174730000
chr2	174140000	174150000	chr2	174490000	174500000
chr2	174150000	174160000	chr2	174300000	174310000
chr2	174510000	174520000	chr2	174670000	174680000
chr2	174790000	174800000	chr2	176690000	176700000
chr2	174840000	174850000	chr2	175100000	175110000
chr2	174930000	174940000	chr2	176810000	176820000
chr2	174930000	174940000	chr2	176610000	176620000
chr2	174940000	174950000	chr2	175230000	175240000
chr2	174940000	174950000	chr2	176070000	176080000
chr2	174940000	174950000	chr2	176160000	176170000
chr2	175010000	175020000	chr2	176080000	176090000
chr2	175010000	175020000	chr2	176400000	176410000
chr2	175010000	175020000	chr2	176790000	176800000
chr2	175050000	175060000	chr2	175840000	175850000
chr2	175060000	175070000	chr2	176740000	176750000
chr2	175100000	175110000	chr2	175790000	175800000
chr2	175110000	175120000	chr2	175210000	175220000
chr2	175110000	175120000	chr2	176460000	176470000
chr2	175140000	175150000	chr2	176970000	176980000
chr2	175170000	175180000	chr2	176250000	176260000
chr2	175180000	175190000	chr2	175520000	175530000
chr2	175180000	175190000	chr2	176560000	176570000
chr2	175180000	175190000	chr2	176760000	176770000
chr2	175220000	175230000	chr2	175900000	175910000
chr2	175230000	175240000	chr2	176400000	176410000
chr2	175240000	175250000	chr2	176970000	176980000
chr2	175250000	175260000	chr2	176080000	176090000
chr2	175270000	175280000	chr2	175950000	175960000
chr2	175270000	175280000	chr2	176560000	176570000
chr2	175270000	175280000	chr2	176760000	176770000
chr2	175390000	175400000	chr2	176830000	176840000
chr2	175390000	175400000	chr2	176920000	176930000
chr2	175430000	175440000	chr2	176670000	176680000
chr2	175460000	175470000	chr2	176980000	176990000
chr2	175490000	175500000	chr2	175840000	175850000
chr2	175490000	175500000	chr2	177200000	177210000
chr2	175500000	175510000	chr2	176550000	176560000
chr2	175520000	175530000	chr2	176110000	176120000
chr2	175520000	175530000	chr2	176430000	176440000
chr2	175560000	175570000	chr2	176510000	176520000
chr2	175570000	175580000	chr2	176610000	176620000
chr2	175580000	175590000	chr2	176920000	176930000
chr2	175600000	175610000	chr2	175930000	175940000
chr2	175610000	175620000	chr2	175800000	175810000
chr2	175610000	175620000	chr2	176110000	176120000
chr2	175620000	175630000	chr2	176240000	176250000
chr2	175630000	175640000	chr2	177280000	177290000
chr2	175640000	175650000	chr2	177490000	177500000
chr2	175650000	175660000	chr2	176510000	176520000
chr2	175650000	175660000	chr2	176600000	176610000
chr2	175650000	175660000	chr2	176790000	176800000
chr2	175710000	175720000	chr2	175940000	175950000
chr2	175720000	175730000	chr2	176100000	176110000
chr2	175720000	175730000	chr2	176250000	176260000
chr2	175740000	175750000	chr2	177490000	177500000
chr2	175750000	175760000	chr2	176500000	176510000
chr2	175780000	175790000	chr2	176140000	176150000
chr2	175780000	175790000	chr2	176210000	176220000
chr2	175810000	175820000	chr2	175940000	175950000
chr2	175820000	175830000	chr2	177600000	177610000
chr2	175830000	175840000	chr2	177460000	177470000
chr2	175830000	175840000	chr2	177720000	177730000
chr2	175860000	175870000	chr2	177270000	177280000
chr2	175880000	175890000	chr2	176600000	176610000
chr2	175880000	175890000	chr2	176790000	176800000
chr2	175890000	175900000	chr2	176160000	176170000
chr2	175890000	175900000	chr2	176290000	176300000
chr2	175960000	175970000	chr2	176110000	176120000
chr2	176070000	176080000	chr2	176960000	176970000
chr2	176070000	176080000	chr2	177670000	177680000
chr2	176080000	176090000	chr2	176180000	176190000
chr2	176090000	176100000	chr2	176260000	176270000
chr2	176110000	176120000	chr2	176560000	176570000
chr2	176120000	176130000	chr2	176770000	176780000
chr2	176130000	176140000	chr2	177250000	177260000
chr2	176140000	176150000	chr2	176920000	176930000
chr2	176180000	176190000	chr2	176970000	176980000
chr2	176190000	176200000	chr2	177180000	177190000
chr2	176450000	176460000	chr2	177620000	177630000
chr2	176460000	176470000	chr2	176920000	176930000
chr2	176460000	176470000	chr2	177760000	177770000
chr2	176510000	176520000	chr2	176600000	176610000
chr2	176510000	176520000	chr2	176800000	176810000
chr2	176540000	176550000	chr2	177210000	177220000
chr2	176550000	176560000	chr2	176740000	176750000
chr2	176550000	176560000	chr2	177720000	177730000
chr2	176710000	176720000	chr2	176990000	177000000
chr2	176740000	176750000	chr2	177210000	177220000
chr2	176740000	176750000	chr2	177590000	177600000
chr2	176740000	176750000	chr2	177720000	177730000
chr2	176840000	176850000	chr2	176910000	176920000
chr2	176840000	176850000	chr2	177010000	177020000
chr2	176850000	176860000	chr2	177340000	177350000
chr2	176920000	176930000	chr2	177260000	177270000
chr2	176940000	176950000	chr2	177650000	177660000
chr2	177010000	177020000	chr2	177570000	177580000
chr2	177000000	177010000	chr2	177770000	177780000
chr2	177030000	177040000	chr2	177340000	177350000
chr2	177110000	177120000	chr2	177370000	177380000
chr2	177130000	177140000	chr2	177540000	177550000
chr2	177160000	177170000	chr2	177300000	177310000
chr2	177170000	177180000	chr2	177800000	177810000
chr2	177250000	177260000	chr2	177630000	177640000
chr2	177240000	177250000	chr2	177750000	177760000
chr2	177280000	177290000	chr2	177490000	177500000
chr2	177570000	177580000	chr2	177810000	177820000
chr2	177590000	177600000	chr2	177720000	177730000
chr2	177870000	177880000	chr2	178070000	178080000
chr2	179180000	179190000	chr2	179400000	179410000
chr2	179640000	179650000	chr2	179780000	179790000
chr2	180080000	180090000	chr2	180290000	180300000
chr2	180090000	180100000	chr2	180500000	180510000
chr2	180190000	180200000	chr2	180500000	180510000
chr2	180200000	180210000	chr2	180290000	180300000
chr2	180300000	180310000	chr2	180500000	180510000
chr2	180530000	180540000	chr2	180620000	180630000
chr2	180530000	180540000	chr2	180790000	180800000
chr2	180730000	180740000	chr2	180800000	180810000
chr2	180910000	180920000	chr2	181060000	181070000
chr2	181120000	181130000	chr2	181310000	181320000
chr2	181120000	181130000	chr2	181430000	181440000
chr2	181130000	181140000	chr2	181240000	181250000
chr2	181450000	181460000	chr2	181600000	181610000
chr2	181450000	181460000	chr2	181700000	181710000
chr2	181610000	181620000	chr2	181710000	181720000
chr3	19800000	19810000	chr3	20090000	20100000
chr3	26890000	26900000	chr3	27140000	27150000
chr3	28060000	28070000	chr3	28640000	28650000
chr3	28470000	28480000	chr3	28640000	28650000
chr3	28710000	28720000	chr3	28860000	28870000
chr3	28930000	28940000	chr3	29610000	29620000
chr3	28930000	28940000	chr3	29270000	29280000
chr3	29900000	29910000	chr3	30410000	30420000
chr3	30490000	30500000	chr3	30620000	30630000
chr3	30490000	30500000	chr3	30850000	30860000
chr3	30720000	30730000	chr3	30850000	30860000
chr3	30950000	30960000	chr3	31020000	31030000
chr3	31050000	31060000	chr3	31490000	31500000
chr3	31690000	31700000	chr3	32080000	32090000
chr3	31690000	31700000	chr3	32210000	32220000
chr3	32270000	32280000	chr3	32400000	32410000
chr3	32420000	32430000	chr3	32600000	32610000
chr3	32500000	32510000	chr3	32580000	32590000
chr3	33730000	33740000	chr3	33800000	33810000
chr3	34510000	34520000	chr3	35000000	35010000
chr3	34550000	34560000	chr3	34650000	34660000
chr3	34680000	34690000	chr3	34990000	35000000
chr3	35580000	35590000	chr3	35770000	35780000
chr3	35870000	35880000	chr3	36030000	36040000
chr3	36080000	36090000	chr3	36390000	36400000
chr3	36090000	36100000	chr3	36220000	36230000
chr3	36090000	36100000	chr3	36330000	36340000
chr3	37510000	37520000	chr3	37870000	37880000
chr3	55810000	55820000	chr3	57000000	57010000
chr3	57080000	57090000	chr3	57220000	57230000
chr3	57270000	57280000	chr3	57410000	57420000
chr3	57460000	57470000	chr3	57620000	57630000
chr3	57650000	57660000	chr3	57930000	57940000
chr3	57770000	57780000	chr3	57920000	57930000
chr3	57970000	57980000	chr3	58280000	58290000
chr3	58450000	58460000	chr3	58590000	58600000
chr3	58520000	58530000	chr3	58860000	58870000
chr3	58920000	58930000	chr3	59540000	59550000
chr3	59120000	59130000	chr3	59540000	59550000
chr3	59210000	59220000	chr3	59330000	59340000
chr3	59220000	59230000	chr3	59420000	59430000
chr3	59300000	59310000	chr3	59400000	59410000
chr3	59670000	59680000	chr3	59910000	59920000
chr3	61050000	61060000	chr3	61630000	61640000
chr3	61260000	61270000	chr3	61620000	61630000
chr3	62030000	62040000	chr3	62250000	62260000
chr3	62340000	62350000	chr3	62640000	62650000
chr3	63810000	63820000	chr3	64260000	64270000
chr3	63810000	63820000	chr3	64400000	64410000
chr3	63890000	63900000	chr3	64360000	64370000
chr3	63890000	63900000	chr3	64520000	64530000
chr3	63900000	63910000	chr3	64140000	64150000
chr3	63900000	63910000	chr3	64280000	64290000
chr3	64140000	64150000	chr3	64430000	64440000
chr3	64210000	64220000	chr3	64530000	64540000
chr3	64310000	64320000	chr3	64460000	64470000
chr3	65180000	65190000	chr3	65730000	65740000
chr3	65360000	65370000	chr3	65710000	65720000
chr3	66210000	66220000	chr3	67130000	67140000
chr3	66440000	66450000	chr3	66770000	66780000
chr3	67410000	67420000	chr3	67850000	67860000
chr3	67510000	67520000	chr3	67830000	67840000
chr3	67860000	67870000	chr3	68150000	68160000
chr3	67870000	67880000	chr3	68340000	68350000
chr3	68420000	68430000	chr3	68500000	68510000
chr3	69040000	69050000	chr3	69280000	69290000
chr3	69380000	69390000	chr3	69510000	69520000
chr3	69570000	69580000	chr3	69690000	69700000
chr3	37500000	37510000	chr3	38090000	38100000
chr3	38150000	38160000	chr3	38280000	38290000
chr3	38150000	38160000	chr3	38530000	38540000
chr3	38150000	38160000	chr3	38750000	38760000
chr3	38560000	38570000	chr3	38720000	38730000
chr3	38770000	38780000	chr3	40290000	40300000
chr3	38780000	38790000	chr3	39600000	39610000
chr3	40420000	40430000	chr3	40600000	40610000
chr3	40850000	40860000	chr3	40970000	40980000
chr3	40980000	40990000	chr3	41460000	41470000
chr3	40990000	41000000	chr3	41260000	41270000
chr3	41120000	41130000	chr3	41260000	41270000
chr3	44740000	44750000	chr3	45120000	45130000
chr3	46630000	46640000	chr3	46790000	46800000
chr3	47300000	47310000	chr3	48640000	48650000
chr3	47900000	47910000	chr3	48020000	48030000
chr3	48920000	48930000	chr3	49150000	49160000
chr3	50230000	50240000	chr3	50700000	50710000
chr3	50400000	50410000	chr3	50690000	50700000
chr3	50720000	50730000	chr3	50910000	50920000
chr3	51290000	51300000	chr3	52030000	52040000
chr3	51300000	51310000	chr3	51460000	51470000
chr3	51380000	51390000	chr3	51450000	51460000
chr3	51500000	51510000	chr3	52030000	52040000
chr3	51590000	51600000	chr3	52020000	52030000
chr3	51690000	51700000	chr3	52010000	52020000
chr3	51760000	51770000	chr3	52010000	52020000
chr3	51810000	51820000	chr3	52000000	52010000
chr3	52050000	52060000	chr3	52720000	52730000
chr3	52060000	52070000	chr3	52560000	52570000
chr3	52060000	52070000	chr3	52640000	52650000
chr3	52060000	52070000	chr3	52810000	52820000
chr3	52080000	52090000	chr3	52300000	52310000
chr3	52070000	52080000	chr3	52400000	52410000
chr3	52820000	52830000	chr3	53130000	53140000
chr3	52830000	52840000	chr3	53270000	53280000
chr3	53320000	53330000	chr3	53530000	53540000
chr3	53320000	53330000	chr3	53940000	53950000
chr3	53540000	53550000	chr3	53960000	53970000
chr3	54150000	54160000	chr3	54320000	54330000
chr3	54600000	54610000	chr3	54840000	54850000
chr3	54610000	54620000	chr3	54720000	54730000
chr3	54730000	54740000	chr3	54810000	54820000
chr3	55020000	55030000	chr3	55150000	55160000
chr3	74090000	74100000	chr3	74520000	74530000
chr3	75020000	75030000	chr3	75660000	75670000
chr3	75330000	75340000	chr3	75660000	75670000
chr3	75370000	75380000	chr3	75510000	75520000
chr3	78350000	78360000	chr3	78670000	78680000
chr3	78750000	78760000	chr3	79390000	79400000
chr3	78760000	78770000	chr3	78990000	79000000
chr3	78770000	78780000	chr3	79250000	79260000
chr3	79000000	79010000	chr3	79390000	79400000
chr3	79010000	79020000	chr3	79240000	79250000
chr3	79470000	79480000	chr3	79600000	79610000
chr3	79670000	79680000	chr3	79850000	79860000
chr3	81850000	81860000	chr3	82140000	82150000
chr3	82670000	82680000	chr3	82860000	82870000
chr3	82920000	82930000	chr3	83060000	83070000
chr3	83090000	83100000	chr3	83560000	83570000
chr3	83300000	83310000	chr3	83490000	83500000
chr3	83600000	83610000	chr3	83700000	83710000
chr3	83720000	83730000	chr3	83970000	83980000
chr3	83970000	83980000	chr3	84110000	84120000
chr3	84140000	84150000	chr3	84340000	84350000
chr3	84500000	84510000	chr3	84710000	84720000
chr3	85500000	85510000	chr3	85710000	85720000
chr3	86060000	86070000	chr3	86620000	86630000
chr3	86590000	86600000	chr3	86780000	86790000
chr3	86830000	86840000	chr3	87310000	87320000
chr3	86880000	86890000	chr3	86990000	87000000
chr3	87040000	87050000	chr3	87300000	87310000
chr3	87050000	87060000	chr3	87200000	87210000
chr3	87130000	87140000	chr3	87300000	87310000
chr3	87580000	87590000	chr3	87770000	87780000
chr3	88390000	88400000	chr3	88550000	88560000
chr3	88590000	88600000	chr3	88680000	88690000
chr3	89140000	89150000	chr3	89280000	89290000
chr3	89300000	89310000	chr3	89650000	89660000
chr3	89320000	89330000	chr3	89560000	89570000
chr3	90190000	90200000	chr3	90270000	90280000
chr3	90590000	90600000	chr3	90730000	90740000
chr3	90950000	90960000	chr3	91190000	91200000
chr3	91030000	91040000	chr3	91570000	91580000
chr3	91420000	91430000	chr3	91720000	91730000
chr3	91480000	91490000	chr3	91580000	91590000
chr3	91470000	91480000	chr3	91620000	91630000
chr3	91470000	91480000	chr3	91660000	91670000
chr3	91540000	91550000	chr3	91720000	91730000
chr3	115730000	115740000	chr3	116020000	116030000
chr3	116030000	116040000	chr3	116450000	116460000
chr3	116210000	116220000	chr3	116450000	116460000
chr3	116290000	116300000	chr3	116450000	116460000
chr3	116610000	116620000	chr3	116760000	116770000
chr3	116830000	116840000	chr3	117130000	117140000
chr3	118120000	118130000	chr3	118690000	118700000
chr3	120380000	120390000	chr3	120800000	120810000
chr3	120480000	120490000	chr3	120800000	120810000
chr3	121010000	121020000	chr3	121210000	121220000
chr3	121010000	121020000	chr3	121440000	121450000
chr3	121240000	121250000	chr3	121440000	121450000
chr3	121580000	121590000	chr3	121830000	121840000
chr3	121660000	121670000	chr3	121810000	121820000
chr3	122000000	122010000	chr3	122600000	122610000
chr3	122010000	122020000	chr3	122330000	122340000
chr3	122030000	122040000	chr3	122170000	122180000
chr3	122350000	122360000	chr3	122600000	122610000
chr3	122860000	122870000	chr3	123040000	123050000
chr3	123220000	123230000	chr3	123980000	123990000
chr3	125560000	125570000	chr3	126080000	126090000
chr3	126280000	126290000	chr3	126590000	126600000
chr3	126280000	126290000	chr3	126470000	126480000
chr3	126880000	126890000	chr3	126970000	126980000
chr3	127020000	127030000	chr3	127140000	127150000
chr3	127030000	127040000	chr3	127250000	127260000
chr3	127160000	127170000	chr3	127240000	127250000
chr3	127330000	127340000	chr3	127460000	127470000
chr3	127690000	127700000	chr3	127860000	127870000
chr3	127700000	127710000	chr3	128880000	128890000
chr3	128050000	128060000	chr3	128890000	128900000
chr3	128170000	128180000	chr3	128890000	128900000
chr3	129000000	129010000	chr3	129390000	129400000
chr3	129020000	129030000	chr3	129110000	129120000
chr3	129120000	129130000	chr3	129380000	129390000
chr3	129630000	129640000	chr3	129770000	129780000
chr3	129790000	129800000	chr3	130380000	130390000
chr3	129800000	129810000	chr3	130280000	130290000
chr3	130420000	130430000	chr3	130930000	130940000
chr3	130520000	130530000	chr3	130940000	130950000
chr3	130570000	130580000	chr3	130930000	130940000
chr3	130600000	130610000	chr3	130730000	130740000
chr3	131020000	131030000	chr3	131200000	131210000
chr3	132410000	132420000	chr3	132610000	132620000
chr3	132770000	132780000	chr3	132910000	132920000
chr3	132990000	133000000	chr3	133210000	133220000
chr3	132990000	133000000	chr3	133290000	133300000
chr3	133400000	133410000	chr3	133510000	133520000
chr3	134300000	134310000	chr3	134870000	134880000
chr3	134690000	134700000	chr3	134860000	134870000
chr3	134950000	134960000	chr3	135390000	135400000
chr3	135060000	135070000	chr3	135390000	135400000
chr3	135560000	135570000	chr3	136190000	136200000
chr3	135570000	135580000	chr3	136500000	136510000
chr3	136320000	136330000	chr3	136510000	136520000
chr3	137440000	137450000	chr3	137510000	137520000
chr3	137440000	137450000	chr3	137840000	137850000
chr3	137640000	137650000	chr3	137800000	137810000
chr3	137880000	137890000	chr3	137980000	137990000
chr3	137880000	137890000	chr3	138090000	138100000
chr3	138290000	138300000	chr3	138850000	138860000
chr3	138300000	138310000	chr3	138570000	138580000
chr3	141140000	141150000	chr3	141480000	141490000
chr3	141540000	141550000	chr3	141930000	141940000
chr3	141950000	141960000	chr3	142120000	142130000
chr3	142150000	142160000	chr3	142400000	142410000
chr3	142300000	142310000	chr3	142370000	142380000
chr3	144150000	144160000	chr3	144280000	144290000
chr3	144460000	144470000	chr3	144790000	144800000
chr3	144470000	144480000	chr3	144680000	144690000
chr3	144540000	144550000	chr3	144630000	144640000
chr3	145070000	145080000	chr3	145250000	145260000
chr3	145070000	145080000	chr3	145560000	145570000
chr3	145270000	145280000	chr3	145560000	145570000
chr3	145610000	145620000	chr3	145720000	145730000
chr3	145610000	145620000	chr3	145830000	145840000
chr3	145720000	145730000	chr3	145830000	145840000
chr3	91940000	91950000	chr3	92400000	92410000
chr3	91940000	91950000	chr3	92570000	92580000
chr3	91950000	91960000	chr3	92300000	92310000
chr3	92020000	92030000	chr3	92090000	92100000
chr3	92880000	92890000	chr3	93420000	93430000
chr3	92880000	92890000	chr3	93610000	93620000
chr3	93000000	93010000	chr3	93810000	93820000
chr3	93000000	93010000	chr3	94030000	94040000
chr3	93440000	93450000	chr3	93580000	93590000
chr3	93440000	93450000	chr3	94050000	94060000
chr3	93480000	93490000	chr3	93750000	93760000
chr3	93480000	93490000	chr3	93860000	93870000
chr3	93500000	93510000	chr3	93970000	93980000
chr3	93530000	93540000	chr3	93680000	93690000
chr3	93550000	93560000	chr3	94050000	94060000
chr3	93550000	93560000	chr3	93840000	93850000
chr3	93630000	93640000	chr3	94040000	94050000
chr3	93670000	93680000	chr3	93810000	93820000
chr3	93680000	93690000	chr3	93990000	94000000
chr3	93680000	93690000	chr3	93900000	93910000
chr3	93710000	93720000	chr3	94060000	94070000
chr3	93740000	93750000	chr3	93860000	93870000
chr3	93770000	93780000	chr3	93970000	93980000
chr3	93820000	93830000	chr3	94010000	94020000
chr3	93920000	93930000	chr3	94070000	94080000
chr3	93940000	93950000	chr3	94010000	94020000
chr3	94440000	94450000	chr3	94540000	94550000
chr3	94500000	94510000	chr3	94740000	94750000
chr3	95320000	95330000	chr3	95630000	95640000
chr3	95760000	95770000	chr3	96040000	96050000
chr3	95770000	95780000	chr3	95850000	95860000
chr3	95880000	95890000	chr3	96040000	96050000
chr3	96070000	96080000	chr3	96250000	96260000
chr3	96130000	96140000	chr3	96260000	96270000
chr3	96340000	96350000	chr3	96450000	96460000
chr3	96740000	96750000	chr3	96840000	96850000
chr3	96740000	96750000	chr3	96990000	97000000
chr3	96740000	96750000	chr3	97130000	97140000
chr3	96850000	96860000	chr3	97000000	97010000
chr3	96860000	96870000	chr3	97130000	97140000
chr3	97010000	97020000	chr3	97130000	97140000
chr3	97480000	97490000	chr3	97690000	97700000
chr3	97710000	97720000	chr3	98240000	98250000
chr3	97720000	97730000	chr3	97960000	97970000
chr3	98240000	98250000	chr3	98420000	98430000
chr3	98330000	98340000	chr3	98480000	98490000
chr3	99980000	99990000	chr3	100370000	100380000
chr3	99980000	99990000	chr3	100490000	100500000
chr3	100000000	100010000	chr3	100730000	100740000
chr3	100570000	100580000	chr3	100720000	100730000
chr3	100780000	100790000	chr3	101070000	101080000
chr3	100780000	100790000	chr3	101260000	101270000
chr3	100780000	100790000	chr3	101030000	101040000
chr3	100880000	100890000	chr3	101090000	101100000
chr3	101110000	101120000	chr3	101260000	101270000
chr3	101110000	101120000	chr3	101610000	101620000
chr3	101300000	101310000	chr3	101620000	101630000
chr3	101410000	101420000	chr3	101610000	101620000
chr3	102050000	102060000	chr3	102490000	102500000
chr3	102120000	102130000	chr3	102490000	102500000
chr3	102120000	102130000	chr3	102600000	102610000
chr3	102510000	102520000	chr3	102610000	102620000
chr3	102900000	102910000	chr3	102970000	102980000
chr3	102990000	103000000	chr3	103170000	103180000
chr3	103340000	103350000	chr3	103540000	103550000
chr3	103420000	103430000	chr3	103540000	103550000
chr3	103910000	103920000	chr3	104250000	104260000
chr3	103950000	103960000	chr3	104240000	104250000
chr3	104330000	104340000	chr3	104470000	104480000
chr3	104520000	104530000	chr3	104860000	104870000
chr3	104560000	104570000	chr3	104780000	104790000
chr3	104670000	104680000	chr3	104770000	104780000
chr3	105470000	105480000	chr3	105710000	105720000
chr3	105570000	105580000	chr3	105690000	105700000
chr3	105790000	105800000	chr3	106260000	106270000
chr3	105930000	105940000	chr3	106250000	106260000
chr3	105950000	105960000	chr3	106090000	106100000
chr3	105980000	105990000	chr3	106170000	106180000
chr3	106010000	106020000	chr3	106080000	106090000
chr3	106700000	106710000	chr3	106880000	106890000
chr3	106700000	106710000	chr3	106980000	106990000
chr3	107020000	107030000	chr3	107270000	107280000
chr3	107020000	107030000	chr3	107380000	107390000
chr3	107160000	107170000	chr3	107260000	107270000
chr3	107480000	107490000	chr3	107850000	107860000
chr3	107500000	107510000	chr3	107660000	107670000
chr3	107750000	107760000	chr3	107830000	107840000
chr3	108080000	108090000	chr3	108180000	108190000
chr3	108470000	108480000	chr3	108570000	108580000
chr3	108850000	108860000	chr3	109290000	109300000
chr3	108980000	108990000	chr3	109290000	109300000
chr3	109330000	109340000	chr3	109920000	109930000
chr3	145990000	146000000	chr3	146580000	146590000
chr3	146150000	146160000	chr3	146560000	146570000
chr3	147520000	147530000	chr3	147660000	147670000
chr3	151380000	151390000	chr3	151740000	151750000
chr3	151470000	151480000	chr3	151730000	151740000
chr3	151770000	151780000	chr3	151890000	151900000
chr3	153630000	153640000	chr3	153890000	153900000
chr3	153940000	153950000	chr3	154230000	154240000
chr3	156900000	156910000	chr3	157020000	157030000
chr3	157230000	157240000	chr3	157380000	157390000
chr3	157560000	157570000	chr3	157680000	157690000
chr4	20050000	20060000	chr4	21150000	21160000
chr4	20580000	20590000	chr4	21260000	21270000
chr4	21460000	21470000	chr4	21610000	21620000
chr4	21670000	21680000	chr4	21740000	21750000
chr4	21670000	21680000	chr4	21880000	21890000
chr4	21770000	21780000	chr4	21890000	21900000
chr4	21940000	21950000	chr4	22410000	22420000
chr4	24180000	24190000	chr4	24610000	24620000
chr4	24190000	24200000	chr4	24420000	24430000
chr4	24640000	24650000	chr4	24810000	24820000
chr4	26170000	26180000	chr4	26440000	26450000
chr4	31350000	31360000	chr4	31630000	31640000
chr4	31410000	31420000	chr4	31570000	31580000
chr4	31470000	31480000	chr4	31640000	31650000
chr4	32140000	32150000	chr4	32640000	32650000
chr4	32340000	32350000	chr4	32640000	32650000
chr4	32670000	32680000	chr4	33110000	33120000
chr4	32680000	32690000	chr4	33210000	33220000
chr4	32680000	32690000	chr4	33380000	33390000
chr4	32770000	32780000	chr4	32840000	32850000
chr4	32850000	32860000	chr4	33050000	33060000
chr4	32850000	32860000	chr4	33210000	33220000
chr4	33060000	33070000	chr4	33200000	33210000
chr4	33220000	33230000	chr4	33370000	33380000
chr4	33290000	33300000	chr4	33380000	33390000
chr4	33480000	33490000	chr4	34330000	34340000
chr4	33630000	33640000	chr4	33770000	33780000
chr4	34640000	34650000	chr4	34860000	34870000
chr4	34730000	34740000	chr4	34860000	34870000
chr4	34910000	34920000	chr4	35160000	35170000
chr4	34910000	34920000	chr4	35260000	35270000
chr4	56380000	56390000	chr4	56500000	56510000
chr4	56770000	56780000	chr4	56840000	56850000
chr4	57020000	57030000	chr4	57330000	57340000
chr4	57040000	57050000	chr4	57150000	57160000
chr4	57480000	57490000	chr4	57920000	57930000
chr4	57560000	57570000	chr4	57920000	57930000
chr4	57660000	57670000	chr4	58080000	58090000
chr4	57670000	57680000	chr4	57920000	57930000
chr4	57680000	57690000	chr4	57800000	57810000
chr4	57930000	57940000	chr4	58080000	58090000
chr4	58110000	58120000	chr4	58260000	58270000
chr4	58430000	58440000	chr4	58630000	58640000
chr4	58430000	58440000	chr4	58750000	58760000
chr4	59110000	59120000	chr4	59580000	59590000
chr4	59990000	60000000	chr4	61670000	61680000
chr4	60000000	60010000	chr4	61610000	61620000
chr4	60030000	60040000	chr4	60270000	60280000
chr4	60220000	60230000	chr4	60410000	60420000
chr4	60220000	60230000	chr4	61080000	61090000
chr4	60390000	60400000	chr4	61390000	61400000
chr4	60560000	60570000	chr4	60940000	60950000
chr4	60670000	60680000	chr4	61090000	61100000
chr4	60890000	60900000	chr4	61440000	61450000
chr4	60960000	60970000	chr4	61440000	61450000
chr4	61100000	61110000	chr4	61440000	61450000
chr4	61120000	61130000	chr4	61280000	61290000
chr4	61170000	61180000	chr4	61430000	61440000
chr4	61250000	61260000	chr4	61440000	61450000
chr4	61500000	61510000	chr4	61690000	61700000
chr4	61600000	61610000	chr4	61700000	61710000
chr4	62210000	62220000	chr4	62420000	62430000
chr4	62450000	62460000	chr4	62780000	62790000
chr4	62590000	62600000	chr4	62780000	62790000
chr4	62840000	62850000	chr4	62970000	62980000
chr4	63320000	63330000	chr4	63600000	63610000
chr4	64180000	64190000	chr4	65240000	65250000
chr4	64490000	64500000	chr4	65240000	65250000
chr4	64770000	64780000	chr4	65150000	65160000
chr4	67430000	67440000	chr4	67630000	67640000
chr4	70110000	70120000	chr4	70270000	70280000
chr4	72900000	72910000	chr4	73540000	73550000
chr4	72990000	73000000	chr4	73540000	73550000
chr4	73060000	73070000	chr4	73290000	73300000
chr4	73060000	73070000	chr4	73540000	73550000
chr4	73140000	73150000	chr4	73540000	73550000
chr4	73190000	73200000	chr4	73540000	73550000
chr4	73300000	73310000	chr4	73540000	73550000
chr4	38130000	38140000	chr4	38520000	38530000
chr4	40090000	40100000	chr4	40230000	40240000
chr4	40100000	40110000	chr4	40630000	40640000
chr4	40240000	40250000	chr4	40620000	40630000
chr4	40690000	40700000	chr4	40950000	40960000
chr4	40710000	40720000	chr4	40850000	40860000
chr4	41550000	41560000	chr4	42680000	42690000
chr4	41620000	41630000	chr4	42680000	42690000
chr4	41640000	41650000	chr4	42330000	42340000
chr4	41720000	41730000	chr4	42010000	42020000
chr4	41740000	41750000	chr4	42640000	42650000
chr4	41730000	41740000	chr4	42750000	42760000
chr4	41740000	41750000	chr4	41940000	41950000
chr4	41750000	41760000	chr4	42290000	42300000
chr4	41750000	41760000	chr4	42480000	42490000
chr4	41810000	41820000	chr4	42270000	42280000
chr4	41790000	41800000	chr4	42000000	42010000
chr4	41820000	41830000	chr4	42970000	42980000
chr4	41840000	41850000	chr4	42520000	42530000
chr4	41840000	41850000	chr4	42850000	42860000
chr4	41880000	41890000	chr4	42070000	42080000
chr4	41920000	41930000	chr4	42730000	42740000
chr4	41910000	41920000	chr4	42860000	42870000
chr4	41920000	41930000	chr4	42650000	42660000
chr4	41930000	41940000	chr4	42360000	42370000
chr4	41980000	41990000	chr4	42230000	42240000
chr4	42000000	42010000	chr4	42760000	42770000
chr4	42040000	42050000	chr4	42330000	42340000
chr4	42060000	42070000	chr4	42830000	42840000
chr4	42070000	42080000	chr4	42190000	42200000
chr4	42210000	42220000	chr4	42480000	42490000
chr4	42220000	42230000	chr4	42790000	42800000
chr4	42270000	42280000	chr4	42450000	42460000
chr4	42270000	42280000	chr4	42740000	42750000
chr4	42310000	42320000	chr4	42700000	42710000
chr4	42310000	42320000	chr4	42820000	42830000
chr4	42360000	42370000	chr4	42570000	42580000
chr4	42360000	42370000	chr4	42640000	42650000
chr4	42360000	42370000	chr4	42760000	42770000
chr4	42450000	42460000	chr4	42560000	42570000
chr4	42490000	42500000	chr4	42820000	42830000
chr4	42560000	42570000	chr4	42740000	42750000
chr4	42730000	42740000	chr4	42870000	42880000
chr4	43780000	43790000	chr4	43860000	43870000
chr4	43930000	43940000	chr4	44000000	44010000
chr4	44180000	44190000	chr4	44300000	44310000
chr4	44420000	44430000	chr4	44660000	44670000
chr4	44480000	44490000	chr4	44640000	44650000
chr4	45020000	45030000	chr4	45290000	45300000
chr4	45420000	45430000	chr4	45630000	45640000
chr4	45420000	45430000	chr4	45790000	45800000
chr4	45950000	45960000	chr4	46120000	46130000
chr4	46210000	46220000	chr4	46370000	46380000
chr4	46400000	46410000	chr4	46470000	46480000
chr4	46710000	46720000	chr4	47020000	47030000
chr4	46800000	46810000	chr4	47030000	47040000
chr4	47130000	47140000	chr4	47250000	47260000
chr4	47430000	47440000	chr4	48420000	48430000
chr4	47440000	47450000	chr4	47920000	47930000
chr4	47440000	47450000	chr4	48020000	48030000
chr4	47520000	47530000	chr4	47920000	47930000
chr4	48210000	48220000	chr4	48400000	48410000
chr4	48320000	48330000	chr4	48410000	48420000
chr4	48780000	48790000	chr4	49320000	49330000
chr4	48790000	48800000	chr4	49250000	49260000
chr4	49330000	49340000	chr4	49410000	49420000
chr4	51720000	51730000	chr4	51860000	51870000
chr4	52500000	52510000	chr4	52740000	52750000
chr4	53040000	53050000	chr4	53580000	53590000
chr4	53120000	53130000	chr4	53600000	53610000
chr4	53140000	53150000	chr4	53370000	53380000
chr4	53410000	53420000	chr4	53590000	53600000
chr4	53760000	53770000	chr4	53880000	53890000
chr4	53760000	53770000	chr4	53920000	53930000
chr4	53990000	54000000	chr4	54190000	54200000
chr4	54750000	54760000	chr4	55240000	55250000
chr4	54930000	54940000	chr4	55130000	55140000
chr4	54930000	54940000	chr4	55240000	55250000
chr4	55300000	55310000	chr4	55370000	55380000
chr4	74850000	74860000	chr4	75000000	75010000
chr4	75360000	75370000	chr4	75680000	75690000
chr4	76750000	76760000	chr4	77130000	77140000
chr4	81350000	81360000	chr4	81740000	81750000
chr4	81600000	81610000	chr4	82250000	82260000
chr4	82290000	82300000	chr4	82560000	82570000
chr4	82580000	82590000	chr4	82820000	82830000
chr4	82890000	82900000	chr4	82980000	82990000
chr4	83720000	83730000	chr4	84490000	84500000
chr4	84480000	84490000	chr4	84740000	84750000
chr4	84800000	84810000	chr4	85450000	85460000
chr4	84810000	84820000	chr4	85030000	85040000
chr4	85060000	85070000	chr4	85440000	85450000
chr4	85470000	85480000	chr4	86190000	86200000
chr4	86210000	86220000	chr4	86340000	86350000
chr4	87010000	87020000	chr4	87660000	87670000
chr4	87430000	87440000	chr4	87660000	87670000
chr4	88210000	88220000	chr4	88480000	88490000
chr4	88320000	88330000	chr4	88470000	88480000
chr4	88510000	88520000	chr4	88770000	88780000
chr4	88790000	88800000	chr4	89190000	89200000
chr4	89880000	89890000	chr4	90020000	90030000
chr4	93380000	93390000	chr4	93460000	93470000
chr4	93780000	93790000	chr4	94180000	94190000
chr4	94340000	94350000	chr4	94590000	94600000
chr4	94690000	94700000	chr4	95580000	95590000
chr4	95950000	95960000	chr4	96330000	96340000
chr4	95980000	95990000	chr4	96130000	96140000
chr4	96120000	96130000	chr4	96310000	96320000
chr4	97240000	97250000	chr4	97400000	97410000
chr4	98000000	98010000	chr4	98360000	98370000
chr4	98160000	98170000	chr4	98350000	98360000
chr4	98220000	98230000	chr4	98340000	98350000
chr4	98390000	98400000	chr4	98550000	98560000
chr4	98610000	98620000	chr4	98850000	98860000
chr4	99020000	99030000	chr4	99170000	99180000
chr4	99030000	99040000	chr4	99350000	99360000
chr4	99210000	99220000	chr4	99340000	99350000
chr4	99770000	99780000	chr4	100200000	100210000
chr4	100400000	100410000	chr4	100650000	100660000
chr4	100500000	100510000	chr4	100650000	100660000
chr4	100830000	100840000	chr4	100990000	101000000
chr4	101070000	101080000	chr4	101660000	101670000
chr4	101180000	101190000	chr4	101660000	101670000
chr4	101330000	101340000	chr4	101660000	101670000
chr4	101510000	101520000	chr4	101660000	101670000
chr4	101890000	101900000	chr4	102150000	102160000
chr4	101910000	101920000	chr4	102320000	102330000
chr4	102170000	102180000	chr4	102320000	102330000
chr4	102650000	102660000	chr4	102850000	102860000
chr4	104180000	104190000	chr4	104560000	104570000
chr4	104330000	104340000	chr4	104570000	104580000
chr4	104400000	104410000	chr4	104560000	104570000
chr4	104580000	104590000	chr4	104780000	104790000
chr4	104700000	104710000	chr4	104790000	104800000
chr4	104820000	104830000	chr4	104980000	104990000
chr4	104820000	104830000	chr4	105240000	105250000
chr4	104820000	104830000	chr4	105890000	105900000
chr4	105910000	105920000	chr4	106030000	106040000
chr4	106130000	106140000	chr4	106200000	106210000
chr4	106280000	106290000	chr4	106390000	106400000
chr4	106290000	106300000	chr4	106840000	106850000
chr4	106490000	106500000	chr4	106650000	106660000
chr4	106480000	106490000	chr4	106830000	106840000
chr4	107110000	107120000	chr4	107340000	107350000
chr4	107410000	107420000	chr4	107510000	107520000
chr4	107600000	107610000	chr4	107780000	107790000
chr4	108000000	108010000	chr4	108210000	108220000
chr4	108540000	108550000	chr4	108640000	108650000
chr4	108730000	108740000	chr4	108830000	108840000
chr4	109170000	109180000	chr4	109310000	109320000
chr4	109170000	109180000	chr4	109680000	109690000
chr4	109720000	109730000	chr4	110120000	110130000
chr4	109800000	109810000	chr4	110040000	110050000
chr4	109800000	109810000	chr4	110130000	110140000
chr4	110770000	110780000	chr4	110970000	110980000
chr4	111020000	111030000	chr4	111290000	111300000
chr4	112430000	112440000	chr4	113840000	113850000
chr4	112520000	112530000	chr4	113180000	113190000
chr4	112560000	112570000	chr4	113290000	113300000
chr4	112810000	112820000	chr4	113580000	113590000
chr4	113030000	113040000	chr4	113850000	113860000
chr4	113100000	113110000	chr4	113960000	113970000
chr4	113400000	113410000	chr4	113590000	113600000
chr4	113490000	113500000	chr4	113580000	113590000
chr4	113810000	113820000	chr4	114030000	114040000
chr4	114060000	114070000	chr4	114300000	114310000
chr4	114330000	114340000	chr4	114590000	114600000
chr4	114580000	114590000	chr4	114730000	114740000
chr4	114790000	114800000	chr4	114920000	114930000
chr4	114790000	114800000	chr4	115390000	115400000
chr4	114810000	114820000	chr4	115120000	115130000
chr4	114820000	114830000	chr4	115300000	115310000
chr4	114840000	114850000	chr4	115370000	115380000
chr4	114930000	114940000	chr4	115370000	115380000
chr4	114960000	114970000	chr4	115080000	115090000
chr4	115010000	115020000	chr4	115130000	115140000
chr4	115050000	115060000	chr4	115380000	115390000
chr4	115140000	115150000	chr4	115370000	115380000
chr4	115190000	115200000	chr4	115260000	115270000
chr4	115410000	115420000	chr4	115660000	115670000
chr4	116380000	116390000	chr4	116460000	116470000
chr4	116490000	116500000	chr4	116810000	116820000
chr4	116500000	116510000	chr4	116650000	116660000
chr4	116680000	116690000	chr4	116800000	116810000
chr4	116910000	116920000	chr4	117420000	117430000
chr4	116920000	116930000	chr4	117190000	117200000
chr4	116990000	117000000	chr4	117180000	117190000
chr4	117060000	117070000	chr4	117170000	117180000
chr4	117370000	117380000	chr4	117450000	117460000
chr4	117490000	117500000	chr4	117750000	117760000
chr4	117770000	117780000	chr4	117960000	117970000
chr4	118030000	118040000	chr4	118240000	118250000
chr4	118110000	118120000	chr4	118230000	118240000
chr4	118280000	118290000	chr4	118640000	118650000
chr4	118290000	118300000	chr4	118530000	118540000
chr4	118290000	118300000	chr4	118840000	118850000
chr4	118320000	118330000	chr4	118640000	118650000
chr4	118450000	118460000	chr4	118550000	118560000
chr4	118670000	118680000	chr4	118830000	118840000
chr4	119060000	119070000	chr4	119340000	119350000
chr4	119350000	119360000	chr4	119780000	119790000
chr4	119450000	119460000	chr4	119780000	119790000
chr4	119580000	119590000	chr4	119780000	119790000
chr4	119890000	119900000	chr4	120020000	120030000
chr4	120350000	120360000	chr4	120580000	120590000
chr4	121010000	121020000	chr4	121320000	121330000
chr4	121010000	121020000	chr4	121110000	121120000
chr4	121220000	121230000	chr4	122370000	122380000
chr4	121350000	121360000	chr4	121940000	121950000
chr4	121350000	121360000	chr4	122250000	122260000
chr4	121350000	121360000	chr4	122450000	122460000
chr4	121360000	121370000	chr4	121830000	121840000
chr4	121360000	121370000	chr4	122200000	122210000
chr4	121370000	121380000	chr4	121540000	121550000
chr4	121400000	121410000	chr4	121920000	121930000
chr4	121550000	121560000	chr4	122210000	122220000
chr4	121600000	121610000	chr4	122000000	122010000
chr4	121590000	121600000	chr4	122390000	122400000
chr4	121610000	121620000	chr4	121800000	121810000
chr4	121790000	121800000	chr4	122000000	122010000
chr4	121850000	121860000	chr4	122110000	122120000
chr4	121940000	121950000	chr4	122240000	122250000
chr4	122600000	122610000	chr4	122760000	122770000
chr4	122790000	122800000	chr4	123000000	123010000
chr4	123610000	123620000	chr4	123880000	123890000
chr4	123610000	123620000	chr4	124350000	124360000
chr4	123640000	123650000	chr4	123790000	123800000
chr4	123890000	123900000	chr4	124340000	124350000
chr4	124010000	124020000	chr4	124350000	124360000
chr4	124110000	124120000	chr4	124600000	124610000
chr4	124620000	124630000	chr4	124720000	124730000
chr4	124970000	124980000	chr4	125630000	125640000
chr4	125160000	125170000	chr4	125560000	125570000
chr4	125890000	125900000	chr4	125980000	125990000
chr4	126000000	126010000	chr4	126200000	126210000
chr4	126220000	126230000	chr4	127000000	127010000
chr4	126270000	126280000	chr4	126520000	126530000
chr4	126280000	126290000	chr4	126410000	126420000
chr4	126730000	126740000	chr4	126920000	126930000
chr4	126820000	126830000	chr4	126920000	126930000
chr4	126820000	126830000	chr4	126980000	126990000
chr4	127050000	127060000	chr4	127290000	127300000
chr4	127200000	127210000	chr4	127290000	127300000
chr4	127820000	127830000	chr4	128220000	128230000
chr4	128290000	128300000	chr4	128540000	128550000
chr4	128630000	128640000	chr4	128760000	128770000
chr4	128830000	128840000	chr4	129140000	129150000
chr4	128890000	128900000	chr4	128950000	128960000
chr4	129020000	129030000	chr4	129130000	129140000
chr4	129450000	129460000	chr4	129610000	129620000
chr4	129630000	129640000	chr4	129760000	129770000
chr4	130340000	130350000	chr4	130430000	130440000
chr4	130340000	130350000	chr4	130500000	130510000
chr4	130520000	130530000	chr4	130700000	130710000
chr4	130520000	130530000	chr4	130800000	130810000
chr4	130530000	130540000	chr4	131030000	131040000
chr4	130630000	130640000	chr4	131280000	131290000
chr4	130650000	130660000	chr4	131220000	131230000
chr4	130720000	130730000	chr4	131380000	131390000
chr4	130800000	130810000	chr4	130930000	130940000
chr4	130810000	130820000	chr4	131390000	131400000
chr4	130950000	130960000	chr4	131390000	131400000
chr4	131030000	131040000	chr4	131390000	131400000
chr4	131450000	131460000	chr4	131630000	131640000
chr4	131530000	131540000	chr4	131720000	131730000
chr4	131640000	131650000	chr4	131720000	131730000
chr4	131980000	131990000	chr4	132070000	132080000
chr4	132510000	132520000	chr4	132850000	132860000
chr4	133140000	133150000	chr4	133390000	133400000
chr4	133210000	133220000	chr4	133380000	133390000
chr4	133860000	133870000	chr4	133930000	133940000
chr4	133960000	133970000	chr4	134030000	134040000
chr4	134110000	134120000	chr4	134260000	134270000
chr4	134530000	134540000	chr4	134730000	134740000
chr4	134520000	134530000	chr4	134930000	134940000
chr4	135070000	135080000	chr4	135210000	135220000
chr4	135620000	135630000	chr4	135710000	135720000
chr4	135760000	135770000	chr4	136180000	136190000
chr4	135840000	135850000	chr4	136160000	136170000
chr4	135930000	135940000	chr4	136170000	136180000
chr4	136000000	136010000	chr4	136170000	136180000
chr4	136220000	136230000	chr4	136400000	136410000
chr4	136210000	136220000	chr4	136530000	136540000
chr4	136210000	136220000	chr4	136620000	136630000
chr4	136220000	136230000	chr4	136320000	136330000
chr4	136230000	136240000	chr4	136820000	136830000
chr4	136450000	136460000	chr4	136620000	136630000
chr4	136460000	136470000	chr4	136840000	136850000
chr4	136630000	136640000	chr4	136840000	136850000
chr4	137000000	137010000	chr4	137100000	137110000
chr4	137400000	137410000	chr4	137500000	137510000
chr4	137400000	137410000	chr4	137650000	137660000
chr4	137530000	137540000	chr4	137670000	137680000
chr4	137870000	137880000	chr4	137980000	137990000
chr4	137990000	138000000	chr4	138300000	138310000
chr4	138000000	138010000	chr4	138400000	138410000
chr4	138300000	138310000	chr4	138400000	138410000
chr4	138940000	138950000	chr4	139010000	139020000
chr4	139050000	139060000	chr4	139190000	139200000
chr4	139040000	139050000	chr4	139410000	139420000
chr4	139250000	139260000	chr4	139400000	139410000
chr4	139440000	139450000	chr4	140090000	140100000
chr4	139840000	139850000	chr4	140050000	140060000
chr4	140140000	140150000	chr4	140220000	140230000
chr4	140340000	140350000	chr4	140450000	140460000
chr4	140530000	140540000	chr4	140600000	140610000
chr4	140820000	140830000	chr4	140920000	140930000
chr4	140940000	140950000	chr4	141380000	141390000
chr4	140960000	140970000	chr4	141130000	141140000
chr4	141540000	141550000	chr4	141660000	141670000
chr4	142190000	142200000	chr4	142460000	142470000
chr4	142480000	142490000	chr4	142610000	142620000
chr4	143010000	143020000	chr4	143900000	143910000
chr4	143040000	143050000	chr4	143780000	143790000
chr4	143130000	143140000	chr4	143540000	143550000
chr4	143200000	143210000	chr4	143310000	143320000
chr4	143200000	143210000	chr4	143480000	143490000
chr4	143310000	143320000	chr4	143480000	143490000
chr4	143360000	143370000	chr4	143810000	143820000
chr4	143410000	143420000	chr4	143770000	143780000
chr4	143580000	143590000	chr4	143920000	143930000
chr4	143630000	143640000	chr4	143870000	143880000
chr4	143640000	143650000	chr4	143720000	143730000
chr4	143710000	143720000	chr4	143860000	143870000
chr4	144790000	144800000	chr4	144870000	144880000
chr4	145000000	145010000	chr4	145160000	145170000
chr4	145090000	145100000	chr4	145250000	145260000
chr4	145250000	145260000	chr4	145690000	145700000
chr4	145310000	145320000	chr4	145630000	145640000
chr4	145360000	145370000	chr4	145590000	145600000
chr4	145410000	145420000	chr4	145730000	145740000
chr4	145650000	145660000	chr4	145890000	145900000
chr4	145010000	145020000	chr4	146820000	146830000
chr4	145050000	145060000	chr4	146560000	146570000
chr4	145130000	145140000	chr4	146700000	146710000
chr4	145130000	145140000	chr4	147030000	147040000
chr4	145170000	145180000	chr4	146820000	146830000
chr4	145210000	145220000	chr4	146630000	146640000
chr4	145230000	145240000	chr4	147100000	147110000
chr4	145230000	145240000	chr4	146030000	146040000
chr4	145280000	145290000	chr4	146760000	146770000
chr4	145280000	145290000	chr4	146990000	147000000
chr4	145320000	145330000	chr4	146470000	146480000
chr4	145380000	145390000	chr4	146830000	146840000
chr4	145410000	145420000	chr4	146540000	146550000
chr4	145560000	145570000	chr4	146850000	146860000
chr4	145580000	145590000	chr4	146510000	146520000
chr4	145580000	145590000	chr4	147170000	147180000
chr4	145630000	145640000	chr4	146450000	146460000
chr4	145650000	145660000	chr4	146160000	146170000
chr4	145660000	145670000	chr4	146990000	147000000
chr4	145690000	145700000	chr4	146600000	146610000
chr4	145690000	145700000	chr4	147070000	147080000
chr4	145760000	145770000	chr4	146520000	146530000
chr4	145840000	145850000	chr4	147020000	147030000
chr4	145910000	145920000	chr4	146450000	146460000
chr4	146030000	146040000	chr4	146650000	146660000
chr4	146050000	146060000	chr4	147090000	147100000
chr4	146110000	146120000	chr4	147020000	147030000
chr4	146150000	146160000	chr4	146990000	147000000
chr4	146170000	146180000	chr4	146430000	146440000
chr4	146330000	146340000	chr4	147090000	147100000
chr4	146360000	146370000	chr4	146710000	146720000
chr4	146380000	146390000	chr4	147030000	147040000
chr4	146520000	146530000	chr4	146830000	146840000
chr4	146650000	146660000	chr4	146790000	146800000
chr4	146660000	146670000	chr4	147090000	147100000
chr4	146700000	146710000	chr4	146890000	146900000
chr4	146720000	146730000	chr4	147020000	147030000
chr4	146760000	146770000	chr4	146990000	147000000
chr4	147010000	147020000	chr4	147150000	147160000
chr4	148070000	148080000	chr4	148450000	148460000
chr4	148090000	148100000	chr4	148290000	148300000
chr4	148270000	148280000	chr4	148430000	148440000
chr4	149200000	149210000	chr4	149340000	149350000
chr4	149180000	149190000	chr4	149460000	149470000
chr4	149560000	149570000	chr4	149870000	149880000
chr4	149720000	149730000	chr4	149840000	149850000
chr4	150020000	150030000	chr4	150330000	150340000
chr4	150030000	150040000	chr4	150260000	150270000
chr4	150550000	150560000	chr4	151250000	151260000
chr4	150700000	150710000	chr4	150780000	150790000
chr4	150880000	150890000	chr4	151250000	151260000
chr4	151530000	151540000	chr4	151670000	151680000
chr4	151540000	151550000	chr4	151790000	151800000
chr4	151710000	151720000	chr4	151800000	151810000
chr4	152070000	152080000	chr4	152520000	152530000
chr4	152540000	152550000	chr4	152720000	152730000
chr4	152540000	152550000	chr4	152850000	152860000
chr4	152720000	152730000	chr4	152840000	152850000
chr4	153410000	153420000	chr4	153580000	153590000
chr4	153420000	153430000	chr4	153660000	153670000
chr4	153700000	153710000	chr4	154180000	154190000
chr4	153710000	153720000	chr4	154000000	154010000
chr4	154240000	154250000	chr4	154630000	154640000
chr4	154250000	154260000	chr4	154430000	154440000
chr4	154320000	154330000	chr4	154430000	154440000
chr4	154460000	154470000	chr4	154620000	154630000
chr4	154850000	154860000	chr4	154950000	154960000
chr4	155340000	155350000	chr4	155590000	155600000
chr5	37680000	37690000	chr5	38120000	38130000
chr5	37780000	37790000	chr5	38110000	38120000
chr5	37840000	37850000	chr5	38100000	38110000
chr5	38180000	38190000	chr5	38480000	38490000
chr5	38490000	38500000	chr5	38570000	38580000
chr5	38700000	38710000	chr5	39010000	39020000
chr5	39170000	39180000	chr5	40020000	40030000
chr5	39170000	39180000	chr5	40370000	40380000
chr5	39180000	39190000	chr5	39390000	39400000
chr5	42750000	42760000	chr5	43350000	43360000
chr5	44080000	44090000	chr5	44380000	44390000
chr5	44270000	44280000	chr5	44660000	44670000
chr5	44280000	44290000	chr5	44390000	44400000
chr5	44670000	44680000	chr5	45210000	45220000
chr5	44690000	44700000	chr5	45040000	45050000
chr5	45870000	45880000	chr5	46070000	46080000
chr5	45930000	45940000	chr5	46050000	46060000
chr5	46100000	46110000	chr5	46730000	46740000
chr5	48520000	48530000	chr5	48730000	48740000
chr5	48820000	48830000	chr5	49130000	49140000
chr5	49480000	49490000	chr5	49740000	49750000
chr5	49760000	49770000	chr5	50340000	50350000
chr5	49760000	49770000	chr5	50610000	50620000
chr5	50370000	50380000	chr5	50600000	50610000
chr5	50440000	50450000	chr5	50600000	50610000
chr5	52510000	52520000	chr5	52640000	52650000
chr5	53250000	53260000	chr5	53500000	53510000
chr5	53370000	53380000	chr5	53500000	53510000
chr5	53710000	53720000	chr5	54500000	54510000
chr5	53720000	53730000	chr5	54080000	54090000
chr5	53720000	53730000	chr5	54240000	54250000
chr5	53720000	53730000	chr5	54390000	54400000
chr5	53740000	53750000	chr5	53980000	53990000
chr5	54270000	54280000	chr5	54500000	54510000
chr5	20610000	20620000	chr5	21130000	21140000
chr5	20770000	20780000	chr5	20940000	20950000
chr5	20790000	20800000	chr5	21120000	21130000
chr5	21160000	21170000	chr5	21240000	21250000
chr5	21430000	21440000	chr5	21830000	21840000
chr5	23210000	23220000	chr5	23350000	23360000
chr5	23370000	23380000	chr5	23560000	23570000
chr5	23560000	23570000	chr5	23870000	23880000
chr5	24170000	24180000	chr5	24510000	24520000
chr5	24770000	24780000	chr5	25240000	25250000
chr5	24940000	24950000	chr5	25100000	25110000
chr5	24930000	24940000	chr5	25240000	25250000
chr5	25130000	25140000	chr5	25230000	25240000
[truncated: 5,021 more rows]
