# Supplementary material for: Tet-mediated DNA methylation dynamics affect chromosome organization
Source: Nucleic Acids Res. 2024 Feb 1;52(7):3654–66. doi: 10.1093/nar/gkae054 (PMC11039979; doi:10.1093/nar/gkae054)
Supplement: gkae054_Supplemental_Files [file gkae054_supplemental_files.zip › Supplementary Table 4.xlsx]

## Sheet: HCT116_vs_DKO1.gain-loop
Anchor 1 chromosome	Anchor 1 start	Anchor 1 end	Anchor 2 chromosome	Anchor 2 start	Anchor 2 end
chr1	95300000	95325000	chr1	95500000	95525000
chr1	96700000	96725000	chr1	97300000	97325000
chr1	99625000	99650000	chr1	100150000	100175000
chr1	108325000	108350000	chr1	109100000	109125000
chr1	112000000	112025000	chr1	112275000	112300000
chr1	112350000	112375000	chr1	112850000	112875000
chr1	116325000	116350000	chr1	116525000	116550000
chr1	117100000	117125000	chr1	117575000	117600000
chr1	50825000	50850000	chr1	51500000	51525000
chr1	51750000	51775000	chr1	52225000	52250000
chr1	52575000	52600000	chr1	52775000	52800000
chr1	52850000	52875000	chr1	53625000	53650000
chr1	59750000	59775000	chr1	60150000	60175000
chr1	66175000	66200000	chr1	66400000	66425000
chr1	68575000	68600000	chr1	68800000	68825000
chr1	74275000	74300000	chr1	75150000	75175000
chr1	74475000	74500000	chr1	75150000	75175000
chr1	76625000	76650000	chr1	77575000	77600000
chr1	77350000	77375000	chr1	77550000	77575000
chr1	78600000	78625000	chr1	79050000	79075000
chr1	90550000	90575000	chr1	91675000	91700000
chr1	93825000	93850000	chr1	94325000	94350000
chr1	152575000	152600000	chr1	153200000	153225000
chr1	152825000	152850000	chr1	153175000	153200000
chr1	154525000	154550000	chr1	154975000	155000000
chr1	162025000	162050000	chr1	162350000	162375000
chr1	162025000	162050000	chr1	162750000	162775000
chr1	165375000	165400000	chr1	165550000	165575000
chr1	165375000	165400000	chr1	166400000	166425000
chr1	165875000	165900000	chr1	166800000	166825000
chr1	165925000	165950000	chr1	166375000	166400000
chr1	168525000	168550000	chr1	169525000	169550000
chr1	168600000	168625000	chr1	169100000	169125000
chr1	169950000	169975000	chr1	170450000	170475000
chr1	170425000	170450000	chr1	170850000	170875000
chr1	171600000	171625000	chr1	171950000	171975000
chr1	172700000	172725000	chr1	173750000	173775000
chr1	173400000	173425000	chr1	173750000	173775000
chr1	176325000	176350000	chr1	176775000	176800000
chr1	176875000	176900000	chr1	177525000	177550000
chr1	176900000	176925000	chr1	177300000	177325000
chr1	178500000	178525000	chr1	178975000	179000000
chr1	180500000	180525000	chr1	181100000	181125000
chr1	181175000	181200000	chr1	181975000	182000000
chr1	182050000	182075000	chr1	182750000	182775000
chr1	182400000	182425000	chr1	182750000	182775000
chr1	183650000	183675000	chr1	184625000	184650000
chr1	183875000	183900000	chr1	184625000	184650000
chr1	184075000	184100000	chr1	184600000	184625000
chr1	229400000	229425000	chr1	230425000	230450000
chr1	229800000	229825000	chr1	230425000	230450000
chr1	231975000	232000000	chr1	232725000	232750000
chr1	233500000	233525000	chr1	234475000	234500000
chr1	233575000	233600000	chr1	233950000	233975000
chr1	238000000	238025000	chr1	240125000	240150000
chr1	239550000	239575000	chr1	240050000	240075000
chr1	241050000	241075000	chr1	241625000	241650000
chr1	243500000	243525000	chr1	244425000	244450000
chr1	244950000	244975000	chr1	245200000	245225000
chr1	245300000	245325000	chr1	246125000	246150000
chr1	246675000	246700000	chr1	246850000	246875000
chr1	184775000	184800000	chr1	185650000	185675000
chr1	189375000	189400000	chr1	190325000	190350000
chr1	192450000	192475000	chr1	193000000	193025000
chr1	197550000	197575000	chr1	198400000	198425000
chr1	210600000	210625000	chr1	211300000	211325000
chr1	211850000	211875000	chr1	212525000	212550000
chr1	214525000	214550000	chr1	214750000	214775000
chr1	214900000	214925000	chr1	215325000	215350000
chr1	221650000	221675000	chr1	222350000	222375000
chr1	224675000	224700000	chr1	225500000	225525000
chr1	226825000	226850000	chr1	227050000	227075000
chr2	54325000	54350000	chr2	54725000	54750000
chr2	54325000	54350000	chr2	55075000	55100000
chr2	62650000	62675000	chr2	63250000	63275000
chr2	64275000	64300000	chr2	64525000	64550000
chr2	68350000	68375000	chr2	68650000	68675000
chr2	72100000	72125000	chr2	72800000	72825000
chr2	75150000	75175000	chr2	75625000	75650000
chr2	89175000	89200000	chr2	89425000	89450000
chr2	96075000	96100000	chr2	96350000	96375000
chr2	100425000	100450000	chr2	100850000	100875000
chr2	108550000	108575000	chr2	108800000	108825000
chr2	119750000	119775000	chr2	120050000	120075000
chr2	121850000	121875000	chr2	122475000	122500000
chr2	122725000	122750000	chr2	123200000	123225000
chr2	132625000	132650000	chr2	132875000	132900000
chr2	135950000	135975000	chr2	136550000	136575000
chr2	137675000	137700000	chr2	138400000	138425000
chr2	141650000	141675000	chr2	142650000	142675000
chr2	141750000	141775000	chr2	142150000	142175000
chr2	143850000	143875000	chr2	144025000	144050000
chr2	147800000	147825000	chr2	148650000	148675000
chr2	156950000	156975000	chr2	157425000	157450000
chr2	157450000	157475000	chr2	158050000	158075000
chr2	159750000	159775000	chr2	160625000	160650000
chr2	159750000	159775000	chr2	159975000	160000000
chr2	160050000	160075000	chr2	160800000	160825000
chr2	163725000	163750000	chr2	163975000	164000000
chr2	164025000	164050000	chr2	165325000	165350000
chr2	165850000	165875000	chr2	166125000	166150000
chr2	169200000	169225000	chr2	169775000	169800000
chr2	170300000	170325000	chr2	171050000	171075000
chr2	175600000	175625000	chr2	176125000	176150000
chr2	176250000	176275000	chr2	176500000	176525000
chr2	177000000	177025000	chr2	177500000	177525000
chr2	177700000	177725000	chr2	177950000	177975000
chr2	179650000	179675000	chr2	180600000	180625000
chr2	180050000	180075000	chr2	180600000	180625000
chr2	185500000	185525000	chr2	186000000	186025000
chr2	187725000	187750000	chr2	188300000	188325000
chr2	188725000	188750000	chr2	189350000	189375000
chr2	189375000	189400000	chr2	190250000	190275000
chr2	189975000	190000000	chr2	190250000	190275000
chr2	191200000	191225000	chr2	191675000	191700000
chr2	194550000	194575000	chr2	194800000	194825000
chr2	196975000	197000000	chr2	197625000	197650000
chr2	199175000	199200000	chr2	200600000	200625000
chr2	200850000	200875000	chr2	201325000	201350000
chr2	202100000	202125000	chr2	202525000	202550000
chr2	202625000	202650000	chr2	203025000	203050000
chr2	203425000	203450000	chr2	204275000	204300000
chr2	203725000	203750000	chr2	204250000	204275000
chr2	204325000	204350000	chr2	204675000	204700000
chr2	209275000	209300000	chr2	210125000	210150000
chr2	209275000	209300000	chr2	210775000	210800000
chr2	211500000	211525000	chr2	211900000	211925000
chr2	216250000	216275000	chr2	216750000	216775000
chr2	216350000	216375000	chr2	216725000	216750000
chr2	218025000	218050000	chr2	218375000	218400000
chr2	219875000	219900000	chr2	220200000	220225000
chr2	222900000	222925000	chr2	223450000	223475000
chr2	224100000	224125000	chr2	224650000	224675000
chr2	226525000	226550000	chr2	227925000	227950000
chr2	228250000	228275000	chr2	228625000	228650000
chr2	228800000	228825000	chr2	229500000	229525000
chr2	230175000	230200000	chr2	230450000	230475000
chr2	232750000	232775000	chr2	233000000	233025000
chr2	234375000	234400000	chr2	234700000	234725000
chr2	237400000	237425000	chr2	237925000	237950000
chr2	238050000	238075000	chr2	238300000	238325000
chr2	238750000	238775000	chr2	239025000	239050000
chr2	241925000	241950000	chr2	242800000	242825000
chr3	49750000	49775000	chr3	50200000	50225000
chr3	52000000	52025000	chr3	52425000	52450000
chr3	53325000	53350000	chr3	53900000	53925000
chr3	57225000	57250000	chr3	57875000	57900000
chr3	75300000	75325000	chr3	75600000	75625000
chr3	81925000	81950000	chr3	83550000	83575000
chr3	87350000	87375000	chr3	87525000	87550000
chr3	106975000	107000000	chr3	107300000	107325000
chr3	106950000	106975000	chr3	107475000	107500000
chr3	108375000	108400000	chr3	108600000	108625000
chr3	112325000	112350000	chr3	112700000	112725000
chr3	112750000	112775000	chr3	113325000	113350000
chr3	113450000	113475000	chr3	113825000	113850000
chr3	114875000	114900000	chr3	115475000	115500000
chr3	124675000	124700000	chr3	125300000	125325000
chr3	126450000	126475000	chr3	127175000	127200000
chr3	127875000	127900000	chr3	128275000	128300000
chr3	130750000	130775000	chr3	131725000	131750000
chr3	136100000	136125000	chr3	136450000	136475000
chr3	140700000	140725000	chr3	140900000	140925000
chr3	141675000	141700000	chr3	141975000	142000000
chr3	145925000	145950000	chr3	146275000	146300000
chr3	152725000	152750000	chr3	153675000	153700000
chr3	156225000	156250000	chr3	156825000	156850000
chr3	160400000	160425000	chr3	161125000	161150000
chr3	162775000	162800000	chr3	163175000	163200000
chr3	170700000	170725000	chr3	171275000	171300000
chr3	170900000	170925000	chr3	171250000	171275000
chr3	179550000	179575000	chr3	180300000	180325000
chr3	182850000	182875000	chr3	183500000	183525000
chr3	185975000	186000000	chr3	186250000	186275000
chr3	191150000	191175000	chr3	192150000	192175000
chr3	192525000	192550000	chr3	193275000	193300000
chr3	194375000	194400000	chr3	194975000	195000000
chr3	196975000	197000000	chr3	197225000	197250000
chr4	53100000	53125000	chr4	55100000	55125000
chr4	54050000	54075000	chr4	55100000	55125000
chr4	55850000	55875000	chr4	56175000	56200000
chr4	70525000	70550000	chr4	71375000	71400000
chr4	70550000	70575000	chr4	70725000	70750000
chr4	73375000	73400000	chr4	73800000	73825000
chr4	74525000	74550000	chr4	74975000	75000000
chr4	82000000	82025000	chr4	82250000	82275000
chr4	82350000	82375000	chr4	82775000	82800000
chr4	86025000	86050000	chr4	86950000	86975000
chr4	88950000	88975000	chr4	89400000	89425000
chr4	103525000	103550000	chr4	103950000	103975000
chr4	104975000	105000000	chr4	105775000	105800000
chr4	105825000	105850000	chr4	106375000	106400000
chr4	108975000	109000000	chr4	110225000	110250000
chr4	109675000	109700000	chr4	110250000	110275000
chr4	110350000	110375000	chr4	110725000	110750000
chr4	114275000	114300000	chr4	114825000	114850000
chr4	121050000	121075000	chr4	121975000	122000000
chr4	121050000	121075000	chr4	122200000	122225000
chr4	124050000	124075000	chr4	124550000	124575000
chr4	126250000	126275000	chr4	126650000	126675000
chr4	127525000	127550000	chr4	128325000	128350000
chr4	129125000	129150000	chr4	129750000	129775000
chr4	129350000	129375000	chr4	129750000	129775000
chr4	131275000	131300000	chr4	131650000	131675000
chr4	138725000	138750000	chr4	139475000	139500000
chr4	140600000	140625000	chr4	141225000	141250000
chr4	144500000	144525000	chr4	144900000	144925000
chr4	154725000	154750000	chr4	155225000	155250000
chr4	159175000	159200000	chr4	159550000	159575000
chr4	159175000	159200000	chr4	160125000	160150000
chr4	162225000	162250000	chr4	163050000	163075000
chr4	162450000	162475000	chr4	163075000	163100000
chr4	165675000	165700000	chr4	165925000	165950000
chr4	169100000	169125000	chr4	169825000	169850000
chr4	171075000	171100000	chr4	173750000	173775000
chr4	172750000	172775000	chr4	173100000	173125000
chr4	174375000	174400000	chr4	175200000	175225000
chr4	177300000	177325000	chr4	178150000	178175000
chr4	179525000	179550000	chr4	180200000	180225000
chr4	182075000	182100000	chr4	182425000	182450000
chr4	184225000	184250000	chr4	185900000	185925000
chr4	185175000	185200000	chr4	185525000	185550000
chr4	190325000	190350000	chr4	190700000	190725000
chr5	96150000	96175000	chr5	96475000	96500000
chr5	103125000	103150000	chr5	103500000	103525000
chr5	107800000	107825000	chr5	108825000	108850000
chr5	108000000	108025000	chr5	108775000	108800000
chr5	110100000	110125000	chr5	110400000	110425000
chr5	110500000	110525000	chr5	110825000	110850000
chr5	110875000	110900000	chr5	111450000	111475000
chr5	114675000	114700000	chr5	115375000	115400000
chr5	114950000	114975000	chr5	115400000	115425000
chr5	121850000	121875000	chr5	122525000	122550000
chr5	122725000	122750000	chr5	122900000	122925000
chr5	126900000	126925000	chr5	127525000	127550000
chr5	127550000	127575000	chr5	127825000	127850000
chr5	132800000	132825000	chr5	133250000	133275000
chr5	133675000	133700000	chr5	133900000	133925000
chr5	134850000	134875000	chr5	135150000	135175000
chr5	139175000	139200000	chr5	139525000	139550000
chr5	139750000	139775000	chr5	140075000	140100000
chr5	141550000	141575000	chr5	141925000	141950000
chr5	143575000	143600000	chr5	145200000	145225000
chr5	145900000	145925000	chr5	146750000	146775000
chr5	147275000	147300000	chr5	148075000	148100000
chr5	147825000	147850000	chr5	148075000	148100000
chr5	149000000	149025000	chr5	149200000	149225000
chr5	149000000	149025000	chr5	149350000	149375000
chr5	151925000	151950000	chr5	152800000	152825000
chr5	151950000	151975000	chr5	152525000	152550000
chr5	157550000	157575000	chr5	158125000	158150000
chr5	158125000	158150000	chr5	158500000	158525000
chr5	159475000	159500000	chr5	159800000	159825000
chr5	167700000	167725000	chr5	167875000	167900000
chr5	168400000	168425000	chr5	168975000	169000000
chr5	170250000	170275000	chr5	170600000	170625000
chr5	172150000	172175000	chr5	172350000	172375000
chr5	173475000	173500000	chr5	173700000	173725000
chr5	177700000	177725000	chr5	177950000	177975000
chr5	52750000	52775000	chr5	53500000	53525000
chr5	53550000	53575000	chr5	54150000	54175000
chr5	54650000	54675000	chr5	54950000	54975000
chr5	55550000	55575000	chr5	56550000	56575000
chr5	56600000	56625000	chr5	57100000	57125000
chr5	57075000	57100000	chr5	57725000	57750000
chr5	57800000	57825000	chr5	58125000	58150000
chr5	59125000	59150000	chr5	59550000	59575000
chr5	60275000	60300000	chr5	61175000	61200000
chr5	60450000	60475000	chr5	60950000	60975000
chr5	63925000	63950000	chr5	64775000	64800000
chr5	64300000	64325000	chr5	64775000	64800000
chr5	71100000	71125000	chr5	71400000	71425000
chr5	73225000	73250000	chr5	73925000	73950000
chr5	74350000	74375000	chr5	74975000	75000000
chr5	76375000	76400000	chr5	76775000	76800000
chr5	76875000	76900000	chr5	77275000	77300000
chr5	80525000	80550000	chr5	81475000	81500000
chr5	80750000	80775000	chr5	81475000	81500000
chr5	81625000	81650000	chr5	82775000	82800000
chr5	88025000	88050000	chr5	89525000	89550000
chr5	89050000	89075000	chr5	89450000	89475000
chr5	90500000	90525000	chr5	90675000	90700000
chr6	50075000	50100000	chr6	50750000	50775000
chr6	51400000	51425000	chr6	51850000	51875000
chr6	52550000	52575000	chr6	52925000	52950000
chr6	57600000	57625000	chr6	62000000	62025000
chr6	57775000	57800000	chr6	62050000	62075000
chr6	69650000	69675000	chr6	70425000	70450000
chr6	74450000	74475000	chr6	75900000	75925000
chr6	75975000	76000000	chr6	76225000	76250000
chr6	76625000	76650000	chr6	77350000	77375000
chr6	84600000	84625000	chr6	84900000	84925000
chr6	84950000	84975000	chr6	85650000	85675000
chr6	86475000	86500000	chr6	86850000	86875000
chr6	86625000	86650000	chr6	86875000	86900000
chr6	88650000	88675000	chr6	89175000	89200000
chr6	90650000	90675000	chr6	91025000	91050000
chr6	139700000	139725000	chr6	140300000	140325000
chr6	141975000	142000000	chr6	142425000	142450000
chr6	147750000	147775000	chr6	148800000	148825000
chr6	148500000	148525000	chr6	148775000	148800000
chr6	148900000	148925000	chr6	149275000	149300000
chr6	151975000	152000000	chr6	152575000	152600000
chr6	155650000	155675000	chr6	156100000	156125000
chr6	158125000	158150000	chr6	158325000	158350000
chr6	158625000	158650000	chr6	159000000	159025000
chr6	159200000	159225000	chr6	159375000	159400000
chr6	161550000	161575000	chr6	161775000	161800000
chr6	166275000	166300000	chr6	166500000	166525000
chr6	97050000	97075000	chr6	97500000	97525000
chr6	97925000	97950000	chr6	99275000	99300000
chr6	98125000	98150000	chr6	98475000	98500000
chr6	101850000	101875000	chr6	102475000	102500000
chr6	108850000	108875000	chr6	109150000	109175000
chr6	109850000	109875000	chr6	110700000	110725000
chr6	110025000	110050000	chr6	110350000	110375000
chr6	110800000	110825000	chr6	111950000	111975000
chr6	113775000	113800000	chr6	114175000	114200000
chr6	125625000	125650000	chr6	126275000	126300000
chr6	128150000	128175000	chr6	129050000	129075000
chr6	130375000	130400000	chr6	131100000	131125000
chr6	136675000	136700000	chr6	136850000	136875000
chr7	50750000	50775000	chr7	51150000	51175000
chr7	55075000	55100000	chr7	55275000	55300000
chr7	66500000	66525000	chr7	66725000	66750000
chr7	77750000	77775000	chr7	78550000	78575000
chr7	78225000	78250000	chr7	78575000	78600000
chr7	79425000	79450000	chr7	79625000	79650000
chr7	81825000	81850000	chr7	82175000	82200000
chr7	83575000	83600000	chr7	85450000	85475000
chr7	88000000	88025000	chr7	89725000	89750000
chr7	88175000	88200000	chr7	89725000	89750000
chr7	90075000	90100000	chr7	91450000	91475000
chr7	90200000	90225000	chr7	90650000	90675000
chr7	90700000	90725000	chr7	91400000	91425000
chr7	91800000	91825000	chr7	92050000	92075000
chr7	92250000	92275000	chr7	92475000	92500000
chr7	93300000	93325000	chr7	93850000	93875000
chr7	148225000	148250000	chr7	148650000	148675000
chr7	150150000	150175000	chr7	150425000	150450000
chr7	157225000	157250000	chr7	157675000	157700000
chr7	93900000	93925000	chr7	95100000	95125000
chr7	95625000	95650000	chr7	96675000	96700000
chr7	96000000	96025000	chr7	96625000	96650000
chr7	97900000	97925000	chr7	98450000	98475000
chr7	98625000	98650000	chr7	98900000	98925000
chr7	103225000	103250000	chr7	103775000	103800000
chr7	104575000	104600000	chr7	105075000	105100000
chr7	105825000	105850000	chr7	106350000	106375000
chr7	106825000	106850000	chr7	107350000	107375000
chr7	107050000	107075000	chr7	107500000	107525000
chr7	107800000	107825000	chr7	108100000	108125000
chr7	112175000	112200000	chr7	112525000	112550000
chr7	112675000	112700000	chr7	113325000	113350000
chr7	115875000	115900000	chr7	116200000	116225000
chr7	116250000	116275000	chr7	116425000	116450000
chr7	117350000	117375000	chr7	117775000	117800000
chr7	117925000	117950000	chr7	118825000	118850000
chr7	120775000	120800000	chr7	120975000	121000000
chr7	123775000	123800000	chr7	124425000	124450000
chr7	126450000	126475000	chr7	127125000	127150000
chr7	128525000	128550000	chr7	128750000	128775000
chr7	129775000	129800000	chr7	130400000	130425000
chr7	131400000	131425000	chr7	131925000	131950000
chr7	137325000	137350000	chr7	137550000	137575000
chr7	139275000	139300000	chr7	139700000	139725000
chr8	53650000	53675000	chr8	53850000	53875000
chr8	57150000	57175000	chr8	57325000	57350000
chr8	57525000	57550000	chr8	57800000	57825000
chr8	58425000	58450000	chr8	59250000	59275000
chr8	60975000	61000000	chr8	61275000	61300000
chr8	62125000	62150000	chr8	62425000	62450000
chr8	62700000	62725000	chr8	63850000	63875000
chr8	65475000	65500000	chr8	66425000	66450000
chr8	66675000	66700000	chr8	67325000	67350000
chr8	67100000	67125000	chr8	67300000	67325000
chr8	71700000	71725000	chr8	72675000	72700000
chr8	80600000	80625000	chr8	81475000	81500000
chr8	85575000	85600000	chr8	85950000	85975000
chr8	87075000	87100000	chr8	87375000	87400000
chr8	90250000	90275000	chr8	90625000	90650000
chr8	97350000	97375000	chr8	98200000	98225000
chr8	98250000	98275000	chr8	98550000	98575000
chr8	98675000	98700000	chr8	99075000	99100000
chr8	101850000	101875000	chr8	102275000	102300000
chr8	104800000	104825000	chr8	105125000	105150000
chr8	108875000	108900000	chr8	109675000	109700000
chr8	109900000	109925000	chr8	110700000	110725000
chr8	118850000	118875000	chr8	119125000	119150000
chr8	118850000	118875000	chr8	119400000	119425000
chr8	119725000	119750000	chr8	120075000	120100000
chr8	119750000	119775000	chr8	120425000	120450000
chr8	124475000	124500000	chr8	124725000	124750000
chr8	127850000	127875000	chr8	128725000	128750000
chr8	130825000	130850000	chr8	131725000	131750000
chr8	133900000	133925000	chr8	134450000	134475000
chr8	135475000	135500000	chr8	135850000	135875000
chr8	135925000	135950000	chr8	136725000	136750000
chr8	140025000	140050000	chr8	140350000	140375000
chr8	145775000	145800000	chr8	146200000	146225000
chr9	73250000	73275000	chr9	73600000	73625000
chr9	74425000	74450000	chr9	74600000	74625000
chr9	74925000	74950000	chr9	75200000	75225000
chr9	77850000	77875000	chr9	78450000	78475000
chr9	78175000	78200000	chr9	78900000	78925000
chr9	79375000	79400000	chr9	79600000	79625000
chr9	85175000	85200000	chr9	85550000	85575000
chr9	88425000	88450000	chr9	88850000	88875000
chr9	90525000	90550000	chr9	91600000	91625000
chr9	90725000	90750000	chr9	91175000	91200000
chr9	94875000	94900000	chr9	95550000	95575000
chr9	97450000	97475000	chr9	97825000	97850000
chr9	98000000	98025000	chr9	98925000	98950000
chr9	98500000	98525000	chr9	98925000	98950000
chr9	99600000	99625000	chr9	100350000	100375000
chr9	105450000	105475000	chr9	105850000	105875000
chr9	107575000	107600000	chr9	108150000	108175000
chr9	110225000	110250000	chr9	111025000	111050000
chr9	112325000	112350000	chr9	112925000	112950000
chr9	113575000	113600000	chr9	114050000	114075000
chr9	114875000	114900000	chr9	115525000	115550000
chr9	117175000	117200000	chr9	117700000	117725000
chr9	117800000	117825000	chr9	118275000	118300000
chr9	118325000	118350000	chr9	118900000	118925000
chr9	118625000	118650000	chr9	119400000	119425000
chr9	124875000	124900000	chr9	125575000	125600000
chr9	126150000	126175000	chr9	127100000	127125000
chr9	126300000	126325000	chr9	127125000	127150000
chr9	128175000	128200000	chr9	129225000	129250000
chr9	130275000	130300000	chr9	130650000	130675000
chr9	132650000	132675000	chr9	132825000	132850000
chr9	134425000	134450000	chr9	135100000	135125000
chr9	137675000	137700000	chr9	138300000	138325000
chr10	53175000	53200000	chr10	53700000	53725000
chr10	54050000	54075000	chr10	54325000	54350000
chr10	60700000	60725000	chr10	61350000	61375000
chr10	64325000	64350000	chr10	65500000	65525000
chr10	64350000	64375000	chr10	64825000	64850000
chr10	68700000	68725000	chr10	69250000	69275000
chr10	69625000	69650000	chr10	70650000	70675000
chr10	72250000	72275000	chr10	73000000	73025000
chr10	73825000	73850000	chr10	74075000	74100000
chr10	77125000	77150000	chr10	78050000	78075000
chr10	86025000	86050000	chr10	86300000	86325000
chr10	91550000	91575000	chr10	92375000	92400000
chr10	95675000	95700000	chr10	96025000	96050000
chr10	96375000	96400000	chr10	96925000	96950000
chr10	97150000	97175000	chr10	97600000	97625000
chr10	98150000	98175000	chr10	98775000	98800000
chr10	99500000	99525000	chr10	99800000	99825000
chr10	100525000	100550000	chr10	101000000	101025000
chr10	102975000	103000000	chr10	103525000	103550000
chr10	106400000	106425000	chr10	106675000	106700000
chr10	113900000	113925000	chr10	114200000	114225000
chr10	116250000	116275000	chr10	116600000	116625000
chr10	116250000	116275000	chr10	116850000	116875000
chr10	116925000	116950000	chr10	117150000	117175000
chr10	116925000	116950000	chr10	118125000	118150000
chr10	117150000	117175000	chr10	118100000	118125000
chr10	117475000	117500000	chr10	118075000	118100000
chr10	122675000	122700000	chr10	123625000	123650000
chr10	124025000	124050000	chr10	124225000	124250000
chr10	124800000	124825000	chr10	125300000	125325000
chr10	124825000	124850000	chr10	125700000	125725000
chr10	126675000	126700000	chr10	127400000	127425000
chr10	134725000	134750000	chr10	135075000	135100000
chr11	51350000	51375000	chr11	54925000	54950000
chr11	58400000	58425000	chr11	58900000	58925000
chr11	59000000	59025000	chr11	59200000	59225000
chr11	62850000	62875000	chr11	63200000	63225000
chr11	70825000	70850000	chr11	71050000	71075000
chr11	71900000	71925000	chr11	72125000	72150000
chr11	73125000	73150000	chr11	73350000	73375000
chr11	73125000	73150000	chr11	73625000	73650000
chr11	79425000	79450000	chr11	79850000	79875000
chr11	81350000	81375000	chr11	81925000	81950000
chr11	81350000	81375000	chr11	82375000	82400000
chr11	82600000	82625000	chr11	83500000	83525000
chr11	83550000	83575000	chr11	84225000	84250000
chr11	84500000	84525000	chr11	85275000	85300000
chr11	86625000	86650000	chr11	87125000	87150000
chr11	89400000	89425000	chr11	89800000	89825000
chr11	94700000	94725000	chr11	95500000	95525000
chr11	95775000	95800000	chr11	96075000	96100000
chr11	100450000	100475000	chr11	100775000	100800000
chr11	103525000	103550000	chr11	104025000	104050000
chr11	106075000	106100000	chr11	106900000	106925000
chr11	107975000	108000000	chr11	108525000	108550000
chr11	108175000	108200000	chr11	108500000	108525000
chr11	108550000	108575000	chr11	109750000	109775000
chr11	112450000	112475000	chr11	113125000	113150000
chr11	113175000	113200000	chr11	113375000	113400000
chr11	113175000	113200000	chr11	113625000	113650000
chr11	118975000	119000000	chr11	119175000	119200000
chr11	119350000	119375000	chr11	119975000	120000000
chr11	120800000	120825000	chr11	121050000	121075000
chr11	122100000	122125000	chr11	122350000	122375000
chr11	128050000	128075000	chr11	128525000	128550000
chr11	128775000	128800000	chr11	129200000	129225000
chr11	128800000	128825000	chr11	129625000	129650000
chr11	128975000	129000000	chr11	129175000	129200000
chr12	50875000	50900000	chr12	51050000	51075000
chr12	55550000	55575000	chr12	56000000	56025000
chr12	63500000	63525000	chr12	64025000	64050000
chr12	65950000	65975000	chr12	66475000	66500000
chr12	67800000	67825000	chr12	68325000	68350000
chr12	75175000	75200000	chr12	75475000	75500000
chr12	75950000	75975000	chr12	76775000	76800000
chr12	77000000	77025000	chr12	77350000	77375000
chr12	84225000	84250000	chr12	84875000	84900000
chr12	85500000	85525000	chr12	85825000	85850000
chr12	85900000	85925000	chr12	86275000	86300000
chr12	86650000	86675000	chr12	87275000	87300000
chr12	88500000	88525000	chr12	89375000	89400000
chr12	89925000	89950000	chr12	90500000	90525000
chr12	93900000	93925000	chr12	94450000	94475000
chr12	96950000	96975000	chr12	97325000	97350000
chr12	99425000	99450000	chr12	100025000	100050000
chr12	102675000	102700000	chr12	103150000	103175000
chr12	106775000	106800000	chr12	107275000	107300000
chr12	110000000	110025000	chr12	110200000	110225000
chr12	117150000	117175000	chr12	117550000	117575000
chr12	119500000	119525000	chr12	119825000	119850000
chr12	121175000	121200000	chr12	121400000	121425000
chr13	59250000	59275000	chr13	61225000	61250000
chr13	71875000	71900000	chr13	73225000	73250000
chr13	76425000	76450000	chr13	77475000	77500000
chr13	78350000	78375000	chr13	78675000	78700000
chr13	92025000	92050000	chr13	92375000	92400000
chr13	95325000	95350000	chr13	95800000	95825000
chr13	96675000	96700000	chr13	97525000	97550000
chr13	100300000	100325000	chr13	100525000	100550000
chr13	101300000	101325000	chr13	101725000	101750000
chr13	101800000	101825000	chr13	102400000	102425000
chr13	103250000	103275000	chr13	103475000	103500000
chr13	107875000	107900000	chr13	108300000	108325000
chr13	109775000	109800000	chr13	110750000	110775000
chr14	50300000	50325000	chr14	50575000	50600000
chr14	55900000	55925000	chr14	56900000	56925000
chr14	57000000	57025000	chr14	57825000	57850000
chr14	59025000	59050000	chr14	59500000	59525000
chr14	61075000	61100000	chr14	61700000	61725000
chr14	61925000	61950000	chr14	62200000	62225000
chr14	63850000	63875000	chr14	64225000	64250000
chr14	65600000	65625000	chr14	66425000	66450000
chr14	65625000	65650000	chr14	66250000	66275000
chr14	68575000	68600000	chr14	69300000	69325000
chr14	68975000	69000000	chr14	69250000	69275000
chr14	70500000	70525000	chr14	70775000	70800000
chr14	80675000	80700000	chr14	81300000	81325000
chr14	81425000	81450000	chr14	81925000	81950000
chr14	90750000	90775000	chr14	91200000	91225000
chr14	93375000	93400000	chr14	94075000	94100000
chr14	97025000	97050000	chr14	97650000	97675000
chr14	101125000	101150000	chr14	102100000	102125000
chr14	101325000	101350000	chr14	101675000	101700000
chr14	106125000	106150000	chr14	106400000	106425000
chr15	53100000	53125000	chr15	53475000	53500000
chr15	53075000	53100000	chr15	54000000	54025000
chr15	54275000	54300000	chr15	55225000	55250000
chr15	56775000	56800000	chr15	57150000	57175000
chr15	56775000	56800000	chr15	57575000	57600000
chr15	56775000	56800000	chr15	57800000	57825000
chr15	60875000	60900000	chr15	61200000	61225000
chr15	63925000	63950000	chr15	64375000	64400000
chr15	64700000	64725000	chr15	64925000	64950000
chr15	67225000	67250000	chr15	67725000	67750000
chr15	71275000	71300000	chr15	72025000	72050000
chr15	74250000	74275000	chr15	74600000	74625000
chr15	74650000	74675000	chr15	75050000	75075000
chr15	75050000	75075000	chr15	75575000	75600000
chr15	79650000	79675000	chr15	80650000	80675000
chr15	80000000	80025000	chr15	80575000	80600000
chr15	80750000	80775000	chr15	81050000	81075000
chr15	84125000	84150000	chr15	84700000	84725000
chr15	90250000	90275000	chr15	90625000	90650000
chr15	90850000	90875000	chr15	91175000	91200000
chr15	95825000	95850000	chr15	96375000	96400000
chr15	96400000	96425000	chr15	96875000	96900000
chr15	97825000	97850000	chr15	98275000	98300000
chr15	100375000	100400000	chr15	101100000	101125000
chr15	101850000	101875000	chr15	102150000	102175000
chr16	55475000	55500000	chr16	55875000	55900000
chr16	66975000	67000000	chr16	67450000	67475000
chr16	67525000	67550000	chr16	67925000	67950000
chr16	68575000	68600000	chr16	68875000	68900000
chr16	70850000	70875000	chr16	71400000	71425000
chr16	72500000	72525000	chr16	73225000	73250000
chr16	74350000	74375000	chr16	74675000	74700000
chr16	84200000	84225000	chr16	84500000	84525000
chr16	87425000	87450000	chr16	87650000	87675000
chr16	87950000	87975000	chr16	88575000	88600000
chr17	54200000	54225000	chr17	54550000	54575000
chr17	58775000	58800000	chr17	59625000	59650000
chr17	60775000	60800000	chr17	61025000	61050000
chr17	63225000	63250000	chr17	64625000	64650000
chr17	66200000	66225000	chr17	66425000	66450000
chr17	67550000	67575000	chr17	68125000	68150000
chr17	68150000	68175000	chr17	68550000	68575000
chr17	68750000	68775000	chr17	69050000	69075000
chr17	78000000	78025000	chr17	78325000	78350000
chr17	78400000	78425000	chr17	78925000	78950000
chr18	51975000	52000000	chr18	52650000	52675000
chr18	56425000	56450000	chr18	56725000	56750000
chr18	59225000	59250000	chr18	59575000	59600000
chr18	61175000	61200000	chr18	61475000	61500000
chr18	64200000	64225000	chr18	64525000	64550000
chr19	52350000	52375000	chr19	52875000	52900000
chr19	55650000	55675000	chr19	55925000	55950000
chr19	57200000	57225000	chr19	57600000	57625000
chr19	57975000	58000000	chr19	58675000	58700000
chr20	51825000	51850000	chr20	52600000	52625000
chr20	57425000	57450000	chr20	58000000	58025000
chr20	57450000	57475000	chr20	57775000	57800000

## Sheet: 8cell_vs_icm.gain-loop
Anchor 1 chromosome	Anchor 1 start	Anchor 1 end	Anchor 2 chromosome	Anchor 2 start	Anchor 2 end
chr1	57475000	57500000	chr1	58025000	58050000
chr1	59325000	59350000	chr1	59650000	59675000
chr1	60525000	60550000	chr1	60925000	60950000
chr1	60725000	60750000	chr1	60925000	60950000
chr1	64775000	64800000	chr1	65000000	65025000
chr1	67875000	67900000	chr1	68075000	68100000
chr1	69300000	69325000	chr1	69775000	69800000
chr1	85075000	85100000	chr1	87375000	87400000
chr1	88550000	88575000	chr1	88925000	88950000
chr1	91950000	91975000	chr1	92475000	92500000
chr1	93825000	93850000	chr1	94300000	94325000
chr1	107975000	108000000	chr1	108275000	108300000
chr1	109575000	109600000	chr1	110050000	110075000
chr1	113550000	113575000	chr1	114275000	114300000
chr1	114000000	114025000	chr1	114225000	114250000
chr1	119500000	119525000	chr1	120100000	120125000
chr1	122475000	122500000	chr1	123275000	123300000
chr1	128925000	128950000	chr1	129325000	129350000
chr1	130225000	130250000	chr1	130700000	130725000
chr1	131700000	131725000	chr1	132275000	132300000
chr1	134175000	134200000	chr1	134775000	134800000
chr1	134450000	134475000	chr1	134825000	134850000
chr1	135050000	135075000	chr1	135475000	135500000
chr1	136025000	136050000	chr1	136200000	136225000
chr1	136575000	136600000	chr1	136950000	136975000
chr1	137025000	137050000	chr1	137250000	137275000
chr1	137925000	137950000	chr1	138375000	138400000
chr1	138425000	138450000	chr1	138625000	138650000
chr1	140225000	140250000	chr1	141150000	141175000
chr1	152250000	152275000	chr1	153225000	153250000
chr1	153675000	153700000	chr1	154125000	154150000
chr1	156100000	156125000	chr1	156550000	156575000
chr1	157125000	157150000	chr1	157350000	157375000
chr1	157925000	157950000	chr1	158350000	158375000
chr1	163925000	163950000	chr1	164225000	164250000
chr1	167725000	167750000	chr1	168250000	168275000
chr1	168700000	168725000	chr1	169075000	169100000
chr1	169325000	169350000	chr1	169550000	169575000
chr1	173025000	173050000	chr1	173375000	173400000
chr1	173725000	173750000	chr1	173925000	173950000
chr1	178825000	178850000	chr1	179600000	179625000
chr1	180075000	180100000	chr1	180375000	180400000
chr1	180475000	180500000	chr1	180900000	180925000
chr1	181775000	181800000	chr1	182400000	182425000
chr1	191500000	191525000	chr1	191750000	191775000
chr1	193400000	193425000	chr1	193625000	193650000
chr1	196725000	196750000	chr1	197000000	197025000
chr2	54900000	54925000	chr2	55850000	55875000
chr2	56975000	57000000	chr2	57175000	57200000
chr2	58825000	58850000	chr2	59275000	59300000
chr2	59850000	59875000	chr2	60000000	60025000
chr2	65225000	65250000	chr2	65650000	65675000
chr2	69950000	69975000	chr2	70400000	70425000
chr2	74550000	74575000	chr2	75400000	75425000
chr2	76800000	76825000	chr2	77525000	77550000
chr2	77225000	77250000	chr2	77525000	77550000
chr2	84300000	84325000	chr2	84500000	84525000
chr2	85000000	85025000	chr2	85375000	85400000
chr2	85550000	85575000	chr2	87225000	87250000
chr2	88425000	88450000	chr2	89050000	89075000
chr2	112375000	112400000	chr2	112575000	112600000
chr2	115675000	115700000	chr2	115900000	115925000
chr2	117375000	117400000	chr2	117950000	117975000
chr2	119550000	119575000	chr2	119900000	119925000
chr2	121950000	121975000	chr2	122500000	122525000
chr2	122150000	122175000	chr2	122525000	122550000
chr2	125100000	125125000	chr2	125375000	125400000
chr2	127675000	127700000	chr2	128350000	128375000
chr2	129500000	129525000	chr2	129700000	129725000
chr2	130875000	130900000	chr2	131250000	131275000
chr2	134525000	134550000	chr2	135125000	135150000
chr2	135200000	135225000	chr2	135725000	135750000
chr2	135250000	135275000	chr2	135525000	135550000
chr2	140000000	140025000	chr2	140250000	140275000
chr2	144500000	144525000	chr2	145375000	145400000
chr2	154225000	154250000	chr2	154400000	154425000
chr2	155300000	155325000	chr2	155600000	155625000
chr2	156125000	156150000	chr2	156525000	156550000
chr2	160425000	160450000	chr2	160700000	160725000
chr2	162750000	162775000	chr2	163150000	163175000
chr2	164950000	164975000	chr2	165500000	165525000
chr2	165925000	165950000	chr2	166350000	166375000
chr2	167500000	167525000	chr2	167700000	167725000
chr2	168100000	168125000	chr2	168450000	168475000
chr2	168500000	168525000	chr2	168700000	168725000
chr2	169900000	169925000	chr2	170125000	170150000
chr2	170700000	170725000	chr2	172000000	172025000
chr2	172700000	172725000	chr2	173325000	173350000
chr2	172975000	173000000	chr2	173350000	173375000
chr2	174825000	174850000	chr2	177725000	177750000
chr2	174850000	174875000	chr2	176875000	176900000
chr2	174875000	174900000	chr2	177525000	177550000
chr2	174950000	174975000	chr2	177650000	177675000
chr3	65175000	65200000	chr3	65725000	65750000
chr3	144100000	144125000	chr3	144325000	144350000
chr3	145275000	145300000	chr3	145525000	145550000
chr3	145950000	145975000	chr3	146575000	146600000
chr3	151425000	151450000	chr3	151725000	151750000
chr3	157525000	157550000	chr3	157700000	157725000
chr3	95300000	95325000	chr3	95575000	95600000
chr3	95725000	95750000	chr3	96025000	96050000
chr3	96725000	96750000	chr3	97125000	97150000
chr3	99975000	100000000	chr3	100350000	100375000
chr3	100000000	100025000	chr3	100700000	100725000
chr3	100800000	100825000	chr3	101600000	101625000
chr3	101125000	101150000	chr3	101600000	101625000
chr3	103850000	103875000	chr3	104225000	104250000
chr3	107000000	107025000	chr3	107300000	107325000
chr3	116050000	116075000	chr3	116475000	116500000
chr3	121000000	121025000	chr3	121450000	121475000
chr3	125250000	125275000	chr3	125425000	125450000
chr3	126225000	126250000	chr3	126575000	126600000
chr3	128975000	129000000	chr3	129400000	129425000
chr3	131025000	131050000	chr3	131200000	131225000
chr3	131050000	131075000	chr3	131575000	131600000
chr3	132375000	132400000	chr3	132725000	132750000
chr3	137450000	137475000	chr3	137800000	137825000
chr4	53075000	53100000	chr4	53575000	53600000
chr4	53150000	53175000	chr4	53350000	53375000
chr4	54950000	54975000	chr4	55200000	55225000
chr4	59075000	59100000	chr4	59350000	59375000
chr4	60025000	60050000	chr4	61375000	61400000
chr4	76775000	76800000	chr4	77100000	77125000
chr4	81825000	81850000	chr4	82200000	82225000
chr4	82875000	82900000	chr4	83050000	83075000
chr4	94325000	94350000	chr4	94550000	94575000
chr4	94675000	94700000	chr4	95225000	95250000
chr4	95800000	95825000	chr4	96250000	96275000
chr4	98400000	98425000	chr4	98550000	98575000
chr4	98600000	98625000	chr4	98825000	98850000
chr4	103000000	103025000	chr4	103225000	103250000
chr4	103000000	103025000	chr4	103375000	103400000
chr4	104750000	104775000	chr4	105250000	105275000
chr4	114700000	114725000	chr4	115625000	115650000
chr4	114975000	115000000	chr4	115350000	115375000
chr4	116950000	116975000	chr4	117400000	117425000
chr4	118300000	118325000	chr4	118850000	118875000
chr4	120975000	121000000	chr4	121250000	121275000
chr4	123625000	123650000	chr4	123800000	123825000
chr4	123625000	123650000	chr4	124325000	124350000
chr4	126250000	126275000	chr4	126525000	126550000
chr4	126250000	126275000	chr4	126650000	126675000
chr4	132500000	132525000	chr4	132825000	132850000
chr4	134525000	134550000	chr4	134925000	134950000
chr4	135925000	135950000	chr4	136150000	136175000
chr4	136225000	136250000	chr4	136575000	136600000
chr4	136225000	136250000	chr4	136775000	136800000
chr4	138000000	138025000	chr4	138400000	138425000
chr4	138300000	138325000	chr4	140400000	140425000
chr4	140950000	140975000	chr4	141150000	141175000
chr4	147550000	147575000	chr4	147750000	147775000
chr4	150050000	150075000	chr4	150250000	150275000
chr5	51700000	51725000	chr5	52425000	52450000
chr5	52550000	52575000	chr5	53200000	53225000
chr5	53650000	53675000	chr5	54450000	54475000
chr5	53700000	53725000	chr5	54075000	54100000
chr5	64775000	64800000	chr5	65575000	65600000
chr5	67075000	67100000	chr5	67400000	67425000
chr5	67075000	67100000	chr5	67600000	67625000
chr5	67700000	67725000	chr5	67850000	67875000
chr5	67925000	67950000	chr5	68400000	68425000
chr5	73450000	73475000	chr5	73750000	73775000
chr5	74150000	74175000	chr5	74650000	74675000
chr5	77450000	77475000	chr5	77625000	77650000
chr5	93150000	93175000	chr5	93375000	93400000
chr5	145150000	145175000	chr5	145475000	145500000
chr5	147500000	147525000	chr5	148100000	148125000
chr5	147500000	147525000	chr5	147675000	147700000
chr5	147725000	147750000	chr5	148100000	148125000
chr5	150250000	150275000	chr5	150575000	150600000
chr5	150975000	151000000	chr5	151200000	151225000
chr5	97725000	97750000	chr5	97975000	98000000
chr5	99650000	99675000	chr5	100300000	100325000
chr5	105050000	105075000	chr5	105725000	105750000
chr5	106400000	106425000	chr5	107675000	107700000
chr5	108625000	108650000	chr5	108800000	108825000
chr5	110775000	110800000	chr5	111050000	111075000
chr5	111850000	111875000	chr5	112575000	112600000
chr5	113775000	113800000	chr5	114175000	114200000
chr5	116575000	116600000	chr5	116975000	117000000
chr5	119250000	119275000	chr5	120150000	120175000
chr5	121225000	121250000	chr5	121500000	121525000
chr5	122325000	122350000	chr5	122525000	122550000
chr5	122875000	122900000	chr5	123200000	123225000
chr5	123725000	123750000	chr5	124075000	124100000
chr5	125400000	125425000	chr5	125725000	125750000
chr5	128250000	128275000	chr5	128925000	128950000
chr5	129625000	129650000	chr5	129900000	129925000
chr5	130800000	130825000	chr5	131300000	131325000
chr5	136050000	136075000	chr5	136250000	136275000
chr5	138250000	138275000	chr5	138500000	138525000
chr5	138675000	138700000	chr5	139075000	139100000
chr6	97175000	97200000	chr6	97375000	97400000
chr6	100025000	100050000	chr6	100475000	100500000
chr6	100600000	100625000	chr6	100800000	100825000
chr6	106800000	106825000	chr6	107075000	107100000
chr6	108075000	108100000	chr6	108650000	108675000
chr6	108375000	108400000	chr6	108650000	108675000
chr6	115825000	115850000	chr6	116075000	116100000
chr6	117100000	117125000	chr6	117725000	117750000
chr6	118100000	118125000	chr6	118300000	118325000
chr6	126750000	126775000	chr6	127025000	127050000
chr6	127100000	127125000	chr6	127350000	127375000
chr6	128800000	128825000	chr6	129175000	129200000
chr6	49475000	49500000	chr6	50475000	50500000
chr6	51175000	51200000	chr6	52075000	52100000
chr6	52200000	52225000	chr6	52800000	52825000
chr6	52225000	52250000	chr6	52475000	52500000
chr6	54475000	54500000	chr6	55100000	55125000
chr6	54625000	54650000	chr6	54925000	54950000
chr6	56750000	56775000	chr6	57475000	57500000
chr6	58500000	58525000	chr6	59100000	59125000
chr6	59475000	59500000	chr6	60325000	60350000
chr6	61275000	61300000	chr6	62125000	62150000
chr6	65075000	65100000	chr6	66450000	66475000
chr6	65100000	65125000	chr6	65375000	65400000
chr6	67800000	67825000	chr6	67975000	68000000
chr6	68900000	68925000	chr6	69350000	69375000
chr6	71100000	71125000	chr6	71300000	71325000
chr6	71150000	71175000	chr6	71750000	71775000
chr6	72575000	72600000	chr6	72750000	72775000
chr6	81975000	82000000	chr6	82875000	82900000
chr6	82925000	82950000	chr6	83200000	83225000
chr6	84075000	84100000	chr6	84325000	84350000
chr6	84075000	84100000	chr6	84525000	84550000
chr6	88075000	88100000	chr6	88800000	88825000
chr6	88500000	88525000	chr6	88775000	88800000
chr6	88950000	88975000	chr6	89500000	89525000
chr6	89600000	89625000	chr6	90525000	90550000
chr6	90800000	90825000	chr6	91275000	91300000
chr6	91500000	91525000	chr6	91700000	91725000
chr6	92225000	92250000	chr6	92625000	92650000
chr6	94525000	94550000	chr6	94900000	94925000
chr6	142975000	143000000	chr6	143125000	143150000
chr6	145825000	145850000	chr6	146200000	146225000
chr6	146575000	146600000	chr6	146725000	146750000
chr6	146775000	146800000	chr6	146950000	146975000
chr6	149100000	149125000	chr6	149300000	149325000
chr7	74925000	74950000	chr7	75475000	75500000
chr7	79525000	79550000	chr7	80550000	80575000
chr7	80625000	80650000	chr7	80775000	80800000
chr7	80825000	80850000	chr7	81500000	81525000
chr7	86075000	86100000	chr7	86450000	86475000
chr7	86225000	86250000	chr7	86475000	86500000
chr7	87525000	87550000	chr7	87750000	87775000
chr7	89100000	89125000	chr7	89425000	89450000
chr7	90850000	90875000	chr7	91475000	91500000
chr7	149500000	149525000	chr7	149850000	149875000
chr7	150300000	150325000	chr7	150650000	150675000
chr7	96300000	96325000	chr7	96550000	96575000
chr7	97125000	97150000	chr7	97300000	97325000
chr7	99775000	99800000	chr7	100000000	100025000
chr7	105900000	105925000	chr7	106200000	106225000
chr7	108200000	108225000	chr7	108375000	108400000
chr7	114350000	114375000	chr7	114675000	114700000
chr7	116650000	116675000	chr7	116800000	116825000
chr7	116875000	116900000	chr7	117050000	117075000
chr7	117275000	117300000	chr7	117750000	117775000
chr7	117900000	117925000	chr7	118100000	118125000
chr7	119525000	119550000	chr7	120225000	120250000
chr7	119550000	119575000	chr7	120025000	120050000
chr7	122025000	122050000	chr7	123125000	123150000
chr7	123275000	123300000	chr7	123450000	123475000
chr7	123825000	123850000	chr7	124325000	124350000
chr7	125900000	125925000	chr7	126125000	126150000
chr7	128300000	128325000	chr7	128725000	128750000
chr7	129350000	129375000	chr7	130050000	130075000
chr7	131550000	131575000	chr7	131950000	131975000
chr7	136775000	136800000	chr7	137600000	137625000
chr7	136800000	136825000	chr7	137475000	137500000
chr7	139100000	139125000	chr7	139375000	139400000
chr7	139100000	139125000	chr7	139725000	139750000
chr8	95550000	95575000	chr8	96000000	96025000
chr8	119700000	119725000	chr8	119975000	120000000
chr8	121925000	121950000	chr8	122200000	122225000
chr8	123650000	123675000	chr8	124025000	124050000
chr8	127725000	127750000	chr8	128375000	128400000
chr8	128125000	128150000	chr8	128375000	128400000
chr8	51000000	51025000	chr8	51300000	51325000
chr8	55825000	55850000	chr8	57925000	57950000
chr8	56175000	56200000	chr8	58125000	58150000
chr8	56150000	56175000	chr8	58450000	58475000
chr8	58550000	58575000	chr8	58900000	58925000
chr8	64625000	64650000	chr8	65100000	65125000
chr8	66500000	66525000	chr8	67025000	67050000
chr8	67200000	67225000	chr8	67425000	67450000
chr8	70500000	70525000	chr8	71225000	71250000
chr8	73675000	73700000	chr8	74550000	74575000
chr8	74250000	74275000	chr8	74550000	74575000
chr8	80150000	80175000	chr8	80500000	80525000
chr8	80600000	80625000	chr8	80950000	80975000
chr8	83025000	83050000	chr8	83200000	83225000
chr8	83300000	83325000	chr8	83475000	83500000
chr8	86900000	86925000	chr8	87275000	87300000
chr8	88200000	88225000	chr8	88725000	88750000
chr8	89225000	89250000	chr8	89400000	89425000
chr9	53050000	53075000	chr9	53225000	53250000
chr9	53850000	53875000	chr9	54175000	54200000
chr9	57075000	57100000	chr9	57275000	57300000
chr9	57900000	57925000	chr9	58650000	58675000
chr9	60875000	60900000	chr9	61700000	61725000
chr9	62125000	62150000	chr9	62375000	62400000
chr9	63000000	63025000	chr9	63675000	63700000
chr9	63750000	63775000	chr9	63925000	63950000
chr9	64175000	64200000	chr9	64500000	64525000
chr9	66075000	66100000	chr9	66625000	66650000
chr9	67875000	67900000	chr9	68500000	68525000
chr9	70000000	70025000	chr9	70200000	70225000
chr9	70500000	70525000	chr9	70925000	70950000
chr9	72575000	72600000	chr9	72750000	72775000
chr9	77475000	77500000	chr9	77875000	77900000
chr9	86450000	86475000	chr9	86675000	86700000
chr9	88125000	88150000	chr9	88275000	88300000
chr9	88500000	88525000	chr9	88925000	88950000
chr9	95425000	95450000	chr9	95750000	95775000
chr9	96800000	96825000	chr9	97050000	97075000
chr9	98925000	98950000	chr9	99150000	99175000
chr9	101225000	101250000	chr9	101475000	101500000
chr9	102525000	102550000	chr9	102725000	102750000
chr9	103375000	103400000	chr9	103900000	103925000
chr9	104400000	104425000	chr9	105250000	105275000
chr9	106475000	106500000	chr9	107125000	107150000
chr9	106575000	106600000	chr9	106725000	106750000
chr9	106850000	106875000	chr9	107325000	107350000
chr9	108650000	108675000	chr9	108825000	108850000
chr9	108975000	109000000	chr9	109725000	109750000
chr9	109200000	109225000	chr9	109625000	109650000
chr9	115600000	115625000	chr9	115925000	115950000
chr9	116000000	116025000	chr9	116250000	116275000
chr9	117975000	118000000	chr9	118375000	118400000
chr9	121125000	121150000	chr9	121350000	121375000
chr10	51900000	51925000	chr10	52075000	52100000
chr10	56050000	56075000	chr10	56525000	56550000
chr10	60925000	60950000	chr10	61100000	61125000
chr10	61275000	61300000	chr10	61600000	61625000
chr10	66375000	66400000	chr10	66600000	66625000
chr10	69775000	69800000	chr10	69975000	70000000
chr10	70925000	70950000	chr10	71800000	71825000
chr10	76275000	76300000	chr10	76525000	76550000
chr10	81175000	81200000	chr10	81600000	81625000
chr10	84700000	84725000	chr10	85100000	85125000
chr10	87075000	87100000	chr10	87775000	87800000
chr10	87925000	87950000	chr10	88175000	88200000
chr10	90750000	90775000	chr10	92450000	92475000
chr10	94450000	94475000	chr10	94900000	94925000
chr10	97950000	97975000	chr10	98525000	98550000
chr10	107725000	107750000	chr10	107925000	107950000
chr10	110200000	110225000	chr10	110500000	110525000
chr10	110950000	110975000	chr10	111350000	111375000
chr10	115875000	115900000	chr10	116250000	116275000
chr10	116900000	116925000	chr10	117075000	117100000
chr10	119700000	119725000	chr10	120150000	120175000
chr10	119700000	119725000	chr10	120250000	120275000
chr10	119725000	119750000	chr10	120650000	120675000
chr10	121125000	121150000	chr10	121475000	121500000
chr11	52250000	52275000	chr11	53050000	53075000
chr11	53275000	53300000	chr11	53450000	53475000
chr11	54500000	54525000	chr11	54700000	54725000
chr11	57325000	57350000	chr11	57575000	57600000
chr11	58025000	58050000	chr11	58425000	58450000
chr11	59675000	59700000	chr11	59875000	59900000
chr11	59675000	59700000	chr11	60025000	60050000
chr11	61800000	61825000	chr11	62050000	62075000
chr11	62550000	62575000	chr11	62950000	62975000
chr11	67825000	67850000	chr11	68200000	68225000
chr11	68350000	68375000	chr11	68575000	68600000
chr11	69050000	69075000	chr11	69325000	69350000
chr11	75575000	75600000	chr11	75950000	75975000
chr11	76050000	76075000	chr11	76200000	76225000
chr11	79375000	79400000	chr11	79700000	79725000
chr11	79525000	79550000	chr11	79700000	79725000
chr11	82750000	82775000	chr11	83000000	83025000
chr11	84200000	84225000	chr11	84575000	84600000
chr11	84350000	84375000	chr11	84575000	84600000
chr11	87025000	87050000	chr11	87200000	87225000
chr11	88050000	88075000	chr11	88650000	88675000
chr11	88975000	89000000	chr11	89150000	89175000
chr11	95000000	95025000	chr11	95450000	95475000
chr11	96175000	96200000	chr11	96475000	96500000
chr11	98125000	98150000	chr11	98500000	98525000
chr11	102125000	102150000	chr11	102300000	102325000
chr11	102600000	102625000	chr11	103100000	103125000
chr11	105200000	105225000	chr11	105425000	105450000
chr11	105200000	105225000	chr11	105725000	105750000
chr11	107100000	107125000	chr11	107300000	107325000
chr11	108325000	108350000	chr11	109000000	109025000
chr11	108550000	108575000	chr11	108950000	108975000
chr11	109100000	109125000	chr11	109425000	109450000
chr11	109125000	109150000	chr11	109300000	109325000
chr11	110200000	110225000	chr11	110350000	110375000
chr11	110425000	110450000	chr11	110900000	110925000
chr11	110425000	110450000	chr11	111300000	111325000
chr11	114600000	114625000	chr11	114750000	114775000
chr11	114625000	114650000	chr11	114925000	114950000
chr11	116150000	116175000	chr11	116325000	116350000
chr11	116750000	116775000	chr11	117200000	117225000
chr12	53125000	53150000	chr12	53400000	53425000
chr12	55250000	55275000	chr12	55625000	55650000
chr12	57025000	57050000	chr12	57650000	57675000
chr12	57750000	57775000	chr12	58275000	58300000
chr12	58400000	58425000	chr12	58700000	58725000
chr12	69750000	69775000	chr12	70150000	70175000
chr12	70850000	70875000	chr12	71000000	71025000
chr12	71325000	71350000	chr12	72000000	72025000
chr12	71575000	71600000	chr12	72000000	72025000
chr12	72275000	72300000	chr12	72800000	72825000
chr12	75400000	75425000	chr12	76475000	76500000
chr12	76900000	76925000	chr12	77250000	77275000
chr12	78100000	78125000	chr12	78625000	78650000
chr12	78100000	78125000	chr12	78825000	78850000
chr12	80000000	80025000	chr12	80175000	80200000
chr12	80425000	80450000	chr12	81225000	81250000
chr12	80475000	80500000	chr12	81100000	81125000
chr12	81275000	81300000	chr12	81475000	81500000
chr12	82075000	82100000	chr12	82725000	82750000
chr12	87675000	87700000	chr12	87975000	88000000
chr12	88025000	88050000	chr12	88350000	88375000
chr12	90750000	90775000	chr12	91650000	91675000
chr12	92650000	92675000	chr12	93025000	93050000
chr12	100350000	100375000	chr12	101050000	101075000
chr12	101825000	101850000	chr12	102100000	102125000
chr12	105675000	105700000	chr12	105900000	105925000
chr12	109550000	109575000	chr12	109725000	109750000
chr12	111250000	111275000	chr12	111600000	111625000
chr12	111650000	111675000	chr12	112075000	112100000
chr12	111675000	111700000	chr12	111875000	111900000
chr12	119100000	119125000	chr12	120075000	120100000
chr12	119200000	119225000	chr12	119725000	119750000
chr12	119750000	119775000	chr12	120075000	120100000
chr13	96775000	96800000	chr13	97175000	97200000
chr13	98000000	98025000	chr13	98675000	98700000
chr13	103950000	103975000	chr13	104425000	104450000
chr13	104575000	104600000	chr13	104850000	104875000
chr13	105000000	105025000	chr13	105550000	105575000
chr13	108950000	108975000	chr13	109100000	109125000
chr13	109175000	109200000	chr13	109975000	110000000
chr13	111175000	111200000	chr13	112175000	112200000
chr13	112600000	112625000	chr13	113350000	113375000
chr13	113050000	113075000	chr13	113325000	113350000
chr13	117700000	117725000	chr13	117900000	117925000
chr13	119175000	119200000	chr13	120125000	120150000
chr13	51025000	51050000	chr13	51500000	51525000
chr13	51875000	51900000	chr13	52650000	52675000
chr13	52375000	52400000	chr13	52625000	52650000
chr13	54850000	54875000	chr13	55175000	55200000
chr13	56575000	56600000	chr13	56850000	56875000
chr13	56600000	56625000	chr13	57350000	57375000
chr13	58400000	58425000	chr13	58625000	58650000
chr13	58800000	58825000	chr13	59525000	59550000
chr13	59675000	59700000	chr13	59825000	59850000
chr13	59975000	60000000	chr13	60550000	60575000
chr13	59975000	60000000	chr13	60825000	60850000
chr13	61075000	61100000	chr13	61675000	61700000
chr13	68750000	68775000	chr13	69600000	69625000
chr13	69850000	69875000	chr13	70675000	70700000
chr13	73500000	73525000	chr13	73775000	73800000
chr13	75375000	75400000	chr13	75775000	75800000
chr13	75400000	75425000	chr13	76075000	76100000
chr13	80975000	81000000	chr13	81675000	81700000
chr13	81025000	81050000	chr13	81875000	81900000
chr13	81575000	81600000	chr13	81875000	81900000
chr13	82600000	82625000	chr13	82900000	82925000
chr13	83850000	83875000	chr13	84875000	84900000
chr13	89775000	89800000	chr13	90975000	91000000
chr13	89925000	89950000	chr13	90975000	91000000
chr13	91125000	91150000	chr13	91750000	91775000
chr14	49850000	49875000	chr14	50375000	50400000
chr14	50475000	50500000	chr14	51350000	51375000
chr14	51425000	51450000	chr14	51675000	51700000
chr14	58300000	58325000	chr14	58475000	58500000
chr14	59950000	59975000	chr14	60150000	60175000
chr14	63150000	63175000	chr14	63575000	63600000
chr14	63650000	63675000	chr14	63975000	64000000
chr14	67850000	67875000	chr14	68225000	68250000
chr14	68600000	68625000	chr14	69100000	69125000
chr14	73050000	73075000	chr14	73375000	73400000
chr14	76275000	76300000	chr14	76475000	76500000
chr14	76550000	76575000	chr14	76850000	76875000
chr14	78450000	78475000	chr14	78650000	78675000
chr14	87300000	87325000	chr14	87550000	87575000
chr14	98725000	98750000	chr14	99025000	99050000
chr14	100075000	100100000	chr14	100275000	100300000
chr14	121375000	121400000	chr14	121875000	121900000
chr14	122650000	122675000	chr14	122975000	123000000
chr15	51425000	51450000	chr15	52100000	52125000
chr15	51525000	51550000	chr15	52000000	52025000
chr15	52700000	52725000	chr15	53250000	53275000
chr15	53000000	53025000	chr15	53150000	53175000
chr15	54900000	54925000	chr15	55350000	55375000
chr15	55125000	55150000	chr15	55375000	55400000
chr15	57975000	58000000	chr15	58675000	58700000
chr15	58225000	58250000	chr15	58700000	58725000
chr15	61825000	61850000	chr15	62000000	62025000
chr15	73125000	73150000	chr15	73350000	73375000
chr15	76225000	76250000	chr15	76725000	76750000
chr15	76525000	76550000	chr15	76725000	76750000
chr15	76825000	76850000	chr15	77175000	77200000
chr15	80100000	80125000	chr15	80725000	80750000
chr15	80125000	80150000	chr15	80500000	80525000
chr15	81275000	81300000	chr15	81475000	81500000
chr15	82625000	82650000	chr15	82875000	82900000
chr15	83175000	83200000	chr15	83325000	83350000
chr15	84075000	84100000	chr15	84450000	84475000
chr15	87450000	87475000	chr15	87800000	87825000
chr15	88650000	88675000	chr15	88875000	88900000
chr15	90150000	90175000	chr15	90675000	90700000
chr15	92100000	92125000	chr15	92250000	92275000
chr15	93400000	93425000	chr15	94350000	94375000
chr15	96375000	96400000	chr15	96975000	97000000
chr15	98875000	98900000	chr15	99075000	99100000
chr16	55500000	55525000	chr16	55850000	55875000
chr16	55925000	55950000	chr16	56075000	56100000
chr16	57225000	57250000	chr16	57575000	57600000
chr16	58425000	58450000	chr16	58650000	58675000
chr16	71275000	71300000	chr16	71600000	71625000
chr16	72250000	72275000	chr16	72925000	72950000
chr16	75675000	75700000	chr16	76825000	76850000
chr16	78175000	78200000	chr16	78375000	78400000
chr16	78425000	78450000	chr16	78850000	78875000
chr16	89875000	89900000	chr16	90150000	90175000
chr16	91075000	91100000	chr16	91350000	91375000
chr16	91950000	91975000	chr16	92275000	92300000
chr17	50075000	50100000	chr17	50900000	50925000
chr17	57525000	57550000	chr17	57900000	57925000
chr17	58700000	58725000	chr17	59000000	59025000
chr17	68225000	68250000	chr17	68525000	68550000
chr17	71100000	71125000	chr17	71300000	71325000
chr17	73200000	73225000	chr17	73550000	73575000
chr17	79550000	79575000	chr17	79950000	79975000
chr17	80975000	81000000	chr17	81400000	81425000
chr17	84350000	84375000	chr17	84825000	84850000
chr17	85525000	85550000	chr17	86000000	86025000
chr17	86075000	86100000	chr17	86400000	86425000
chr17	93575000	93600000	chr17	93950000	93975000
chr18	53100000	53125000	chr18	53500000	53525000
chr18	53900000	53925000	chr18	54075000	54100000
chr18	61675000	61700000	chr18	62050000	62075000
chr18	63900000	63925000	chr18	64575000	64600000
chr18	65650000	65675000	chr18	65875000	65900000
chr18	68025000	68050000	chr18	68425000	68450000
chr18	73350000	73375000	chr18	73750000	73775000
chr18	78025000	78050000	chr18	78325000	78350000
chr18	80450000	80475000	chr18	80625000	80650000
chr18	82900000	82925000	chr18	83125000	83150000
chr19	53125000	53150000	chr19	53425000	53450000
chr19	58975000	59000000	chr19	59250000	59275000
chr19	59850000	59875000	chr19	60150000	60175000

## Sheet: HCT116_vs_DKO1.lost-loop
Anchor 1 chromosome	Anchor 1 start	Anchor 1 end	Anchor 2 chromosome	Anchor 2 start	Anchor 2 end
chr1	111200000	111225000	chr1	111850000	111875000
chr1	112000000	112025000	chr1	112250000	112275000
chr1	114875000	114900000	chr1	115175000	115200000
chr1	114875000	114900000	chr1	115525000	115550000
chr1	117625000	117650000	chr1	117825000	117850000
chr1	50850000	50875000	chr1	51600000	51625000
chr1	51200000	51225000	chr1	51650000	51675000
chr1	54550000	54575000	chr1	54975000	55000000
chr1	59225000	59250000	chr1	59750000	59775000
chr1	59525000	59550000	chr1	60175000	60200000
chr1	61425000	61450000	chr1	61975000	62000000
chr1	62625000	62650000	chr1	63200000	63225000
chr1	62925000	62950000	chr1	63200000	63225000
chr1	64100000	64125000	chr1	64375000	64400000
chr1	65700000	65725000	chr1	66125000	66150000
chr1	66400000	66425000	chr1	66925000	66950000
chr1	67225000	67250000	chr1	67625000	67650000
chr1	67675000	67700000	chr1	67950000	67975000
chr1	68300000	68325000	chr1	68825000	68850000
chr1	68950000	68975000	chr1	70175000	70200000
chr1	71000000	71025000	chr1	71475000	71500000
chr1	71625000	71650000	chr1	71975000	72000000
chr1	79975000	80000000	chr1	80600000	80625000
chr1	84600000	84625000	chr1	85050000	85075000
chr1	89450000	89475000	chr1	89900000	89925000
chr1	89450000	89475000	chr1	90175000	90200000
chr1	92775000	92800000	chr1	93050000	93075000
chr1	93875000	93900000	chr1	94300000	94325000
chr1	152250000	152275000	chr1	153100000	153125000
chr1	155200000	155225000	chr1	155550000	155575000
chr1	157200000	157225000	chr1	157700000	157725000
chr1	160050000	160075000	chr1	160350000	160375000
chr1	160425000	160450000	chr1	160900000	160925000
chr1	162575000	162600000	chr1	162750000	162775000
chr1	162825000	162850000	chr1	163250000	163275000
chr1	164150000	164175000	chr1	164550000	164575000
chr1	165150000	165175000	chr1	165500000	165525000
chr1	165925000	165950000	chr1	166225000	166250000
chr1	167050000	167075000	chr1	167450000	167475000
chr1	169900000	169925000	chr1	170875000	170900000
chr1	172400000	172425000	chr1	172650000	172675000
chr1	174225000	174250000	chr1	174675000	174700000
chr1	175350000	175375000	chr1	175725000	175750000
chr1	178275000	178300000	chr1	178975000	179000000
chr1	179050000	179075000	chr1	179575000	179600000
chr1	179800000	179825000	chr1	180150000	180175000
chr1	182900000	182925000	chr1	183225000	183250000
chr1	183250000	183275000	chr1	183550000	183575000
chr1	184025000	184050000	chr1	184600000	184625000
chr1	230950000	230975000	chr1	231325000	231350000
chr1	233525000	233550000	chr1	234425000	234450000
chr1	235275000	235300000	chr1	235600000	235625000
chr1	244150000	244175000	chr1	244425000	244450000
chr1	244775000	244800000	chr1	245200000	245225000
chr1	245000000	245025000	chr1	245175000	245200000
chr1	245600000	245625000	chr1	246125000	246150000
chr1	246650000	246675000	chr1	246900000	246925000
chr1	193350000	193375000	chr1	194075000	194100000
chr1	196125000	196150000	chr1	196600000	196625000
chr1	196725000	196750000	chr1	197300000	197325000
chr1	198725000	198750000	chr1	199200000	199225000
chr1	199500000	199525000	chr1	200450000	200475000
chr1	206125000	206150000	chr1	206600000	206625000
chr1	216900000	216925000	chr1	217500000	217525000
chr1	218100000	218125000	chr1	218325000	218350000
chr1	218450000	218475000	chr1	219750000	219775000
chr1	222275000	222300000	chr1	222600000	222625000
chr1	227675000	227700000	chr1	227875000	227900000
chr2	48825000	48850000	chr2	50650000	50675000
chr2	52450000	52475000	chr2	52800000	52825000
chr2	54375000	54400000	chr2	54725000	54750000
chr2	61375000	61400000	chr2	61900000	61925000
chr2	61375000	61400000	chr2	62000000	62025000
chr2	64525000	64550000	chr2	65100000	65125000
chr2	65850000	65875000	chr2	68275000	68300000
chr2	68700000	68725000	chr2	69125000	69150000
chr2	72125000	72150000	chr2	72350000	72375000
chr2	72425000	72450000	chr2	72775000	72800000
chr2	75300000	75325000	chr2	75825000	75850000
chr2	84050000	84075000	chr2	84525000	84550000
chr2	100175000	100200000	chr2	100825000	100850000
chr2	102600000	102625000	chr2	103050000	103075000
chr2	103775000	103800000	chr2	105500000	105525000
chr2	106700000	106725000	chr2	107125000	107150000
chr2	107225000	107250000	chr2	108800000	108825000
chr2	108975000	109000000	chr2	109200000	109225000
chr2	127950000	127975000	chr2	128225000	128250000
chr2	132625000	132650000	chr2	132900000	132925000
chr2	133300000	133325000	chr2	133900000	133925000
chr2	135225000	135250000	chr2	135475000	135500000
chr2	135725000	135750000	chr2	136625000	136650000
chr2	135750000	135775000	chr2	136500000	136525000
chr2	143425000	143450000	chr2	143725000	143750000
chr2	144625000	144650000	chr2	145050000	145075000
chr2	149300000	149325000	chr2	149825000	149850000
chr2	149900000	149925000	chr2	150150000	150175000
chr2	150150000	150175000	chr2	150400000	150425000
chr2	150450000	150475000	chr2	151350000	151375000
chr2	154725000	154750000	chr2	155175000	155200000
chr2	157450000	157475000	chr2	157725000	157750000
chr2	162425000	162450000	chr2	162775000	162800000
chr2	164050000	164075000	chr2	164900000	164925000
chr2	171800000	171825000	chr2	172375000	172400000
chr2	172425000	172450000	chr2	172975000	173000000
chr2	172500000	172525000	chr2	173325000	173350000
chr2	172600000	172625000	chr2	172975000	173000000
chr2	174250000	174275000	chr2	174900000	174925000
chr2	174300000	174325000	chr2	174650000	174675000
chr2	175000000	175025000	chr2	175175000	175200000
chr2	175600000	175625000	chr2	175850000	175875000
chr2	177000000	177025000	chr2	177300000	177325000
chr2	178975000	179000000	chr2	179250000	179275000
chr2	187750000	187775000	chr2	188300000	188325000
chr2	189950000	189975000	chr2	190225000	190250000
chr2	192075000	192100000	chr2	192350000	192375000
chr2	192700000	192725000	chr2	193000000	193025000
chr2	199525000	199550000	chr2	200350000	200375000
chr2	202100000	202125000	chr2	202600000	202625000
chr2	203425000	203450000	chr2	203975000	204000000
chr2	203450000	203475000	chr2	203675000	203700000
chr2	203700000	203725000	chr2	204300000	204325000
chr2	204950000	204975000	chr2	206775000	206800000
chr2	206600000	206625000	chr2	206775000	206800000
chr2	211450000	211475000	chr2	211875000	211900000
chr2	212050000	212075000	chr2	213425000	213450000
chr2	213000000	213025000	chr2	213400000	213425000
chr2	216325000	216350000	chr2	216725000	216750000
chr2	219125000	219150000	chr2	219500000	219525000
chr2	219875000	219900000	chr2	220175000	220200000
chr2	223825000	223850000	chr2	224775000	224800000
chr2	233950000	233975000	chr2	234150000	234175000
chr2	235050000	235075000	chr2	235400000	235425000
chr2	235100000	235125000	chr2	236025000	236050000
chr2	238050000	238075000	chr2	238375000	238400000
chr2	241150000	241175000	chr2	241375000	241400000
chr3	50400000	50425000	chr3	50575000	50600000
chr3	52025000	52050000	chr3	52425000	52450000
chr3	53375000	53400000	chr3	53875000	53900000
chr3	57150000	57175000	chr3	57850000	57875000
chr3	57950000	57975000	chr3	58125000	58150000
chr3	62300000	62325000	chr3	62525000	62550000
chr3	64025000	64050000	chr3	64425000	64450000
chr3	67000000	67025000	chr3	68925000	68950000
chr3	76725000	76750000	chr3	77025000	77050000
chr3	77100000	77125000	chr3	77300000	77325000
chr3	78700000	78725000	chr3	79075000	79100000
chr3	85875000	85900000	chr3	86575000	86600000
chr3	87325000	87350000	chr3	88050000	88075000
chr3	87350000	87375000	chr3	87550000	87575000
chr3	88275000	88300000	chr3	90200000	90225000
chr3	97500000	97525000	chr3	97700000	97725000
chr3	102400000	102425000	chr3	102950000	102975000
chr3	106975000	107000000	chr3	107125000	107150000
chr3	112350000	112375000	chr3	112700000	112725000
chr3	112750000	112775000	chr3	113300000	113325000
chr3	114050000	114075000	chr3	114800000	114825000
chr3	116775000	116800000	chr3	117625000	117650000
chr3	120300000	120325000	chr3	120500000	120525000
chr3	121275000	121300000	chr3	121750000	121775000
chr3	121275000	121300000	chr3	122000000	122025000
chr3	127375000	127400000	chr3	127700000	127725000
chr3	132450000	132475000	chr3	133075000	133100000
chr3	133175000	133200000	chr3	133600000	133625000
chr3	136050000	136075000	chr3	136725000	136750000
chr3	136825000	136850000	chr3	137650000	137675000
chr3	138175000	138200000	chr3	138625000	138650000
chr3	138375000	138400000	chr3	138625000	138650000
chr3	138825000	138850000	chr3	139050000	139075000
chr3	148100000	148125000	chr3	148600000	148625000
chr3	157275000	157300000	chr3	158200000	158225000
chr3	157575000	157600000	chr3	158150000	158175000
chr3	159000000	159025000	chr3	159275000	159300000
chr3	178750000	178775000	chr3	179025000	179050000
chr3	183600000	183625000	chr3	183975000	184000000
chr3	196950000	196975000	chr3	197225000	197250000
chr4	53875000	53900000	chr4	55075000	55100000
chr4	54025000	54050000	chr4	55100000	55125000
chr4	56800000	56825000	chr4	57200000	57225000
chr4	57425000	57450000	chr4	57675000	57700000
chr4	64375000	64400000	chr4	65400000	65425000
chr4	69350000	69375000	chr4	69875000	69900000
chr4	69350000	69375000	chr4	70025000	70050000
chr4	71475000	71500000	chr4	72025000	72050000
chr4	71500000	71525000	chr4	71875000	71900000
chr4	77075000	77100000	chr4	77300000	77325000
chr4	78875000	78900000	chr4	79775000	79800000
chr4	78900000	78925000	chr4	79425000	79450000
chr4	85450000	85475000	chr4	85900000	85925000
chr4	86025000	86050000	chr4	86300000	86325000
chr4	86050000	86075000	chr4	86675000	86700000
chr4	87425000	87450000	chr4	88025000	88050000
chr4	88225000	88250000	chr4	88750000	88775000
chr4	90100000	90125000	chr4	90800000	90825000
chr4	90875000	90900000	chr4	91200000	91225000
chr4	91325000	91350000	chr4	91900000	91925000
chr4	99825000	99850000	chr4	100325000	100350000
chr4	104950000	104975000	chr4	105775000	105800000
chr4	104925000	104950000	chr4	106050000	106075000
chr4	106025000	106050000	chr4	106375000	106400000
chr4	110325000	110350000	chr4	110875000	110900000
chr4	111550000	111575000	chr4	112200000	112225000
chr4	115325000	115350000	chr4	115600000	115625000
chr4	116000000	116025000	chr4	116450000	116475000
chr4	118075000	118100000	chr4	118925000	118950000
chr4	121025000	121050000	chr4	122000000	122025000
chr4	122825000	122850000	chr4	123475000	123500000
chr4	140925000	140950000	chr4	141225000	141250000
chr4	141275000	141300000	chr4	141525000	141550000
chr4	150275000	150300000	chr4	150800000	150825000
chr4	152625000	152650000	chr4	153275000	153300000
chr4	153750000	153775000	chr4	154000000	154025000
chr4	154050000	154075000	chr4	154525000	154550000
chr4	155900000	155925000	chr4	156275000	156300000
chr4	158175000	158200000	chr4	158850000	158875000
chr4	159775000	159800000	chr4	160100000	160125000
chr4	164925000	164950000	chr4	165650000	165675000
chr4	166450000	166475000	chr4	167000000	167025000
chr4	169100000	169125000	chr4	169450000	169475000
chr4	170500000	170525000	chr4	170950000	170975000
chr4	173150000	173175000	chr4	173750000	173775000
chr4	184250000	184275000	chr4	185850000	185875000
chr4	185175000	185200000	chr4	185425000	185450000
chr4	186375000	186400000	chr4	186950000	186975000
chr5	96575000	96600000	chr5	98125000	98150000
chr5	101900000	101925000	chr5	102425000	102450000
chr5	109750000	109775000	chr5	109950000	109975000
chr5	110475000	110500000	chr5	110825000	110850000
chr5	110500000	110525000	chr5	111450000	111475000
chr5	112350000	112375000	chr5	112875000	112900000
chr5	115475000	115500000	chr5	115850000	115875000
chr5	127550000	127575000	chr5	127800000	127825000
chr5	134250000	134275000	chr5	134675000	134700000
chr5	136950000	136975000	chr5	137400000	137425000
chr5	137925000	137950000	chr5	138600000	138625000
chr5	139725000	139750000	chr5	140075000	140100000
chr5	142400000	142425000	chr5	142775000	142800000
chr5	145500000	145525000	chr5	145800000	145825000
chr5	154025000	154050000	chr5	154225000	154250000
chr5	156775000	156800000	chr5	157125000	157150000
chr5	168125000	168150000	chr5	168350000	168375000
chr5	169100000	169125000	chr5	169450000	169475000
chr5	170850000	170875000	chr5	171275000	171300000
chr5	172400000	172425000	chr5	172700000	172725000
chr5	174350000	174375000	chr5	174850000	174875000
chr5	176975000	177000000	chr5	177525000	177550000
chr5	180250000	180275000	chr5	180550000	180575000
chr5	51325000	51350000	chr5	51625000	51650000
chr5	53800000	53825000	chr5	54150000	54175000
chr5	54475000	54500000	chr5	55000000	55025000
chr5	55225000	55250000	chr5	55500000	55525000
chr5	55550000	55575000	chr5	56525000	56550000
chr5	64100000	64125000	chr5	64775000	64800000
chr5	65600000	65625000	chr5	66050000	66075000
chr5	67100000	67125000	chr5	67500000	67525000
chr5	67575000	67600000	chr5	68000000	68025000
chr5	71675000	71700000	chr5	72100000	72125000
chr5	72200000	72225000	chr5	72750000	72775000
chr5	72875000	72900000	chr5	73075000	73100000
chr5	76850000	76875000	chr5	77275000	77300000
chr5	78450000	78475000	chr5	78750000	78775000
chr5	79175000	79200000	chr5	79350000	79375000
chr5	80725000	80750000	chr5	81475000	81500000
chr5	81575000	81600000	chr5	83000000	83025000
chr5	81700000	81725000	chr5	81900000	81925000
chr5	81925000	81950000	chr5	82250000	82275000
chr5	82275000	82300000	chr5	82750000	82775000
chr5	83025000	83050000	chr5	86175000	86200000
chr5	90400000	90425000	chr5	90700000	90725000
chr5	92925000	92950000	chr5	94175000	94200000
chr5	93225000	93250000	chr5	94150000	94175000
chr6	53850000	53875000	chr6	55100000	55125000
chr6	55125000	55150000	chr6	56150000	56175000
chr6	57750000	57775000	chr6	62025000	62050000
chr6	58000000	58025000	chr6	62300000	62325000
chr6	64050000	64075000	chr6	64275000	64300000
chr6	72250000	72275000	chr6	72775000	72800000
chr6	83300000	83325000	chr6	83750000	83775000
chr6	88600000	88625000	chr6	89200000	89225000
chr6	144425000	144450000	chr6	144800000	144825000
chr6	148900000	148925000	chr6	149775000	149800000
chr6	151750000	151775000	chr6	152600000	152625000
chr6	153575000	153600000	chr6	154275000	154300000
chr6	155225000	155250000	chr6	155500000	155525000
chr6	158075000	158100000	chr6	158500000	158525000
chr6	158625000	158650000	chr6	159525000	159550000
chr6	159600000	159625000	chr6	160025000	160050000
chr6	160575000	160600000	chr6	160850000	160875000
chr6	162275000	162300000	chr6	162750000	162775000
chr6	168575000	168600000	chr6	169250000	169275000
chr6	168800000	168825000	chr6	169250000	169275000
chr6	99300000	99325000	chr6	99550000	99575000
chr6	99900000	99925000	chr6	100200000	100225000
chr6	105125000	105150000	chr6	105500000	105525000
chr6	107450000	107475000	chr6	107975000	108000000
chr6	107450000	107475000	chr6	108150000	108175000
chr6	108425000	108450000	chr6	108800000	108825000
chr6	111625000	111650000	chr6	112375000	112400000
chr6	113425000	113450000	chr6	114200000	114225000
chr6	113625000	113650000	chr6	114175000	114200000
chr6	117300000	117325000	chr6	117600000	117625000
chr6	120725000	120750000	chr6	121075000	121100000
chr6	121725000	121750000	chr6	122325000	122350000
chr6	121750000	121775000	chr6	122150000	122175000
chr6	125650000	125675000	chr6	126050000	126075000
chr6	131200000	131225000	chr6	131850000	131875000
chr6	133175000	133200000	chr6	133825000	133850000
chr6	135850000	135875000	chr6	136200000	136225000
chr6	137400000	137425000	chr6	137950000	137975000
chr6	137575000	137600000	chr6	137950000	137975000
chr7	50150000	50175000	chr7	51175000	51200000
chr7	54850000	54875000	chr7	55300000	55325000
chr7	55725000	55750000	chr7	56075000	56100000
chr7	73850000	73875000	chr7	74275000	74300000
chr7	76325000	76350000	chr7	76725000	76750000
chr7	78200000	78225000	chr7	78525000	78550000
chr7	78200000	78225000	chr7	78800000	78825000
chr7	78900000	78925000	chr7	79625000	79650000
chr7	80075000	80100000	chr7	80275000	80300000
chr7	83025000	83050000	chr7	83300000	83325000
chr7	83600000	83625000	chr7	84100000	84125000
chr7	87125000	87150000	chr7	87775000	87800000
chr7	87400000	87425000	chr7	87750000	87775000
chr7	90700000	90725000	chr7	91425000	91450000
chr7	90725000	90750000	chr7	91225000	91250000
chr7	91775000	91800000	chr7	92050000	92075000
chr7	151500000	151525000	chr7	152525000	152550000
chr7	152025000	152050000	chr7	152350000	152375000
chr7	155600000	155625000	chr7	156275000	156300000
chr7	157275000	157300000	chr7	158150000	158175000
chr7	157900000	157925000	chr7	158100000	158125000
chr7	95675000	95700000	chr7	96050000	96075000
chr7	102375000	102400000	chr7	102700000	102725000
chr7	106850000	106875000	chr7	107325000	107350000
chr7	113075000	113100000	chr7	113325000	113350000
chr7	113400000	113425000	chr7	113625000	113650000
chr7	117400000	117425000	chr7	117750000	117775000
chr7	123975000	124000000	chr7	124450000	124475000
chr7	127275000	127300000	chr7	127800000	127825000
chr7	129275000	129300000	chr7	129650000	129675000
chr7	129700000	129725000	chr7	130425000	130450000
chr7	134950000	134975000	chr7	135350000	135375000
chr7	135525000	135550000	chr7	137275000	137300000
chr7	137325000	137350000	chr7	137525000	137550000
chr7	137825000	137850000	chr7	138375000	138400000
chr8	52975000	53000000	chr8	53375000	53400000
chr8	53875000	53900000	chr8	54700000	54725000
chr8	55075000	55100000	chr8	55350000	55375000
chr8	58325000	58350000	chr8	59250000	59275000
chr8	66975000	67000000	chr8	67300000	67325000
chr8	74200000	74225000	chr8	74550000	74575000
chr8	84850000	84875000	chr8	85475000	85500000
chr8	100875000	100900000	chr8	101125000	101150000
chr8	104100000	104125000	chr8	104500000	104525000
chr8	104775000	104800000	chr8	105425000	105450000
chr8	105800000	105825000	chr8	106675000	106700000
chr8	106875000	106900000	chr8	107575000	107600000
chr8	107725000	107750000	chr8	109700000	109725000
chr8	107750000	107775000	chr8	109450000	109475000
chr8	109000000	109025000	chr8	109675000	109700000
chr8	109900000	109925000	chr8	110325000	110350000
chr8	112950000	112975000	chr8	113450000	113475000
chr8	116400000	116425000	chr8	116800000	116825000
chr8	121950000	121975000	chr8	123625000	123650000
chr8	126450000	126475000	chr8	126650000	126675000
chr8	127300000	127325000	chr8	127775000	127800000
chr8	127875000	127900000	chr8	128175000	128200000
chr8	129675000	129700000	chr8	130700000	130725000
chr8	135475000	135500000	chr8	135650000	135675000
chr8	140400000	140425000	chr8	140625000	140650000
chr8	140675000	140700000	chr8	141175000	141200000
chr8	143875000	143900000	chr8	144100000	144125000
chr9	72750000	72775000	chr9	73175000	73200000
chr9	75475000	75500000	chr9	75800000	75825000
chr9	75900000	75925000	chr9	76575000	76600000
chr9	77850000	77875000	chr9	78425000	78450000
chr9	88450000	88475000	chr9	88825000	88850000
chr9	89250000	89275000	chr9	89900000	89925000
chr9	94900000	94925000	chr9	95225000	95250000
chr9	94900000	94925000	chr9	95375000	95400000
chr9	106975000	107000000	chr9	107450000	107475000
chr9	107250000	107275000	chr9	107425000	107450000
chr9	107925000	107950000	chr9	108175000	108200000
chr9	109425000	109450000	chr9	109825000	109850000
chr9	110200000	110225000	chr9	111025000	111050000
chr9	110225000	110250000	chr9	110800000	110825000
chr9	114875000	114900000	chr9	115550000	115575000
chr9	115675000	115700000	chr9	115850000	115875000
chr9	116450000	116475000	chr9	116800000	116825000
chr9	117175000	117200000	chr9	117675000	117700000
chr9	124875000	124900000	chr9	125100000	125125000
chr9	127650000	127675000	chr9	127925000	127950000
chr9	139650000	139675000	chr9	139900000	139925000
chr10	52775000	52800000	chr10	53950000	53975000
chr10	54050000	54075000	chr10	54275000	54300000
chr10	59100000	59125000	chr10	59375000	59400000
chr10	61375000	61400000	chr10	61550000	61575000
chr10	64350000	64375000	chr10	64575000	64600000
chr10	69600000	69625000	chr10	69925000	69950000
chr10	70100000	70125000	chr10	70675000	70700000
chr10	71925000	71950000	chr10	72125000	72150000
chr10	74125000	74150000	chr10	74825000	74850000
chr10	79975000	80000000	chr10	80950000	80975000
chr10	81300000	81325000	chr10	81675000	81700000
chr10	93075000	93100000	chr10	93475000	93500000
chr10	100250000	100275000	chr10	100775000	100800000
chr10	104625000	104650000	chr10	105225000	105250000
chr10	105650000	105675000	chr10	105975000	106000000
chr10	114275000	114300000	chr10	114675000	114700000
chr10	115450000	115475000	chr10	115850000	115875000
chr10	122625000	122650000	chr10	123650000	123675000
chr11	51375000	51400000	chr11	55475000	55500000
chr11	57775000	57800000	chr11	58250000	58275000
chr11	61925000	61950000	chr11	62100000	62125000
chr11	62850000	62875000	chr11	63125000	63150000
chr11	63550000	63575000	chr11	63900000	63925000
chr11	64125000	64150000	chr11	64450000	64475000
chr11	66825000	66850000	chr11	67075000	67100000
chr11	71500000	71525000	chr11	72150000	72175000
chr11	73650000	73675000	chr11	74100000	74125000
chr11	77500000	77525000	chr11	77700000	77725000
chr11	77750000	77775000	chr11	78275000	78300000
chr11	82600000	82625000	chr11	82950000	82975000
chr11	88300000	88325000	chr11	88600000	88625000
chr11	95550000	95575000	chr11	96125000	96150000
chr11	98900000	98925000	chr11	99600000	99625000
chr11	103125000	103150000	chr11	103450000	103475000
chr11	104050000	104075000	chr11	105725000	105750000
chr11	106600000	106625000	chr11	106875000	106900000
chr11	108025000	108050000	chr11	108500000	108525000
chr11	113850000	113875000	chr11	114100000	114125000
chr11	118025000	118050000	chr11	118425000	118450000
chr11	121500000	121525000	chr11	122400000	122425000
chr11	125375000	125400000	chr11	125725000	125750000
chr12	51175000	51200000	chr12	51400000	51425000
chr12	51175000	51200000	chr12	51700000	51725000
chr12	51400000	51425000	chr12	51725000	51750000
chr12	52525000	52550000	chr12	52750000	52775000
chr12	54375000	54400000	chr12	54575000	54600000
chr12	57125000	57150000	chr12	57400000	57425000
chr12	58375000	58400000	chr12	58675000	58700000
chr12	58925000	58950000	chr12	59500000	59525000
chr12	62825000	62850000	chr12	63175000	63200000
chr12	69750000	69775000	chr12	69950000	69975000
chr12	70300000	70325000	chr12	70975000	71000000
chr12	71125000	71150000	chr12	71400000	71425000
chr12	72400000	72425000	chr12	72650000	72675000
chr12	77000000	77025000	chr12	77175000	77200000
chr12	78125000	78150000	chr12	78300000	78325000
chr12	78575000	78600000	chr12	79725000	79750000
chr12	79800000	79825000	chr12	80575000	80600000
chr12	85525000	85550000	chr12	85800000	85825000
chr12	88500000	88525000	chr12	89850000	89875000
chr12	89125000	89150000	chr12	89325000	89350000
chr12	93400000	93425000	chr12	93775000	93800000
chr12	95475000	95500000	chr12	95925000	95950000
chr12	105825000	105850000	chr12	106075000	106100000
chr12	112350000	112375000	chr12	112825000	112850000
chr12	117625000	117650000	chr12	118450000	118475000
chr12	117675000	117700000	chr12	118250000	118275000
chr12	120750000	120775000	chr12	121425000	121450000
chr12	122725000	122750000	chr12	123250000	123275000
chr12	123475000	123500000	chr12	123700000	123725000
chr12	131575000	131600000	chr12	132300000	132325000
chr13	51850000	51875000	chr13	52350000	52375000
chr13	70125000	70150000	chr13	70425000	70450000
chr13	74400000	74425000	chr13	74825000	74850000
chr13	76225000	76250000	chr13	77500000	77525000
chr13	92050000	92075000	chr13	92350000	92375000
chr13	95600000	95625000	chr13	96075000	96100000
chr13	96675000	96700000	chr13	97600000	97625000
chr13	98500000	98525000	chr13	99325000	99350000
chr13	101800000	101825000	chr13	102125000	102150000
chr13	102575000	102600000	chr13	103125000	103150000
chr13	107850000	107875000	chr13	108775000	108800000
chr13	109775000	109800000	chr13	110400000	110425000
chr14	59000000	59025000	chr14	59500000	59525000
chr14	62400000	62425000	chr14	63725000	63750000
chr14	62625000	62650000	chr14	63725000	63750000
chr14	64500000	64525000	chr14	64750000	64775000
chr14	66825000	66850000	chr14	67775000	67800000
chr14	67075000	67100000	chr14	67575000	67600000
chr14	71550000	71575000	chr14	72875000	72900000
chr14	73500000	73525000	chr14	74100000	74125000
chr14	74150000	74175000	chr14	74500000	74525000
chr14	75025000	75050000	chr14	75300000	75325000
chr14	76150000	76175000	chr14	76450000	76475000
chr14	76525000	76550000	chr14	76825000	76850000
chr14	93350000	93375000	chr14	94025000	94050000
chr14	94125000	94150000	chr14	94350000	94375000
chr14	95175000	95200000	chr14	95475000	95500000
chr15	50800000	50825000	chr15	51175000	51200000
chr15	54100000	54125000	chr15	55375000	55400000
chr15	56250000	56275000	chr15	56725000	56750000
chr15	58050000	58075000	chr15	58400000	58425000
chr15	60625000	60650000	chr15	60800000	60825000
chr15	61450000	61475000	chr15	62075000	62100000
chr15	62150000	62175000	chr15	62350000	62375000
chr15	63750000	63775000	chr15	64350000	64375000
chr15	65900000	65925000	chr15	66125000	66150000
chr15	69800000	69825000	chr15	70775000	70800000
chr15	73575000	73600000	chr15	74200000	74225000
chr15	76450000	76475000	chr15	77300000	77325000
chr15	76500000	76525000	chr15	77150000	77175000
chr15	77925000	77950000	chr15	78125000	78150000
chr15	79300000	79325000	chr15	79475000	79500000
chr15	80000000	80025000	chr15	80550000	80575000
chr15	80725000	80750000	chr15	81050000	81075000
chr15	86375000	86400000	chr15	89000000	89025000
chr15	86400000	86425000	chr15	88775000	88800000
chr15	89425000	89450000	chr15	89700000	89725000
chr15	90275000	90300000	chr15	90600000	90625000
chr15	90850000	90875000	chr15	91025000	91050000
chr15	91850000	91875000	chr15	92575000	92600000
chr15	92650000	92675000	chr15	93200000	93225000
chr15	93300000	93325000	chr15	93525000	93550000
chr15	101850000	101875000	chr15	102175000	102200000
chr16	50050000	50075000	chr16	50250000	50275000
chr16	52175000	52200000	chr16	52950000	52975000
chr16	53575000	53600000	chr16	55025000	55050000
chr16	57600000	57625000	chr16	58000000	58025000
chr16	68650000	68675000	chr16	69125000	69150000
chr16	69375000	69400000	chr16	69750000	69775000
chr16	75800000	75825000	chr16	77200000	77225000
chr16	88000000	88025000	chr16	88550000	88575000
chr16	88875000	88900000	chr16	89250000	89275000
chr16	89400000	89425000	chr16	89575000	89600000
chr17	51100000	51125000	chr17	52950000	52975000
chr17	56800000	56825000	chr17	57050000	57075000
chr17	58200000	58225000	chr17	58700000	58725000
chr17	58800000	58825000	chr17	59425000	59450000
chr17	58800000	58825000	chr17	59900000	59925000
chr17	59075000	59100000	chr17	59450000	59475000
chr17	59700000	59725000	chr17	60175000	60200000
chr17	64225000	64250000	chr17	64625000	64650000
chr17	64700000	64725000	chr17	64875000	64900000
chr17	66950000	66975000	chr17	67225000	67250000
chr17	68775000	68800000	chr17	70525000	70550000
chr17	70700000	70725000	chr17	71375000	71400000
chr17	71425000	71450000	chr17	71700000	71725000
chr17	72950000	72975000	chr17	73400000	73425000
chr17	77050000	77075000	chr17	77375000	77400000
chr17	77400000	77425000	chr17	77650000	77675000
chr18	51950000	51975000	chr18	52300000	52325000
chr18	54750000	54775000	chr18	55100000	55125000
chr18	56450000	56475000	chr18	56725000	56750000
chr18	58975000	59000000	chr18	59150000	59175000
chr18	60700000	60725000	chr18	61125000	61150000
chr18	77125000	77150000	chr18	77375000	77400000
chr20	50900000	50925000	chr20	51775000	51800000
chr20	53300000	53325000	chr20	54850000	54875000
chr20	57650000	57675000	chr20	58025000	58050000
chr20	58625000	58650000	chr20	60450000	60475000
chr20	60975000	61000000	chr20	61425000	61450000

## Sheet: 8cell_vs_icm.lost-loop
Anchor 1 chromosome	Anchor 1 start	Anchor 1 end	Anchor 2 chromosome	Anchor 2 start	Anchor 2 end
chr1	53450000	53475000	chr1	53725000	53750000
chr1	53775000	53800000	chr1	53950000	53975000
chr1	55475000	55500000	chr1	55800000	55825000
chr1	57100000	57125000	chr1	57300000	57325000
chr1	57475000	57500000	chr1	57675000	57700000
chr1	61200000	61225000	chr1	61775000	61800000
chr1	62825000	62850000	chr1	63000000	63025000
chr1	65375000	65400000	chr1	65625000	65650000
chr1	67250000	67275000	chr1	67475000	67500000
chr1	69825000	69850000	chr1	70050000	70075000
chr1	71325000	71350000	chr1	71525000	71550000
chr1	71650000	71675000	chr1	72175000	72200000
chr1	71850000	71875000	chr1	72150000	72175000
chr1	77575000	77600000	chr1	77875000	77900000
chr1	78700000	78725000	chr1	79550000	79575000
chr1	79825000	79850000	chr1	80075000	80100000
chr1	80225000	80250000	chr1	80425000	80450000
chr1	82275000	82300000	chr1	82450000	82475000
chr1	83200000	83225000	chr1	83650000	83675000
chr1	85075000	85100000	chr1	87425000	87450000
chr1	88050000	88075000	chr1	88200000	88225000
chr1	91900000	91925000	chr1	92150000	92175000
chr1	92525000	92550000	chr1	92750000	92775000
chr1	94575000	94600000	chr1	94750000	94775000
chr1	98725000	98750000	chr1	98900000	98925000
chr1	98975000	99000000	chr1	99275000	99300000
chr1	108375000	108400000	chr1	108575000	108600000
chr1	113550000	113575000	chr1	113700000	113725000
chr1	119525000	119550000	chr1	119850000	119875000
chr1	123500000	123525000	chr1	123675000	123700000
chr1	124325000	124350000	chr1	124500000	124525000
chr1	126675000	126700000	chr1	127100000	127125000
chr1	128475000	128500000	chr1	128825000	128850000
chr1	129125000	129150000	chr1	129325000	129350000
chr1	129400000	129425000	chr1	129575000	129600000
chr1	130475000	130500000	chr1	130700000	130725000
chr1	132050000	132075000	chr1	132225000	132250000
chr1	133175000	133200000	chr1	133475000	133500000
chr1	134650000	134675000	chr1	134850000	134875000
chr1	135600000	135625000	chr1	135950000	135975000
chr1	146050000	146075000	chr1	146200000	146225000
chr1	152925000	152950000	chr1	153150000	153175000
chr1	154950000	154975000	chr1	155200000	155225000
chr1	156100000	156125000	chr1	156575000	156600000
chr1	156625000	156650000	chr1	156825000	156850000
chr1	163300000	163325000	chr1	163625000	163650000
chr1	164800000	164825000	chr1	164975000	165000000
chr1	166350000	166375000	chr1	167025000	167050000
chr1	167300000	167325000	chr1	167475000	167500000
chr1	167750000	167775000	chr1	168050000	168075000
chr1	169350000	169375000	chr1	169550000	169575000
chr1	171600000	171625000	chr1	171825000	171850000
chr1	172575000	172600000	chr1	172925000	172950000
chr1	173725000	173750000	chr1	173900000	173925000
chr1	177000000	177025000	chr1	177225000	177250000
chr1	179250000	179275000	chr1	179600000	179625000
chr1	180675000	180700000	chr1	181050000	181075000
chr1	181775000	181800000	chr1	182075000	182100000
chr1	182175000	182200000	chr1	182350000	182375000
chr1	183550000	183575000	chr1	183700000	183725000
chr1	184450000	184475000	chr1	184825000	184850000
chr1	188650000	188675000	chr1	188825000	188850000
chr1	189275000	189300000	chr1	189600000	189625000
chr1	193425000	193450000	chr1	193625000	193650000
chr1	193725000	193750000	chr1	194350000	194375000
chr2	50150000	50175000	chr2	50475000	50500000
chr2	50150000	50175000	chr2	50675000	50700000
chr2	54550000	54575000	chr2	54825000	54850000
chr2	55950000	55975000	chr2	56850000	56875000
chr2	58300000	58325000	chr2	58475000	58500000
chr2	63325000	63350000	chr2	63550000	63575000
chr2	64975000	65000000	chr2	65150000	65175000
chr2	66325000	66350000	chr2	66550000	66575000
chr2	71425000	71450000	chr2	71650000	71675000
chr2	72925000	72950000	chr2	73125000	73150000
chr2	73400000	73425000	chr2	73575000	73600000
chr2	73900000	73925000	chr2	74475000	74500000
chr2	74550000	74575000	chr2	74775000	74800000
chr2	74550000	74575000	chr2	74950000	74975000
chr2	76200000	76225000	chr2	76450000	76475000
chr2	77275000	77300000	chr2	77525000	77550000
chr2	77900000	77925000	chr2	78350000	78375000
chr2	78825000	78850000	chr2	79100000	79125000
chr2	79900000	79925000	chr2	80075000	80100000
chr2	83875000	83900000	chr2	84250000	84275000
chr2	85125000	85150000	chr2	85375000	85400000
chr2	93875000	93900000	chr2	94100000	94125000
chr2	95075000	95100000	chr2	95325000	95350000
chr2	101525000	101550000	chr2	101675000	101700000
chr2	102925000	102950000	chr2	103175000	103200000
chr2	113350000	113375000	chr2	113625000	113650000
chr2	115325000	115350000	chr2	115900000	115925000
chr2	115350000	115375000	chr2	115625000	115650000
chr2	115675000	115700000	chr2	115875000	115900000
chr2	117600000	117625000	chr2	117950000	117975000
chr2	118300000	118325000	chr2	118450000	118475000
chr2	124825000	124850000	chr2	125000000	125025000
chr2	127700000	127725000	chr2	127950000	127975000
chr2	129475000	129500000	chr2	129850000	129875000
chr2	129725000	129750000	chr2	129875000	129900000
chr2	132300000	132325000	chr2	132550000	132575000
chr2	132850000	132875000	chr2	133225000	133250000
chr2	133325000	133350000	chr2	133850000	133875000
chr2	133375000	133400000	chr2	133550000	133575000
chr2	133900000	133925000	chr2	134300000	134325000
chr2	134000000	134025000	chr2	134300000	134325000
chr2	137350000	137375000	chr2	137750000	137775000
chr2	140025000	140050000	chr2	140225000	140250000
chr2	142425000	142450000	chr2	142825000	142850000
chr2	142975000	143000000	chr2	143600000	143625000
chr2	144525000	144550000	chr2	144925000	144950000
chr2	145525000	145550000	chr2	145675000	145700000
chr2	148225000	148250000	chr2	148400000	148425000
chr2	153275000	153300000	chr2	153725000	153750000
chr2	153475000	153500000	chr2	153750000	153775000
chr2	154800000	154825000	chr2	155050000	155075000
chr2	158350000	158375000	chr2	158525000	158550000
chr2	160225000	160250000	chr2	160375000	160400000
chr2	162950000	162975000	chr2	163150000	163175000
chr2	164850000	164875000	chr2	165150000	165175000
chr2	165350000	165375000	chr2	165525000	165550000
chr2	165925000	165950000	chr2	166150000	166175000
chr2	167500000	167525000	chr2	167725000	167750000
chr2	168275000	168300000	chr2	168450000	168475000
chr2	173000000	173025000	chr2	173300000	173325000
chr2	173400000	173425000	chr2	173625000	173650000
chr2	174500000	174525000	chr2	174675000	174700000
chr2	174800000	174825000	chr2	177075000	177100000
chr2	174875000	174900000	chr2	176875000	176900000
chr2	174900000	174925000	chr2	177525000	177550000
chr2	174975000	175000000	chr2	177125000	177150000
chr2	177850000	177875000	chr2	178025000	178050000
chr2	179625000	179650000	chr2	179800000	179825000
chr3	50475000	50500000	chr3	50700000	50725000
chr3	51800000	51825000	chr3	52000000	52025000
chr3	52050000	52075000	chr3	52325000	52350000
chr3	53550000	53575000	chr3	53950000	53975000
chr3	59675000	59700000	chr3	59900000	59925000
chr3	61275000	61300000	chr3	61625000	61650000
chr3	62025000	62050000	chr3	62225000	62250000
chr3	65425000	65450000	chr3	65675000	65700000
chr3	67425000	67450000	chr3	67825000	67850000
chr3	68950000	68975000	chr3	69375000	69400000
chr3	69550000	69575000	chr3	69700000	69725000
chr3	72175000	72200000	chr3	72825000	72850000
chr3	73300000	73325000	chr3	73475000	73500000
chr3	78225000	78250000	chr3	78675000	78700000
chr3	78975000	79000000	chr3	79225000	79250000
chr3	81850000	81875000	chr3	82100000	82125000
chr3	82175000	82200000	chr3	82650000	82675000
chr3	84775000	84800000	chr3	85225000	85250000
chr3	85350000	85375000	chr3	85525000	85550000
chr3	92925000	92950000	chr3	93100000	93125000
chr3	93575000	93600000	chr3	94050000	94075000
chr3	144425000	144450000	chr3	144750000	144775000
chr3	145275000	145300000	chr3	145550000	145575000
chr3	146350000	146375000	chr3	146575000	146600000
chr3	151450000	151475000	chr3	151700000	151725000
chr3	153625000	153650000	chr3	153850000	153875000
chr3	95775000	95800000	chr3	95975000	96000000
chr3	97725000	97750000	chr3	97950000	97975000
chr3	98050000	98075000	chr3	98375000	98400000
chr3	104900000	104925000	chr3	105200000	105225000
chr3	107025000	107050000	chr3	107275000	107300000
chr3	107475000	107500000	chr3	107650000	107675000
chr3	108925000	108950000	chr3	109250000	109275000
chr3	109325000	109350000	chr3	109600000	109625000
chr3	111000000	111025000	chr3	111150000	111175000
chr3	116025000	116050000	chr3	116200000	116225000
chr3	116825000	116850000	chr3	117125000	117150000
chr3	117675000	117700000	chr3	118025000	118050000
chr3	118125000	118150000	chr3	118650000	118675000
chr3	119375000	119400000	chr3	119575000	119600000
chr3	120425000	120450000	chr3	120800000	120825000
chr3	121575000	121600000	chr3	121850000	121875000
chr3	123275000	123300000	chr3	123950000	123975000
chr3	127475000	127500000	chr3	127625000	127650000
chr3	127700000	127725000	chr3	128900000	128925000
chr3	128975000	129000000	chr3	129150000	129175000
chr3	133000000	133025000	chr3	133200000	133225000
chr3	134350000	134375000	chr3	134650000	134675000
chr3	136600000	136625000	chr3	136875000	136900000
chr3	137650000	137675000	chr3	137800000	137825000
chr3	137875000	137900000	chr3	138075000	138100000
chr3	138300000	138325000	chr3	138550000	138575000
chr4	53350000	53375000	chr4	53600000	53625000
chr4	59375000	59400000	chr4	59575000	59600000
chr4	84500000	84525000	chr4	84725000	84750000
chr4	88500000	88525000	chr4	88725000	88750000
chr4	94325000	94350000	chr4	94525000	94550000
chr4	94700000	94725000	chr4	95000000	95025000
chr4	97975000	98000000	chr4	98150000	98175000
chr4	98175000	98200000	chr4	98325000	98350000
chr4	102650000	102675000	chr4	102900000	102925000
chr4	109700000	109725000	chr4	109925000	109950000
chr4	111550000	111575000	chr4	112025000	112050000
chr4	112500000	112525000	chr4	112775000	112800000
chr4	118300000	118325000	chr4	118825000	118850000
chr4	119600000	119625000	chr4	119775000	119800000
chr4	124875000	124900000	chr4	125600000	125625000
chr4	128350000	128375000	chr4	128525000	128550000
chr4	130525000	130550000	chr4	130725000	130750000
chr4	133175000	133200000	chr4	133400000	133425000
chr4	135050000	135075000	chr4	135225000	135250000
chr4	136200000	136225000	chr4	136375000	136400000
chr4	140350000	140375000	chr4	140500000	140525000
chr4	143000000	143025000	chr4	143550000	143575000
chr4	143100000	143125000	chr4	143925000	143950000
chr4	143350000	143375000	chr4	143800000	143825000
chr4	148075000	148100000	chr4	148275000	148300000
chr4	154225000	154250000	chr4	154400000	154425000
chr4	154475000	154500000	chr4	154625000	154650000
chr5	53325000	53350000	chr5	53500000	53525000
chr5	58925000	58950000	chr5	59125000	59150000
chr5	60750000	60775000	chr5	60975000	61000000
chr5	64950000	64975000	chr5	65225000	65250000
chr5	65375000	65400000	chr5	65575000	65600000
chr5	67425000	67450000	chr5	67600000	67625000
chr5	68125000	68150000	chr5	68375000	68400000
chr5	72950000	72975000	chr5	73400000	73425000
chr5	73825000	73850000	chr5	74025000	74050000
chr5	75350000	75375000	chr5	75550000	75575000
chr5	75700000	75725000	chr5	76475000	76500000
chr5	76250000	76275000	chr5	76550000	76575000
chr5	77900000	77925000	chr5	78175000	78200000
chr5	81900000	81925000	chr5	82125000	82150000
chr5	83475000	83500000	chr5	83875000	83900000
chr5	86850000	86875000	chr5	87075000	87100000
chr5	87275000	87300000	chr5	87925000	87950000
chr5	87300000	87325000	chr5	87725000	87750000
chr5	91075000	91100000	chr5	91325000	91350000
chr5	91375000	91400000	chr5	91725000	91750000
chr5	140475000	140500000	chr5	140750000	140775000
chr5	142200000	142225000	chr5	142475000	142500000
chr5	144350000	144375000	chr5	144675000	144700000
chr5	144475000	144500000	chr5	144675000	144700000
chr5	146050000	146075000	chr5	146975000	147000000
chr5	146350000	146375000	chr5	146550000	146575000
chr5	147950000	147975000	chr5	148100000	148125000
chr5	148175000	148200000	chr5	148400000	148425000
chr5	149175000	149200000	chr5	149450000	149475000
chr5	151025000	151050000	chr5	151175000	151200000
chr5	97550000	97575000	chr5	97750000	97775000
chr5	99650000	99675000	chr5	100050000	100075000
chr5	100150000	100175000	chr5	100300000	100325000
chr5	100500000	100525000	chr5	100700000	100725000
chr5	102625000	102650000	chr5	103125000	103150000
chr5	103550000	103575000	chr5	103700000	103725000
chr5	105075000	105100000	chr5	106025000	106050000
chr5	105400000	105425000	chr5	105750000	105775000
chr5	106125000	106150000	chr5	106275000	106300000
chr5	106400000	106425000	chr5	106750000	106775000
chr5	109225000	109250000	chr5	109550000	109575000
chr5	110025000	110050000	chr5	110250000	110275000
chr5	111850000	111875000	chr5	112050000	112075000
chr5	112925000	112950000	chr5	113475000	113500000
chr5	113275000	113300000	chr5	113450000	113475000
chr5	113750000	113775000	chr5	115300000	115325000
chr5	113800000	113825000	chr5	114025000	114050000
chr5	120725000	120750000	chr5	120875000	120900000
chr5	122650000	122675000	chr5	123225000	123250000
chr5	122900000	122925000	chr5	123100000	123125000
chr5	129875000	129900000	chr5	130075000	130100000
chr5	130925000	130950000	chr5	131300000	131325000
chr5	136750000	136775000	chr5	137150000	137175000
chr5	138350000	138375000	chr5	138925000	138950000
chr5	139325000	139350000	chr5	139575000	139600000
chr6	97475000	97500000	chr6	97950000	97975000
chr6	98525000	98550000	chr6	98725000	98750000
chr6	98525000	98550000	chr6	98925000	98950000
chr6	103250000	103275000	chr6	103625000	103650000
chr6	106775000	106800000	chr6	107025000	107050000
chr6	108075000	108100000	chr6	108325000	108350000
chr6	111250000	111275000	chr6	111525000	111550000
chr6	117975000	118000000	chr6	118300000	118325000
chr6	118575000	118600000	chr6	119050000	119075000
chr6	119450000	119475000	chr6	119675000	119700000
chr6	120450000	120475000	chr6	120725000	120750000
chr6	121500000	121525000	chr6	122200000	122225000
chr6	124450000	124475000	chr6	124600000	124625000
chr6	127500000	127525000	chr6	127825000	127850000
chr6	128550000	128575000	chr6	128700000	128725000
chr6	133100000	133125000	chr6	133800000	133825000
chr6	133175000	133200000	chr6	133450000	133475000
chr6	134400000	134425000	chr6	134550000	134575000
chr6	135375000	135400000	chr6	135600000	135625000
chr6	138475000	138500000	chr6	138850000	138875000
chr6	53800000	53825000	chr6	54175000	54200000
chr6	56000000	56025000	chr6	56375000	56400000
chr6	59450000	59475000	chr6	60325000	60350000
chr6	61300000	61325000	chr6	61450000	61475000
chr6	77600000	77625000	chr6	77850000	77875000
chr6	83300000	83325000	chr6	83450000	83475000
chr6	83300000	83325000	chr6	83625000	83650000
chr6	87075000	87100000	chr6	87250000	87275000
chr6	88125000	88150000	chr6	88375000	88400000
chr6	89250000	89275000	chr6	89525000	89550000
chr6	90775000	90800000	chr6	91025000	91050000
chr6	91825000	91850000	chr6	92000000	92025000
chr6	140200000	140225000	chr6	140375000	140400000
chr6	142475000	142500000	chr6	142650000	142675000
chr6	144500000	144525000	chr6	144725000	144750000
chr6	148375000	148400000	chr6	148650000	148675000
chr7	49850000	49875000	chr7	50400000	50425000
chr7	49975000	50000000	chr7	50325000	50350000
chr7	56850000	56875000	chr7	57000000	57025000
chr7	70050000	70075000	chr7	70425000	70450000
chr7	71600000	71625000	chr7	71850000	71875000
chr7	73550000	73575000	chr7	73775000	73800000
chr7	74400000	74425000	chr7	74775000	74800000
chr7	75725000	75750000	chr7	75950000	75975000
chr7	79050000	79075000	chr7	79275000	79300000
chr7	79550000	79575000	chr7	79875000	79900000
chr7	81150000	81175000	chr7	81500000	81525000
chr7	88000000	88025000	chr7	88225000	88250000
chr7	89100000	89125000	chr7	89400000	89425000
chr7	91075000	91100000	chr7	91425000	91450000
chr7	94250000	94275000	chr7	94450000	94475000
chr7	139825000	139850000	chr7	140000000	140025000
chr7	141050000	141075000	chr7	141425000	141450000
chr7	144300000	144325000	chr7	144475000	144500000
chr7	146425000	146450000	chr7	146650000	146675000
chr7	150325000	150350000	chr7	150650000	150675000
chr7	152150000	152175000	chr7	152325000	152350000
chr7	95500000	95525000	chr7	95650000	95675000
chr7	95775000	95800000	chr7	96250000	96275000
chr7	96800000	96825000	chr7	96975000	97000000
chr7	97400000	97425000	chr7	97550000	97575000
chr7	99250000	99275000	chr7	99575000	99600000
chr7	103900000	103925000	chr7	104050000	104075000
chr7	104900000	104925000	chr7	105100000	105125000
chr7	106775000	106800000	chr7	106950000	106975000
chr7	108200000	108225000	chr7	108400000	108425000
chr7	109700000	109725000	chr7	110025000	110050000
chr7	111800000	111825000	chr7	112125000	112150000
chr7	114375000	114400000	chr7	114650000	114675000
chr7	114500000	114525000	chr7	114650000	114675000
chr7	117925000	117950000	chr7	118100000	118125000
chr7	119775000	119800000	chr7	120000000	120025000
chr7	120900000	120925000	chr7	121125000	121150000
chr7	121475000	121500000	chr7	121925000	121950000
chr7	123825000	123850000	chr7	124025000	124050000
chr7	125025000	125050000	chr7	125175000	125200000
chr7	126975000	127000000	chr7	127175000	127200000
chr7	128275000	128300000	chr7	128600000	128625000
chr7	129400000	129425000	chr7	129575000	129600000
chr7	132575000	132600000	chr7	132725000	132750000
chr7	132900000	132925000	chr7	133175000	133200000
chr7	133950000	133975000	chr7	134150000	134175000
chr7	135525000	135550000	chr7	135800000	135825000
chr7	137100000	137125000	chr7	137450000	137475000
chr8	95325000	95350000	chr8	95500000	95525000
chr8	101000000	101025000	chr8	101275000	101300000
chr8	107200000	107225000	chr8	107550000	107575000
chr8	109225000	109250000	chr8	109400000	109425000
chr8	116200000	116225000	chr8	116500000	116525000
chr8	119175000	119200000	chr8	119350000	119375000
chr8	121100000	121125000	chr8	121375000	121400000
chr8	122900000	122925000	chr8	123100000	123125000
chr8	123375000	123400000	chr8	123600000	123625000
chr8	125150000	125175000	chr8	125350000	125375000
chr8	129850000	129875000	chr8	130075000	130100000
chr8	51025000	51050000	chr8	51300000	51325000
chr8	55225000	55250000	chr8	55550000	55575000
chr8	55800000	55825000	chr8	58125000	58150000
chr8	55950000	55975000	chr8	57925000	57950000
chr8	63075000	63100000	chr8	63400000	63425000
chr8	63725000	63750000	chr8	63975000	64000000
chr8	64175000	64200000	chr8	64325000	64350000
chr8	64350000	64375000	chr8	64500000	64525000
chr8	66475000	66500000	chr8	67025000	67050000
chr8	67725000	67750000	chr8	68100000	68125000
chr8	69250000	69275000	chr8	69425000	69450000
chr8	69475000	69500000	chr8	69900000	69925000
chr8	70500000	70525000	chr8	70675000	70700000
chr8	71875000	71900000	chr8	72025000	72050000
chr8	75450000	75475000	chr8	75725000	75750000
chr8	80575000	80600000	chr8	80900000	80925000
chr8	81950000	81975000	chr8	82100000	82125000
chr8	82425000	82450000	chr8	83000000	83025000
chr8	83025000	83050000	chr8	83175000	83200000
chr8	86875000	86900000	chr8	87075000	87100000
chr8	88075000	88100000	chr8	89175000	89200000
chr8	88200000	88225000	chr8	88500000	88525000
chr8	89500000	89525000	chr8	89975000	90000000
chr8	91425000	91450000	chr8	91725000	91750000
chr8	94275000	94300000	chr8	94525000	94550000
chr9	51050000	51075000	chr9	51600000	51625000
chr9	52200000	52225000	chr9	52750000	52775000
chr9	57875000	57900000	chr9	58050000	58075000
chr9	66475000	66500000	chr9	66650000	66675000
chr9	67875000	67900000	chr9	68125000	68150000
chr9	70475000	70500000	chr9	70750000	70775000
chr9	71700000	71725000	chr9	72000000	72025000
chr9	75600000	75625000	chr9	76000000	76025000
chr9	79225000	79250000	chr9	79525000	79550000
chr9	80175000	80200000	chr9	80475000	80500000
chr9	83300000	83325000	chr9	83500000	83525000
chr9	88525000	88550000	chr9	88900000	88925000
chr9	88550000	88575000	chr9	89100000	89125000
chr9	96075000	96100000	chr9	96700000	96725000
chr9	96475000	96500000	chr9	96700000	96725000
chr9	98550000	98575000	chr9	98750000	98775000
chr9	98875000	98900000	chr9	99175000	99200000
chr9	99700000	99725000	chr9	99875000	99900000
chr9	101225000	101250000	chr9	101400000	101425000
chr9	101975000	102000000	chr9	102250000	102275000
chr9	104425000	104450000	chr9	104875000	104900000
chr9	105025000	105050000	chr9	105275000	105300000
chr9	106825000	106850000	chr9	107100000	107125000
chr9	107250000	107275000	chr9	107400000	107425000
chr9	108675000	108700000	chr9	108850000	108875000
chr9	110975000	111000000	chr9	111150000	111175000
chr9	111425000	111450000	chr9	111800000	111825000
chr9	113350000	113375000	chr9	113525000	113550000
chr9	114000000	114025000	chr9	114225000	114250000
chr9	115975000	116000000	chr9	116200000	116225000
chr9	118500000	118525000	chr9	118750000	118775000
chr9	120100000	120125000	chr9	120275000	120300000
chr9	121375000	121400000	chr9	121525000	121550000
chr9	122325000	122350000	chr9	122600000	122625000
chr10	51500000	51525000	chr10	51775000	51800000
chr10	55800000	55825000	chr10	56025000	56050000
chr10	56075000	56100000	chr10	56250000	56275000
chr10	57150000	57175000	chr10	57675000	57700000
chr10	58250000	58275000	chr10	58500000	58525000
chr10	60275000	60300000	chr10	60500000	60525000
chr10	61250000	61275000	chr10	61600000	61625000
chr10	63550000	63575000	chr10	63825000	63850000
chr10	66350000	66375000	chr10	66600000	66625000
chr10	69775000	69800000	chr10	69950000	69975000
chr10	70025000	70050000	chr10	70350000	70375000
chr10	71550000	71575000	chr10	71825000	71850000
chr10	76025000	76050000	chr10	76175000	76200000
chr10	76275000	76300000	chr10	76500000	76525000
chr10	79450000	79475000	chr10	79600000	79625000
chr10	82725000	82750000	chr10	82975000	83000000
chr10	83275000	83300000	chr10	83875000	83900000
chr10	83525000	83550000	chr10	83875000	83900000
chr10	84275000	84300000	chr10	84450000	84475000
chr10	85525000	85550000	chr10	85900000	85925000
chr10	88400000	88425000	chr10	88725000	88750000
chr10	90200000	90225000	chr10	90475000	90500000
chr10	90775000	90800000	chr10	90975000	91000000
chr10	92000000	92025000	chr10	92425000	92450000
chr10	92525000	92550000	chr10	92875000	92900000
chr10	93850000	93875000	chr10	94375000	94400000
chr10	94075000	94100000	chr10	94400000	94425000
chr10	95350000	95375000	chr10	95525000	95550000
chr10	95625000	95650000	chr10	96050000	96075000
chr10	98375000	98400000	chr10	98525000	98550000
chr10	99650000	99675000	chr10	99900000	99925000
chr10	101925000	101950000	chr10	102300000	102325000
chr10	108900000	108925000	chr10	109100000	109125000
chr10	109350000	109375000	chr10	109500000	109525000
chr10	110950000	110975000	chr10	111125000	111150000
chr10	110950000	110975000	chr10	111375000	111400000
chr10	112000000	112025000	chr10	112200000	112225000
chr10	115625000	115650000	chr10	115825000	115850000
chr10	119275000	119300000	chr10	119500000	119525000
chr10	122700000	122725000	chr10	123075000	123100000
chr10	128450000	128475000	chr10	128625000	128650000
chr10	128450000	128475000	chr10	128800000	128825000
chr11	49375000	49400000	chr11	50975000	51000000
chr11	49375000	49400000	chr11	51975000	52000000
chr11	50200000	50225000	chr11	51375000	51400000
chr11	50975000	51000000	chr11	52000000	52025000
chr11	50975000	51000000	chr11	52300000	52325000
chr11	55000000	55025000	chr11	55200000	55225000
chr11	58200000	58225000	chr11	58450000	58475000
chr11	59100000	59125000	chr11	59275000	59300000
chr11	59375000	59400000	chr11	59575000	59600000
chr11	60700000	60725000	chr11	60900000	60925000
chr11	64550000	64575000	chr11	64725000	64750000
chr11	68350000	68375000	chr11	68600000	68625000
chr11	70850000	70875000	chr11	71125000	71150000
chr11	73050000	73075000	chr11	74250000	74275000
chr11	77600000	77625000	chr11	77775000	77800000
chr11	78350000	78375000	chr11	78625000	78650000
chr11	80450000	80475000	chr11	80625000	80650000
chr11	80700000	80725000	chr11	81400000	81425000
chr11	81800000	81825000	chr11	81975000	82000000
chr11	82800000	82825000	chr11	83025000	83050000
chr11	83350000	83375000	chr11	83550000	83575000
chr11	83600000	83625000	chr11	83750000	83775000
chr11	84275000	84300000	chr11	84600000	84625000
chr11	86050000	86075000	chr11	86250000	86275000
chr11	90175000	90200000	chr11	90400000	90425000
chr11	92350000	92375000	chr11	92775000	92800000
chr11	94175000	94200000	chr11	94350000	94375000
chr11	96150000	96175000	chr11	96375000	96400000
chr11	97650000	97675000	chr11	97825000	97850000
chr11	103250000	103275000	chr11	103750000	103775000
chr11	103825000	103850000	chr11	104025000	104050000
chr11	105175000	105200000	chr11	105775000	105800000
chr11	107875000	107900000	chr11	108225000	108250000
chr11	108300000	108325000	chr11	108525000	108550000
chr11	108300000	108325000	chr11	108975000	109000000
chr11	109525000	109550000	chr11	109700000	109725000
chr11	112625000	112650000	chr11	113000000	113025000
chr11	114075000	114100000	chr11	114250000	114275000
chr11	117250000	117275000	chr11	117500000	117525000
chr11	118875000	118900000	chr11	119050000	119075000
chr11	121300000	121325000	chr11	121675000	121700000
chr11	121500000	121525000	chr11	121675000	121700000
chr12	52500000	52525000	chr12	52675000	52700000
chr12	53125000	53150000	chr12	53425000	53450000
chr12	56675000	56700000	chr12	56825000	56850000
chr12	57800000	57825000	chr12	58075000	58100000
chr12	58375000	58400000	chr12	58550000	58575000
chr12	58875000	58900000	chr12	59950000	59975000
chr12	60325000	60350000	chr12	60475000	60500000
chr12	65475000	65500000	chr12	65925000	65950000
chr12	70000000	70025000	chr12	70175000	70200000
chr12	71050000	71075000	chr12	71300000	71325000
chr12	71800000	71825000	chr12	71975000	72000000
chr12	75125000	75150000	chr12	75375000	75400000
chr12	75425000	75450000	chr12	76450000	76475000
chr12	76550000	76575000	chr12	76700000	76725000
chr12	80450000	80475000	chr12	80875000	80900000
chr12	82075000	82100000	chr12	82275000	82300000
chr12	88825000	88850000	chr12	89500000	89525000
chr12	89100000	89125000	chr12	89500000	89525000
chr12	92875000	92900000	chr12	93025000	93050000
chr12	93225000	93250000	chr12	93500000	93525000
chr12	97200000	97225000	chr12	97400000	97425000
chr12	99675000	99700000	chr12	99825000	99850000
chr12	100400000	100425000	chr12	100775000	100800000
chr12	100825000	100850000	chr12	101050000	101075000
chr12	101425000	101450000	chr12	101725000	101750000
chr12	101800000	101825000	chr12	102025000	102050000
chr12	102400000	102425000	chr12	102850000	102875000
chr12	105450000	105475000	chr12	105625000	105650000
chr12	106425000	106450000	chr12	106725000	106750000
chr12	108950000	108975000	chr12	109200000	109225000
chr12	109575000	109600000	chr12	109725000	109750000
chr12	110125000	110150000	chr12	110550000	110575000
chr12	110300000	110325000	chr12	110575000	110600000
chr12	110850000	110875000	chr12	111150000	111175000
chr12	111925000	111950000	chr12	112750000	112775000
chr12	114475000	114500000	chr12	114675000	114700000
chr12	116375000	116400000	chr12	116975000	117000000
chr12	116775000	116800000	chr12	117075000	117100000
chr12	117875000	117900000	chr12	118550000	118575000
chr12	118625000	118650000	chr12	119000000	119025000
chr13	98000000	98025000	chr13	98325000	98350000
chr13	100400000	100425000	chr13	100600000	100625000
chr13	109575000	109600000	chr13	109975000	110000000
chr13	110850000	110875000	chr13	111125000	111150000
chr13	111225000	111250000	chr13	112075000	112100000
chr13	114075000	114100000	chr13	114400000	114425000
chr13	115275000	115300000	chr13	115575000	115600000
chr13	115750000	115775000	chr13	115975000	116000000
chr13	117600000	117625000	chr13	117975000	118000000
chr13	119200000	119225000	chr13	119375000	119400000
chr13	50325000	50350000	chr13	50700000	50725000
chr13	51925000	51950000	chr13	52300000	52325000
chr13	52350000	52375000	chr13	52525000	52550000
chr13	52775000	52800000	chr13	53100000	53125000
chr13	53875000	53900000	chr13	54150000	54175000
chr13	57100000	57125000	chr13	57350000	57375000
chr13	57525000	57550000	chr13	57875000	57900000
chr13	59200000	59225000	chr13	59425000	59450000
chr13	59975000	60000000	chr13	60450000	60475000
chr13	61050000	61075000	chr13	61550000	61575000
chr13	61100000	61125000	chr13	61300000	61325000
chr13	61900000	61925000	chr13	62600000	62625000
chr13	63825000	63850000	chr13	64125000	64150000
chr13	64475000	64500000	chr13	65175000	65200000
chr13	65450000	65475000	chr13	66925000	66950000
chr13	65725000	65750000	chr13	66550000	66575000
chr13	67675000	67700000	chr13	67900000	67925000
chr13	69850000	69875000	chr13	70050000	70075000
chr13	72475000	72500000	chr13	72675000	72700000
chr13	74775000	74800000	chr13	74950000	74975000
chr13	75375000	75400000	chr13	75725000	75750000
chr13	77100000	77125000	chr13	77375000	77400000
chr13	77700000	77725000	chr13	77975000	78000000
chr13	79625000	79650000	chr13	79950000	79975000
chr13	81000000	81025000	chr13	81275000	81300000
chr13	85100000	85125000	chr13	85300000	85325000
chr13	85750000	85775000	chr13	86025000	86050000
chr13	89850000	89875000	chr13	90225000	90250000
chr13	90325000	90350000	chr13	90975000	91000000
chr13	91100000	91125000	chr13	91250000	91275000
chr13	91600000	91625000	chr13	91800000	91825000
chr13	92075000	92100000	chr13	92975000	93000000
chr13	92050000	92075000	chr13	93150000	93175000
chr13	93525000	93550000	chr13	93725000	93750000
chr14	50450000	50475000	chr14	51325000	51350000
chr14	51775000	51800000	chr14	52375000	52400000
chr14	55800000	55825000	chr14	56075000	56100000
chr14	57000000	57025000	chr14	57350000	57375000
chr14	61125000	61150000	chr14	61300000	61325000
chr14	62825000	62850000	chr14	63075000	63100000
chr14	63225000	63250000	chr14	63575000	63600000
chr14	66250000	66275000	chr14	66400000	66425000
chr14	67000000	67025000	chr14	67375000	67400000
chr14	73500000	73525000	chr14	73675000	73700000
chr14	75625000	75650000	chr14	76025000	76050000
chr14	90350000	90375000	chr14	90575000	90600000
chr14	96900000	96925000	chr14	97275000	97300000
chr14	101625000	101650000	chr14	101775000	101800000
chr14	103525000	103550000	chr14	103875000	103900000
chr14	119000000	119025000	chr14	119175000	119200000
chr14	120500000	120525000	chr14	120775000	120800000
chr14	121400000	121425000	chr14	121575000	121600000
chr14	123450000	123475000	chr14	123700000	123725000
chr14	123775000	123800000	chr14	124025000	124050000
chr15	52375000	52400000	chr15	52700000	52725000
chr15	54925000	54950000	chr15	55350000	55375000
chr15	55150000	55175000	chr15	55300000	55325000
chr15	58425000	58450000	chr15	58700000	58725000
chr15	60950000	60975000	chr15	61225000	61250000
chr15	63975000	64000000	chr15	64225000	64250000
chr15	68300000	68325000	chr15	68675000	68700000
chr15	71300000	71325000	chr15	71700000	71725000
chr15	71975000	72000000	chr15	72275000	72300000
chr15	78425000	78450000	chr15	78575000	78600000
chr15	82675000	82700000	chr15	82875000	82900000
chr15	83425000	83450000	chr15	83875000	83900000
chr15	83625000	83650000	chr15	83875000	83900000
chr15	89525000	89550000	chr15	89925000	89950000
chr15	91325000	91350000	chr15	91575000	91600000
chr15	93475000	93500000	chr15	94025000	94050000
chr15	94550000	94575000	chr15	94750000	94775000
chr15	96775000	96800000	chr15	96950000	96975000
chr15	97975000	98000000	chr15	98275000	98300000
chr15	100650000	100675000	chr15	100850000	100875000
chr15	101350000	101375000	chr15	101775000	101800000
chr15	102800000	102825000	chr15	102975000	103000000
chr16	50525000	50550000	chr16	50725000	50750000
chr16	50850000	50875000	chr16	51100000	51125000
chr16	54975000	55000000	chr16	55450000	55475000
chr16	56750000	56775000	chr16	57100000	57125000
chr16	56925000	56950000	chr16	57075000	57100000
chr16	58450000	58475000	chr16	58625000	58650000
chr16	64400000	64425000	chr16	64650000	64675000
chr16	69100000	69125000	chr16	69350000	69375000
chr16	70875000	70900000	chr16	71075000	71100000
chr16	72650000	72675000	chr16	72950000	72975000
chr16	78200000	78225000	chr16	78350000	78375000
chr16	81650000	81675000	chr16	81925000	81950000
chr16	85800000	85825000	chr16	86375000	86400000
chr16	87850000	87875000	chr16	88175000	88200000
chr16	89550000	89575000	chr16	89725000	89750000
chr16	91675000	91700000	chr16	91875000	91900000
chr16	96650000	96675000	chr16	96850000	96875000
chr17	56925000	56950000	chr17	57100000	57125000
chr17	58725000	58750000	chr17	59000000	59025000
chr17	59075000	59100000	chr17	59225000	59250000
chr17	63900000	63925000	chr17	64125000	64150000
chr17	65350000	65375000	chr17	65700000	65725000
chr17	67750000	67775000	chr17	67950000	67975000
chr17	68700000	68725000	chr17	69175000	69200000
chr17	69525000	69550000	chr17	69675000	69700000
chr17	70825000	70850000	chr17	71000000	71025000
chr17	71375000	71400000	chr17	71550000	71575000
chr17	79575000	79600000	chr17	79925000	79950000
chr17	82950000	82975000	chr17	83325000	83350000
chr17	83425000	83450000	chr17	83625000	83650000
chr17	83975000	84000000	chr17	84225000	84250000
chr17	87450000	87475000	chr17	87625000	87650000
chr18	54175000	54200000	chr18	54450000	54475000
chr18	56525000	56550000	chr18	56675000	56700000
chr18	57275000	57300000	chr18	57450000	57475000
chr18	60075000	60100000	chr18	60300000	60325000
chr18	61000000	61025000	chr18	61175000	61200000
chr18	62175000	62200000	chr18	62375000	62400000
chr18	65475000	65500000	chr18	65625000	65650000
chr18	65475000	65500000	chr18	65875000	65900000
chr18	65650000	65675000	chr18	65900000	65925000
chr18	66675000	66700000	chr18	67150000	67175000
chr18	67600000	67625000	chr18	67750000	67775000
chr18	68050000	68075000	chr18	68325000	68350000
chr18	68650000	68675000	chr18	68850000	68875000
chr18	70075000	70100000	chr18	70550000	70575000
chr18	70350000	70375000	chr18	70550000	70575000
chr18	74400000	74425000	chr18	74550000	74575000
chr18	81200000	81225000	chr18	82075000	82100000
chr18	85225000	85250000	chr18	85475000	85500000
chr18	85925000	85950000	chr18	86075000	86100000
chr18	86125000	86150000	chr18	86650000	86675000
chr18	88950000	88975000	chr18	89150000	89175000
chr19	56175000	56200000	chr19	56325000	56350000
chr19	57525000	57550000	chr19	57700000	57725000
chr19	58350000	58375000	chr19	58625000	58650000
