# Supplementary material for: Tet-mediated DNA methylation dynamics affect chromosome organization
Source: Nucleic Acids Res. 2024 Feb 1;52(7):3654–66. doi: 10.1093/nar/gkae054 (PMC11039979; doi:10.1093/nar/gkae054)
Supplement: gkae054_Supplemental_Files [file gkae054_supplemental_files.zip › Supplementary Table 5.xlsx]

## Sheet: Sheet1
Supplemental table 5: Publicly available datasets we used in this study
Data type	Accession number	References
CTCF ChIP-seq of mESC	ENCFF454YWR	ENCODE Project Consortium, An integrated encyclopedia of DNA elements in the human genome. Nature, 2012
hMeDIP of mESC	ERP000570	Gabriella et al., Dynamic regulation of 5-hydroxymethylcytosine in mouse ES cells and during differentiation. Nature, 2011
WGBS and Hi-C of HCT116 WT and DKO	GSE158011	Du et al., DNA methylation is required to maintain both DNA replication timing precision and 3D genome organization integrity. Cell Reports, 2021.
chromHMM data of mESC	\	https://github.com/gireeshkbogu/chromatin_states_chromHMM_mm9
RNA-seq of E14 WT and TETTKO	GSE56986	Lu et al., Role of Tet proteins in enhancer activity and telomere elongation. Genes & Development, 2014.
H3K4me3, H3K27ac and H3K36me3 of E14	GSE49847	Yue et al., A comparative encyclopedia of DNA elements in the mouse genome. Nature, 2014.
DNase of E14	GSM1014154	\
WGBS of mESC WT and DNMT-TKO	GSE208759	Liu et al., DNA methyltransferases are complementary in maintaining DNA methylation in embryonic stem cells. iScience, 2022.
Tet1 ChIP-seq of mESC	GSM706672	Xu et al., Genome-wide regulation of 5hmC, 5mC, and gene expression by Tet1 hydroxylase in mouse embryonic stem cells. Mol Cell, 2011.
YY1 ChIP-seq of mESC WT and TETTKO	GSE121671	Fang et al., Tet inactivation disrupts YY1 binding and long-range chromatin interactions during embryonic heart development. Nat Commun, 2019.
Hi-C of 8cell and ICM	GSE82185	Du et al., Allelic reprogramming of 3D chromatin architecture during early mammalian development. Nature, 2017.
WGBS of 8cell and ICM	GSE97778	Wang et al., Reprogramming of H3K9me3-dependent heterochromatin during mammalian embryo development. Nat Cell Biol 2018.
